# Supplementary material for: The Tra/Dsx-JHBP axis controls female-specific gene expression and oviposition in locusts
Source: PLoS Biol. 2025 Aug 5;23(8):e3003321. doi: 10.1371/journal.pbio.3003321 (PMC12349703; doi:10.1371/journal.pbio.3003321)
Supplement: S1 Data — (XLSX) [file pbio.3003321.s028.xlsx]

## Sheet: Figure 1
Figure 1a-a': Strenght of abdomen (mm)
Female	45	49	53	46	43	63	60	58	56	60	50	48
Male	32	33	29	28	35	33	31	32	27	32	31	30
Figure 1d: Tensile strenght/gf
Time	0.01	0.02	0.03	0.04	0.05	0.06	0.07	0.08	0.09	0.1	0.11	0.12	0.13	0.14	0.15	0.16	0.17	0.18	0.19	0.2	0.21	0.22	0.23	0.24	0.25	0.26	0.27	0.28	0.29	0.3	0.31	0.32	0.33	0.34	0.35	0.36	0.37	0.38	0.39	0.4	0.41	0.42	0.43	0.44	0.45	0.46	0.47	0.48	0.49
FISM	1.479	1.544	1.613	1.638	1.691	1.735	1.767	1.836	1.899	1.964	2.035	2.108	2.182	2.262	2.319	2.395	2.482	2.573	2.648	2.734	2.837	2.936	3.029	3.15	3.235	3.295	3.358	3.437	3.494	3.527	3.565	3.621	3.661	3.716	3.769	3.823	3.86	3.908	3.966	4.021	4.026	4.048	4.09	4.145	4.177	4.233	4.309	4.391	4.47
MISM		-1.292	-1.258	-1.181	-1.084	-0.941	-0.759	-0.615	-0.469	-0.315	-0.172	-0.019	0.151	0.332	0.512	0.717	0.933	1.147	1.362	1.577	1.789	1.994	2.173	2.374	2.578	2.774	2.974	3.201	3.436	3.663	3.898	4.159	4.387	4.606	4.839	5.086	5.331	5.581	5.862	6.156	6.457	6.785	7.127	7.463	7.781	8.125	8.497	8.863	9.202
Figure 1e-g: The tensile strength, breaking strength and elongation at break of female and male ISMs
		ISM3											ISM4																								ISM5
FISM	Tensile strength/gf	205.96	213.02	238.26	170.98	166.68	182.68	196.91	182.95	295.29	221.8	303.46	76.18	104.5	73.19	100.46	107.82	104.19	102.28	80.88	94.52	92.79	77.39	64.31	87.45	63.09	76.23	74.19	93.57	58.43	91.67	108.87	92.37	76	99.35	58.72	56.24	78.89	74.21	47.71	40.82	58.13	54.77	61.79	64.33	72.46	58.02	75.02	73.78
	Breaking strengthgf/mm^2	178.32	184.43	206.28	148.03	144.32	158.16	170.49	158.4	255.66	192.04	262.74	65.95	90.47	63.36	86.98	93.35	90.21	88.55	70.03	81.84	80.34	67	55.68	75.71	54.62	66	64.23	81.01	50.59	79.36	94.26	79.97	65.8	86.02	50.84	48.7	68.3	64.25	41.31	35.34	50.33	47.42	53.5	55.7	62.73	50.23	64.95	63.88
	Elongation at break	3.047	2.248	2.401	2.798	2.871	1.871	1.969	2.085	2.63	1.912	2.414	3.526	3.234	3.67	3.314	2.709	3.824	4.321	4.339	3.556	3.574	2.328	5.459	3.346	2.738	4.215	0.5354	2.461	4.352	3.049	5.848	3.058	3.067	3.15	2.621	4.322	4.627	2.612	3.319	6.916	2.428	3.236	5.824	3.817	3.448	4.948	4.639	3.348
		ISM3																			ISM4																				ISM5
MISM	Tensile strength/gf	236.42	253.373	272.994	264.546	321.233	288.722	217.618	352.969	199.283	323.95	231.104	207.233	278.367	256.492	125.782	316.57	165.545	267.626	228.859	202.241	273.309	252.891	211.489	245.772	189.775	216.567	240.994	363.431	276.444	202.673	182.416	243.151	162.584	165.691	279.564	196.847	255.869	245.007	221.162	226.472	252.261	188.889	181.009	183.984	285.396	155.608	193.424	125.297
	Breaking strengthgf/mm^2	303.1	324.84	349.99	339.16	411.84	370.16	279	452.52	255.49	415.32	296.29	265.68	356.88	328.84	161.26	405.86	212.24	343.11	293.41	259.28	350.4	324.22	271.14	315.09	243.3	277.65	308.97	465.94	354.42	259.84	233.87	311.73	208.44	212.42	358.42	252.37	328.04	314.11	283.54	290.35	323.41	242.17	232.06	235.88	365.89	199.5	247.98	160.64
	Elongation at break	1.55	2.092	2.576	1.283	1.912	1.084	1.565	1.4	1.906	1.313	1.526	1.618	2.113	1.649	2.006	1.705	1.82	1.684	1.72	0.861	1.974	1.427	1.377	1.833	1.754	1.95	1.425	1.547	1.627	1.844	1.847	2.098	2.167	2.346	2.52	1.659	1.879	1.512	1.879	1.499	1.979	4.115	2.277	2.011	2.062	1.998	2.371	1.971
[truncated: 2,884 more columns]

## Sheet: Figure 2
Figure 2a: The Most enriched GO Terms
GO_ID	GO_Term	Ontology	Conserved_Items	Background_Items	P-value	Adjust_P-value	gene_all
GO:0006412	translation	Biological Process	31	200	0	0	LOCMI12147;LOCMI10621;LOCMI02068;LOCMI13370;LOCMI13355;Locusta_migratoria_newGene_26623;LOCMI05214;LOCMI01469;LOCMI13492;LOCMI02239;LOCMI05642;LOCMI09731;LOCMI10036;LOCMI02563;LOCMI14780;LOCMI02690;LOCMI13626;Locusta_migratoria_newGene_16113;LOCMI10146;Locusta_migratoria_newGene_20694;LOCMI06322;LOCMI03326;LOCMI07382;LOCMI13315;LOCMI00132;LOCMI00502;Locusta_migratoria_newGene_4140;LOCMI15434;LOCM…
GO:0022900	electron transport chain	Biological Process	4	16	0.000247961	0.0371941	LOCMI10776;Locusta_migratoria_newGene_31868;LOCMI12585;LOCMI12586
GO:0006030	chitin metabolic process	Biological Process	5	29	0.000260511	0.0390767	LOCMI03116;LOCMI11714;LOCMI04280;LOCMI05874;LOCMI00811
GO:1902600	hydrogen ion transmembrane transport	Biological Process	3	8	0.000430508	0.0645762	Locusta_migratoria_newGene_31868;Locusta_migratoria_newGene_41786;Locusta_migratoria_newGene_10328
GO:0006119	oxidative phosphorylation	Biological Process	3	9	0.000636173	0.095426	LOCMI10776;LOCMI12586;LOCMI12585
GO:0009060	aerobic respiration	Biological Process	3	9	0.000636173	0.095426	LOCMI10776;LOCMI12586;LOCMI12585
GO:0006457	protein folding	Biological Process	7	76	0.000839526	0.125929	LOCMI13438;LOCMI00611;LOCMI09020;Locusta_migratoria_newGene_15113;Locusta_migratoria_newGene_30485;LOCMI08769;Locusta_migratoria_newGene_15098
GO:0003735	structural constituent of ribosome	Molecular Function	33	198	4.64073e-14	4.13025e-12	LOCMI10036;LOCMI05642;LOCMI09731;LOCMI02239;LOCMI13492;LOCMI01469;LOCMI05214;Locusta_migratoria_newGene_26623;LOCMI13355;LOCMI13370;LOCMI02068;LOCMI12147;LOCMI10621;LOCMI02753;LOCMI15205;LOCMI04836;LOCMI15434;LOCMI00132;Locusta_migratoria_newGene_4140;LOCMI00502;LOCMI13569;LOCMI13315;LOCMI06322;Locusta_migratoria_newGene_24946;LOCMI03326;LOCMI07382;Locusta_migratoria_newGene_20694;LOCMI10146;Locu…
GO:0042302	structural constituent of cuticle	Molecular Function	9	67	4.26979e-06	0.000380012	LOCMI16618;LOCMI16609;LOCMI17181;LOCMI07060;LOCMI06228;LOCMI17322;LOCMI16819;Locusta_migratoria_newGene_33020;LOCMI16731
GO:0009055	electron carrier activity	Molecular Function	7	51	4.50697e-05	0.0040112	LOCMI01827;LOCMI12585;LOCMI12586;LOCMI13438;LOCMI10776;LOCMI16136;Locusta_migratoria_newGene_41786
GO:0004129	cytochrome-c oxidase activity	Molecular Function	5	22	4.74449e-05	0.0042226	LOCMI12585;LOCMI10776;Locusta_migratoria_newGene_31868;Locusta_migratoria_newGene_10328;LOCMI12586
GO:0008061	chitin binding	Molecular Function	6	39	8.35693e-05	0.00743766	LOCMI04280;LOCMI17048;LOCMI05874;LOCMI11714;LOCMI00811;LOCMI03116
GO:0004099	chitin deacetylase activity	Molecular Function	2	2	0.000360837	0.0321145	LOCMI00811;LOCMI03116
GO:0005840	ribosome	Cellular Component	22	139	4.77729e-13	2.72306e-11	LOCMI10036;LOCMI13492;LOCMI05214;LOCMI02239;LOCMI13370;LOCMI13355;LOCMI02068;LOCMI10621;LOCMI12147;LOCMI15205;LOCMI02753;LOCMI04836;LOCMI13315;Locusta_migratoria_newGene_4140;LOCMI00502;LOCMI00132;LOCMI13626;Locusta_migratoria_newGene_16113;LOCMI03326;LOCMI02563;LOCMI11304;LOCMI14780
GO:0070469	respiratory chain	Cellular Component	6	16	1.25303e-06	7.14225e-05	LOCMI10776;Locusta_migratoria_newGene_31868;LOCMI12585;LOCMI12586;Locusta_migratoria_newGene_38357;Locusta_migratoria_newGene_18201
GO:0005743	mitochondrial inner membrane	Cellular Component	9	51	2.95776e-06	0.000168592	LOCMI12585;LOCMI12586;Locusta_migratoria_newGene_30902;Locusta_migratoria_newGene_10328;LOCMI10776;Locusta_migratoria_newGene_31868;Locusta_migratoria_newGene_38357;Locusta_migratoria_newGene_41786;Locusta_migratoria_newGene_18201
GO:0015935	small ribosomal subunit	Cellular Component	5	16	2.87805e-05	0.00164049	LOCMI07382;Locusta_migratoria_newGene_26623;LOCMI09731;Locusta_migratoria_newGene_20694;LOCMI15434
GO:0005576	extracellular region	Cellular Component	11	111	7.00548e-05	0.00399313	LOCMI15484;LOCMI04280;LOCMI17048;LOCMI00811;Locusta_migratoria_newGene_21871;LOCMI03116;LOCMI05874;LOCMI12696;LOCMI11714;LOCMI15508;LOCMI15506
GO:0022627	cytosolic small ribosomal subunit	Cellular Component	5	19	7.22452e-05	0.00411798	Locusta_migratoria_newGene_24946;LOCMI02690;LOCMI13569;LOCMI01469;LOCMI05642
GO:0005783	endoplasmic reticulum	Cellular Component	7	48	0.000142315	0.00811195	LOCMI00230;LOCMI01827;LOCMI11660;Locusta_migratoria_newGene_15098;LOCMI13438;LOCMI13553;LOCMI00611
Figure 2c-f: Genes expression by RT-qPCR
	Cuticle protein encoding genes					Chitin synthase-related genes						Cuticular lipids synthase and transport-related genes
	LmAbd-1	LmAbd-2	LmAbd-6	LmAbd-8	LmAbd-9	GPI	Gfat	GNA	AGM	UAP1	CHS1	LmFAS3	LmFAS1	LmELO7	LmDesat2	LmapoLpI/II	LmapoLpIII	Lac2	Yellow	AANAT1	Ebony	Tan
Seg	0.000506255	0.00621513	0.710193	0.0575117	0.000218512	1.06032	0.864372	0.910947	0.561035	1.0185	1.02257	0.754805	1.05642	0.678383	0.92626	0.905494	0.63993	0.502533	0.899797	1.19703	0.791004	0.954772
	0.000825352	0.0067542	0.695936	0.076415	0.000259856	1.35409	0.954828	0.887389	0.79591	0.957674	0.776392	1.11983	0.912386	0.979028	1.13338	1.16573	1.57219	1.14282	1.06218	1.36906	0.997251	0.845759
	0.000925039	0.00728932	0.696032	0.0688691	0.000263483	0.550844	0.958268	0.978376	1.77116	0.81084	0.996178	0.935677	0.820539	1.19081	1.19589	0.749256	0.786095	1.37711	0.827504	0.482599	1.0026	0.979414
ISM	4.9954	0.0167465	16.7885	0.283221	0.00342424	3.2627	1.53463	2.03111	4.31487	2.35299	2.22334	0.346413	1.29777	1.0292	0.753007	0.577534	0.462383	0.14889	0.173156	0.262146	3.86545	0.294007
	4.47318	0.019915	13.9588	0.285191	0.00372124	4.23113	1.75663	1.89448	2.30757	2.42893	2.62333	0.4819	0.850252	0.870416	0.580538	0.399315	0.474876	0.225551	0.149555	0.148327	5.36712	0.407259
	4.9523	0.0240137	17.1829	0.332171	0.00474295	5.52227	2.07541	1.85323	7.35153	2.49493	3.55921	0.362392	1.07683	0.902701	0.792596	0.429011	0.457098	0.214825	0.146789	0.237908	3.36689	0.299768
Figure 2g-i
Chitin synthase
#ID	ISM-1	ISM-2	ISM-3	ISM-4	ISM-5	ISM-6	Seg-1	Seg-2	Seg-3	Seg-4	Seg-5	Seg-6	Pvalue	regulated	name
meta_9	70103.8	85052	80756.7	93103.5	64498.5	79773.6	57373.2	42656.9	55652.7	75080.1	77033.9	62991.9	0.0296094	up	alpha-Trehalose
meta_3299	379.625	442.99	421.384	481.258	417.053	378.705	273.092	270.996	292.201	309.026	363.473	297.574	0.000214325	up	D-Glucose
meta_2469	722.659	127.731	192.988	690.475	476.065	538.935	91.5021	44.0068	349.639	109.135	328.801	217.678	0.041295	up	D-glucosyl phosphate
meta_3366	3391.19	5093.48	4371.44	5391.13	4718.02	4665.39	3793.76	3301.6	3098.71	3207.65	2861.68	1569.11	0.00291978	up	Glucosamine 6-phosphate
meta_3413	647.831	907.967	593.043	748.672	657.623	547.008	607.671	519.249	456.326	407.759	433.41	540.915	0.0111469	up	N-Acetyl-glucosamine 1-phosphate
meta_6	2002.47	3661.37	1946.09	2852.6	2124.34	1773.13	2042.58	1561.13	1393.44	1200.93	1663.94	1668.81	0.0298678	up	UDP-N-acetylglucosamine
Lipids
#ID	ISM-1	ISM-2	ISM-3	ISM-4	ISM-5	ISM-6	Seg-1	Seg-2	Seg-3	Seg-4	Seg-5	Seg-6	Pvalue	regulated	name
meta_1653	7.58685	13.8526	8.88007	6.81958	1.13223	5.04439	6.94999	12.8475	20.6221	12.2694	15.914	18.9904	0.0198323	down	Prostaglandin J2
meta_3393	1476.5	1452.89	2075.87	571.328	1029.76	1252.24	2944.67	7023.49	3850.67	3020.96	1466.07	5146.29	0.0100122	down	Behenic acid
meta_3723	2.94181	6.7585	1.55501	2.45225	4.67644	24.8161	32.795	185.694	134.25	21.0623	131.838	112.887	0.00450921	down	Tetracosanoic acid
meta_2004	3.69781	8.82641	8.88007	13.5476	9.56002	6.31259	13.5101	5.14188	15.1644	33.2052	46.9737	44.368	0.0336286	down	PC(22:4(7Z,10Z,13Z,16Z)/22:1(13Z))
meta_1185	11708.3	48106.3	30581.5	9687.1	22797.3	10777.7	35802.3	139636	69123.5	38574.9	43115.2	88142.3	0.0233738	down	PC(18:0/18:4(6Z,9Z,12Z,15Z))
meta_1822	12155.6	53623	18384.9	8699.71	25618.9	10706	29903.7	110571	52759.4	31384	50534.2	88126.7	0.0254869	down	PC(16:1(9Z)/20:3(5Z,8Z,11Z))
meta_2548	19.2183	24.2059	32.9563	33.1699	32.399	13.4906	84.0123	75.5144	49.1122	49.4913	39.9854	23.8744	0.0174224	down	alpha-Linolenic acid
meta_991	7.58685	13.8526	8.88007	6.81958	1.13223	5.04439	6.94999	12.8475	20.6221	12.2694	15.914	18.9904	0.0198323	down	Stearic acid
Melanin
#ID	ISM-1	ISM-2	ISM-3	ISM-4	ISM-5	ISM-6	Seg-1	Seg-2	Seg-3	Seg-4	Seg-5	Seg-6	Pvalue	regulated	name
meta_1253	6.12127	9.06101	2.07568	10.4932	4.96289	8.8515	20.9518	23.6812	18.1016	19.501	34.7284	33.2039	0.000209824	down	tyrosine
meta_619	33.9948	33.9532	28.3495	27.9984	51.963	36.3103	44.787	46.2112	27.5966	39.8276	23.0745	43.4781	0.70746	unchanged	Dopamine
meta_1851	246.955	317.65	413.885	290.93	288.031	368.689	520.815	507.486	559.419	574.108	638.892	628.766	1.94469e-05	down	Melanin
Figure 2j: Chitin content (mg/g)
Seg	12.9723	15.9227	14.5397	15.5681
ISM	18.8305	19.3553	18.4404	16.866

## Sheet: Figure 3
Figure 3b: The differentially expressed genes between adult female and male ISM based on the transcriptomic data
#ID	FISM1_FPKM	FISM2_FPKM	FISM3_FPKM	MISM1_FPKM	MISM2_FPKM	MISM3_FPKM	FDR	log2FC	regulated	Pfam_annotation	Swiss-Prot_annotation	NR_annotation	Label
LOCMI17206	117.363	214.434	321.972	2238.5	2147.14	1840.45	4.01747e-14	2.87155	up	Insect cuticle protein	Endocuticle structural glycoprotein ABD-4 OS=Locusta migratoria (Migratory locust) PE=1 SV=3	RecName: Full=Endocuticle structural glycoprotein ABD-4 [Locusta migratoria]	Abd-4
LOCMI15508	255.635	274.369	578.264	771.698	1106.45	1714.72	0.00494009	1.45602	up	--	Apolipophorin-3b (Precursor) OS=Locusta migratoria (Migratory locust) PE=1 SV=1	Chain A, Nmr Structure Of Apolipophorin-Iii From Locusta Migratoria	Apolipophorin-3b
LOCMI15484	293.505	295.614	535.028	590.581	795.304	1208.4	0.0458345	1.06264	up	Reeler domain	Putative defense protein (Precursor) OS=Locusta migratoria (Migratory locust) PE=2 SV=1	RecName: Full=Putative defense protein; AltName: Full=Basic 19 kDa hemolymph protein; Flags: Precursor [Locusta migratoria]	defense
LOCMI13474	72.4828	26.1353	46.1805	390.837	113.763	132.372	0.0327624	1.60222	up	--	Cuticle protein 1 OS=Blaberus craniifer (Death&apos;s head cockroach) PE=1 SV=1	RecName: Full=Cuticle protein 1; AltName: Full=Bc-NCP1	NCP1
LOCMI04333	237.998	200.353	185.506	383.614	492.449	610.657	0.000246424	1.14696	up	--	--	PREDICTED: uncharacterized protein LOC102681750 [Apis dorsata]	-
LOCMI02953	128.85	60.0821	176.921	371.619	382.366	353.719	0.00441909	1.40846	up	Haemolymph juvenile hormone binding protein (JHBP)	Protein takeout (Precursor) GN=to OS=Drosophila melanogaster (Fruit fly) PE=2 SV=1	protein takeout precursor, putative [Pediculus humanus corporis]	takeout
LOCMI16260	124.139	107.471	183.099	284.25	405.427	294.787	0.00147054	1.15144	up	Glutathione peroxidase	Glutathione peroxidase {ECO:0000303|PubMed:23567855} OS=Procambarus clarkii (Red swamp crayfish) PE=2 SV=1	Glutathione peroxidase 6 [Zootermopsis nevadensis]	-
Locusta_migratoria_newGene_6240	47.2961	54.251	114.312	271.841	185.362	156.337	0.0285355	1.29306	up	--	--	PREDICTED: involucrin-like [Biomphalaria glabrata]	-
LOCMI16800	92.3251	58.8133	167.683	189.11	443.18	617.628	0.0111636	1.5771	up	Insect cuticle protein	Endocuticle structural protein SgAbd-6 OS=Schistocerca gregaria (Desert locust) PE=1 SV=1	RecName: Full=Endocuticle structural protein SgAbd-6 [Schistocerca gregaria]	-
Locusta_migratoria_newGene_22288	23.7675	33.1143	40.2594	188.34	164.553	44.7117	0.016562	1.49349	up	Transposase (partial DDE domain)	--	Histone-lysine N-methyltransferase SETMAR, partial [Stegodyphus mimosarum]	-
LOCMI04355	56.3716	79.8432	52.2392	124.325	143.317	181.857	0.00535488	1.11806	up	Lectin C-type domain	Hemolymph lipopolysaccharide-binding protein (Precursor) OS=Periplaneta americana (American cockroach) PE=1 SV=1	Regenectin [Periplaneta americana]	-
LOCMI04356	50.4092	57.4198	59.5947	113.852	89.919	157.43	0.0104449	1.00687	up	Lectin C-type domain	Hemolymph lipopolysaccharide-binding protein (Precursor) OS=Periplaneta americana (American cockroach) PE=1 SV=1	Hemolymph lipopolysaccharide-binding protein [Zootermopsis nevadensis]	-
LOCMI16741	46.0442	30.5399	41.4506	82.496	85.4468	83.3398	0.00148579	1.01342	up	Ras family;; Miro-like protein;; ADP-ribosylation factor family;; Gtr1/RagA G protein conserved region;; Elongation factor Tu GTP binding domain	Ras-related protein Rab-32A GN=rab32A OS=Dictyostelium discoideum (Slime mold) PE=1 SV=1	GTP-binding nuclear protein RAN1, putative [Pediculus humanus corporis]	-
LOCMI13447	8.38271	13.7145	4.67825	72.8514	40.0432	18.9283	0.0306177	1.64764	up	Family of unknown function (DUF706)	Inositol oxygenase GN=miox OS=Dictyostelium discoideum (Slime mold) PE=3 SV=1	PREDICTED: inositol oxygenase-like [Apis florea]	-
LOCMI05700	26.758	28.5351	40.2417	67.719	91.0864	75.255	3.67072e-05	1.20853	up	Taurine catabolism dioxygenase TauD, TfdA family;; Protein of unknown function (DUF971)	Probable gamma-butyrobetaine dioxygenase GN=gbh-1 OS=Caenorhabditis elegans PE=3 SV=1	Gamma-butyrobetaine dioxygenase [Zootermopsis nevadensis]	-
Locusta_migratoria_newGene_30627	37.5209	34.9932	41.0961	67.4988	96.6067	79.3104	4.52316e-05	1.03105	up	--	--	collagen alpha-2(IX) chain-like, partial [Mizuhopecten yessoensis]	-
LOCMI15495	29.1763	21.833	33.5039	62.7786	93.3695	73.7208	6.56101e-06	1.34208	up	Hemocyanin, ig-like domain;; Hemocyanin, copper containing domain;; Hemocyanin, all-alpha domain	Allergen Cr-PI (Precursor) OS=Periplaneta americana (American cockroach) PE=1 SV=1	hexamerin-like protein 2 [Locusta migratoria]	-
Locusta_migratoria_newGene_13814	14.4228	11.8215	25.1844	59.7349	67.9735	48.0734	0.000739884	1.55374	up	--	--	PREDICTED: protein takeout-like [Habropoda laboriosa]	-
LOCMI11961	19.2697	25.3337	29.939	56.9413	84.4881	88.4876	1.0009e-06	1.49669	up	Hemocyanin, ig-like domain;; Hemocyanin, copper containing domain;; Hemocyanin, all-alpha domain	Allergen Cr-PI (Precursor) OS=Periplaneta americana (American cockroach) PE=1 SV=1	hexamerin-like protein 2 [Locusta migratoria]	-
Locusta_migratoria_newGene_29784	36.1866	24.0579	16.8523	56.3532	78.4948	59.9654	0.0390072	1.14701	up	Cysteine-rich secretory protein family	Venom allergen 3 OS=Solenopsis richteri OX=30203 PE=1 SV=2	hypothetical protein B7P43_G12434 [Cryptotermes secundus]	-
LOCMI16834	15.7186	17.5303	23.5458	45.6805	80.9521	77.4321	9.20849e-06	1.64918	up	Insect cuticle protein	Cuticle protein 7 OS=Locusta migratoria (Migratory locust) PE=1 SV=2	hypothetical protein YQE_02038, partial [Dendroctonus ponderosae]	CP7
LOCMI13445	4.46364	8.74059	4.27096	37.0723	20.9441	24.3015	0.000633577	1.83297	up	Family of unknown function (DUF706)	Inositol oxygenase GN=miox OS=Dictyostelium discoideum (Slime mold) PE=3 SV=1	myo-inositol oxygenase [Danaus plexippus]	-
LOCMI03581	16.6617	17.5995	18.5036	36.6021	39.6034	63.0894	0.000657394	1.26501	up	CRAL/TRIO domain;; Divergent CRAL/TRIO domain;; CRAL/TRIO, N-terminal domain	--	PREDICTED: retinaldehyde-binding protein 1 [Tribolium castaneum]	-
LOCMI13448	3.94701	4.51826	4.57682	32.384	23.5155	12.622	0.00016471	1.9683	up	Family of unknown function (DUF706)	Inositol oxygenase GN=miox OS=Dictyostelium discoideum (Slime mold) PE=3 SV=1	PREDICTED: inositol oxygenase-like [Apis mellifera]	-
LOCMI11147	11.5183	11.7648	16.8321	26.8991	41.7863	35.8545	9.43658e-05	1.27416	up	Hemocyanin, ig-like domain;; Hemocyanin, copper containing domain;; Hemocyanin, all-alpha domain	Allergen Cr-PI (Precursor) OS=Periplaneta americana (American cockroach) PE=1 SV=1	hexamerin-like protein 2 [Locusta migratoria]	-
LOCMI04441	5.61238	7.41038	6.95889	22.0194	24.9624	15.9153	0.000856961	1.46056	up	short chain dehydrogenase;; Enoyl-(Acyl carrier protein) reductase;; KR domain	Dehydrogenase/reductase SDR family member 4 {ECO:0000250|UniProtKB:Q9BTZ2} OS=Caenorhabditis elegans PE=1 SV=1	3-oxoacyl-[acyl-carrier-protein] reductase [Zootermopsis nevadensis]	-
LOCMI10918	10.6525	9.49666	11.4678	18.7238	29.6444	24.2711	0.00169066	1.09816	up	Sugar (and other) transporter;; Major Facilitator Superfamily	Facilitated trehalose transporter Tret1 {ECO:0000250|UniProtKB:Q7PIR5} OS=Culex quinquefasciatus (Southern house mosquito) PE=3 SV=1	sugar transporter [Aedes aegypti]	-
LOCMI11963	4.55193	3.49997	7.55601	16.6983	26.6724	27.6659	1.00347e-06	1.93099	up	Hemocyanin, copper containing domain;; Hemocyanin, ig-like domain;; Hemocyanin, all-alpha domain	Allergen Cr-PI (Precursor) OS=Periplaneta americana (American cockroach) PE=1 SV=1	hexamerin-like protein 2 [Locusta migratoria]	-
LOCMI11888	6.6798	2.72745	2.967	16.1921	30.0893	19.4351	0.000345631	1.9333	up	Sugar (and other) transporter;; Major Facilitator Superfamily	Facilitated trehalose transporter Tret1 {ECO:0000303|PubMed:20035867} OS=Apis mellifera ligustica (Common honeybee) PE=1 SV=1	sugar transporter [Aedes aegypti]	-
LOCMI09561	4.77511	2.97128	4.70839	15.3102	19.3451	14.5663	1.40984e-07	1.80247	up	Hemocyanin, copper containing domain;; Hemocyanin, ig-like domain;; Hemocyanin, all-alpha domain	Allergen Cr-PI (Precursor) OS=Periplaneta americana (American cockroach) PE=1 SV=1	arylphorin hexamerin-like protein 2 [Romalea microptera]	-
LOCMI05292	5.53555	5.10685	8.6847	15.265	12.3843	19.9234	0.0261179	1.13948	up	Renin receptor-like protein	--	Renin receptor [Zootermopsis nevadensis]	-
LOCMI07355	2.72585	3.55545	3.51797	8.30596	9.59798	12.623	0.00948388	1.38677	up	Haemolymph juvenile hormone binding protein (JHBP)	Protein takeout (Precursor) GN=to OS=Drosophila melanogaster (Fruit fly) PE=2 SV=1	PREDICTED: protein takeout-like [Acyrthosiphon pisum]	-
Locusta_migratoria_newGene_32731	0	0	0	7.44614	6.9364	4.64818	1.89367e-21	4.93999	up	--	--	Histone-lysine N-methyltransferase SETMAR [Nephila clavipes]	-
LOCMI15653	2.10669	3.06769	3.34618	7.03733	15.282	21.8359	0.0155334	1.71372	up	Insect pheromone-binding family, A10/OS-D	Ejaculatory bulb-specific protein 3 (Precursor) GN=PebIII OS=Drosophila melanogaster (Fruit fly) PE=1 SV=2	hypothetical protein [Locusta migratoria]	-
Locusta_migratoria_newGene_11413	1.63349	1.4774	1.02563	3.12552	4.34894	4.82562	0.00759029	1.42461	up	Reverse transcriptase (RNA-dependent DNA polymerase);; ABC transporter	Probable RNA-directed DNA polymerase from transposon BS OS=Drosophila melanogaster OX=7227 GN=RTase PE=2 SV=1	uncharacterized protein LOC111049714 [Nilaparvata lugens]	-
LOCMI03290	1.23762	1.90453	1.93543	2.96228	8.13011	6.06282	0.0167319	1.43148	up	--	--	Stress protein DDR48 [Zootermopsis nevadensis]	-
Locusta_migratoria_newGene_30635	0.274212	0.215905	0	2.02847	1.38522	2.48933	0.0450345	1.76835	up	--	--	PREDICTED: uncharacterized protein LOC100201311 [Hydra vulgaris]	-
LOCMI15632	0	0	0.288665	2.02254	1.86847	2.01671	0.0275226	1.87323	up	Carboxylesterase family	Esterase FE4 (Precursor) OS=Myzus persicae (Green peach aphid) PE=1 SV=1	carboxylesterase [Locusta migratoria]	-
LOCMI07281	0	0	0.119003	1.78134	3.18606	1.87719	0.000252162	2.55141	up	RNA recognition motif (a.k.a. RRM, RBD, or RNP domain);; RNA recognition motif. (a.k.a. RRM, RBD, or RNP domain);; RNA recognition motif. (a.k.a. RRM, RBD, or RNP domain)	Protein painting of fourth GN=Pof OS=Drosophila melanogaster (Fruit fly) PE=1 SV=1	Protein painting of fourth [Harpegnathos saltator]	-
Locusta_migratoria_newGene_21693	0	0	0	1.46058	2.22442	2.5452	0.0104449	2.03167	up	SacI homology domain	--	hypothetical protein B7P43_G13513, partial [Cryptotermes secundus]	-
LOCMI07858	0.781444	0.732821	1.00906	1.24553	5.94919	5.08418	0.0221714	1.65183	up	DNA polymerase family B;; DNA polymerase family B, exonuclease domain;; C4-type zinc-finger of DNA polymerase delta	DNA polymerase delta catalytic subunit GN=DNApol-delta OS=Drosophila melanogaster (Fruit fly) PE=2 SV=2	DNA polymerase delta catalytic subunit [Nomadacris japonica]	-
Locusta_migratoria_newGene_38587	0.252326	0.133069	0.368454	1.14065	2.20557	1.64009	0.0348415	1.67081	up	CLASP N terminal	--	hypothetical protein B7P43_G09810 [Cryptotermes secundus]	-
LOCMI17141	23546.6	24492	22703.5	9680.97	12708.8	11059	1.21468e-06	-1.08121	down	Insect cuticle protein	Endocuticle structural protein SgAbd-6 OS=Schistocerca gregaria (Desert locust) PE=1 SV=1	RecName: Full=Endocuticle structural protein SgAbd-6 [Schistocerca gregaria]	Abd-6
LOCMI17181	7462.58	7488.39	6618.34	3148.14	4110.21	3557.83	7.81413e-05	-1.09579	down	Insect cuticle protein	Endocuticle structural protein SgAbd-1 OS=Schistocerca gregaria (Desert locust) PE=1 SV=1	RecName: Full=Endocuticle structural glycoprotein SgAbd-1 [Schistocerca gregaria]	Abd-1
LOCMI00057	14619.3	9597.48	14195.2	5613.69	7514.64	5516.05	0.00425621	-1.00452	down	Insect pheromone-binding family, A10/OS-D	Ejaculatory bulb-specific protein 3 (Precursor) GN=PebIII OS=Drosophila melanogaster (Fruit fly) PE=1 SV=2	hypothetical protein [Locusta migratoria]	PebIII
LOCMI10434	1990.35	1887.35	3089.94	693.774	785.249	874.304	2.01346e-08	-1.5076	down	Lectin C-type domain	--	AGAP010196-PA [Anopheles gambiae str. PEST]	Lectin C
LOCMI02845	1653.9	1242.91	1777.79	395.132	820.048	739.014	0.00403775	-1.19216	down	Haemolymph juvenile hormone binding protein (JHBP)	--	deviate [Reticulitermes flavipes]	JHBP
Locusta_migratoria_newGene_2493	1210.27	1214.3	1533.23	287.189	391.488	310.581	2.91199e-20	-1.95335	down	--	--	RNA-binding region RNP-1 domain-containing protein [Heterostelium album PN500]	-
Locusta_migratoria_newGene_13412	820.266	431.124	602.507	171.965	89.2573	204.006	0.000208514	-1.75326	down	--	--	hypothetical protein WH47_04618 [Habropoda laboriosa]	-
Locusta_migratoria_newGene_30902	763.208	2295.1	2662.6	48.3061	71.1269	64.8713	2.50643e-23	-4.17133	down	ATP synthase A chain	ATP synthase subunit a OS=Locusta migratoria OX=7004 GN=ATP6 PE=3 SV=1	ATP synthase F0 subunit 6 (mitochondrion) [Locusta migratoria tibetensis]	ATP6
Locusta_migratoria_newGene_38728	674.972	435.94	253.402	38.7581	136.778	139.168	0.00705878	-1.72311	down	--	--	uncharacterized protein LOC111691645 [Anoplophora glabripennis]	-
Locusta_migratoria_newGene_34497	565.257	200.831	1896	28.5953	70.6708	208.758	0.000325325	-2.15031	down	--	--	endonuclease-reverse transcriptase [Eyprepocnemis plorans plorans]	-
Locusta_migratoria_newGene_2492	540.931	481.712	1175.42	152.652	63.9088	125.404	5.2028e-06	-2.22818	down	--	--	RNA-binding region RNP-1 domain-containing protein [Heterostelium album PN500]	-
Locusta_migratoria_newGene_18783	321.586	265.41	185.371	125.945	122.464	122.393	0.0266297	-1.00976	down	--	Organic cation transporter protein OS=Drosophila melanogaster OX=7227 GN=Orct PE=1 SV=1	PREDICTED: organic cation transporter protein-like [Stomoxys calcitrans]	-
LOCMI11092	295.925	51.2717	90.7903	12.7566	5.17125	2.02451	3.25374e-05	-2.71431	down	Vacuolar sorting protein 9 (VPS9) domain	--	hypothetical protein DAPPUDRAFT_41981 [Daphnia pulex]	-
LOCMI06215	197.357	168.33	118.73	58.3511	79.2522	91.5075	0.0221714	-1.03959	down	Sugar (and other) transporter;; Major Facilitator Superfamily	Organic cation transporter protein GN=Orct OS=Drosophila melanogaster (Fruit fly) PE=1 SV=1	AGAP004309-PA-like protein [Anopheles sinensis]	-
LOCMI10912	185.747	187.611	73.1289	15.6882	18.8819	13.1628	1.4253e-09	-2.74498	down	--	--	endonuclease-reverse transcriptase [Eyprepocnemis plorans plorans]	-
LOCMI02197	158.947	240.388	22.3128	11.0107	9.65401	7.63089	4.7671e-05	-2.59995	down	CRAL/TRIO domain	--	Retinaldehyde-binding protein 1-like protein 2 [Zootermopsis nevadensis]	-
LOCMI11714	145.674	129.186	127.833	47.7136	83.973	40.2193	0.0218332	-1.13531	down	Chitin binding Peritrophin-A domain	Peritrophin-1 (Precursor) GN=Aper1 OS=Anopheles gambiae (African malaria mosquito) PE=2 SV=2	Peritrophin-1 [Zootermopsis nevadensis]	-
LOCMI04452	143.81	99.6657	89.0727	24.6692	26.6794	18.7121	2.17862e-08	-2.05591	down	Insect cuticle protein	--	--	-
Locusta_migratoria_newGene_25592	128.902	157.405	165.324	51.5907	38.8039	33.8708	4.5871e-08	-1.65171	down	ABC-2 type transporter	ABC transporter ATP-binding protein/permease wht-1 OS=Caenorhabditis elegans OX=6239 GN=wht-1 PE=2 SV=2	ATP-binding cassette sub-family G member 1-like isoform X2 [Zootermopsis nevadensis]	-
LOCMI13992	91.5726	116.175	142.527	36.6281	55.6435	74.3802	0.0274725	-1.01997	down	Chitin binding Peritrophin-A domain	--	hypothetical protein L798_02578 [Zootermopsis nevadensis]	-
Locusta_migratoria_newGene_34638	75.0566	119.866	50.4288	30.8734	25.9012	28.5732	0.00785512	-1.37418	down	Copper/zinc superoxide dismutase (SODC)	--	--	-
LOCMI04835	75.0059	88.2772	78.6908	11.1986	18.0362	19.1625	4.71906e-16	-2.22761	down	CAP-Gly domain	Restin homolog GN=CLIP-190 OS=Drosophila melanogaster (Fruit fly) PE=1 SV=1	PREDICTED: CAP-Gly domain-containing linker protein 1-like isoform X6 [Apis mellifera]	-
LOCMI07031	71.9733	93.7962	46.1488	18.1349	24.022	36.2934	0.0274725	-1.2878	down	EF hand;; EF-hand domain pair;; EF hand;; EF-hand domain;; EF-hand domain pair;; Secreted protein acidic and rich in cysteine Ca binding region	Neurocalcin homolog GN=Nca OS=Drosophila melanogaster (Fruit fly) PE=1 SV=2	PREDICTED: neurocalcin homolog [Apis mellifera]	-
Locusta_migratoria_newGene_41447	40.2404	41.0324	10.3639	4.01978	2.03305	6.29556	0.000633577	-2.13983	down	--	--	hypothetical protein B7P43_G18289 [Cryptotermes secundus]	-
Locusta_migratoria_newGene_22332	35.3471	44.6315	14.6871	6.46928	9.87387	6.09309	0.00164228	-1.75897	down	Homeobox domain	Homeobox protein abdominal-B OS=Drosophila melanogaster OX=7227 GN=Abd-B PE=1 SV=3	hypothetical protein SINV_00577, partial [Solenopsis invicta]	Abd-B
LOCMI07009	31.3581	35.2286	22.0325	5.13763	5.42585	4.74422	5.23762e-12	-2.34359	down	Sex determination protein N terminal	--	hypothetical protein L798_09372 [Zootermopsis nevadensis]	Sex determination protein
Locusta_migratoria_newGene_34283	29.2917	10.2482	7.08316	3.49115	1.90305	1.53197	0.00326225	-1.98326	down	--	--	PREDICTED: uncharacterized protein LOC105151387 [Acromyrmex echinatior]	-
LOCMI00838	28.1783	16.3502	11.1108	1.60911	0.864262	0.678971	1.43818e-08	-3.04631	down	GMC oxidoreductase	Glucose dehydrogenase [FAD, quinone] short protein (Precursor) GN=Gld OS=Drosophila pseudoobscura pseudoobscura (Fruit fly) PE=3 SV=4	PREDICTED: glucose dehydrogenase [FAD, quinone] [Tribolium castaneum]	-
Locusta_migratoria_newGene_31735	27.6228	10.8935	17.4569	4.60942	3.69424	2.18195	0.000479361	-1.96468	down	--	--	Coiled-coil domain-containing protein 39 [Cryptotermes secundus]	-
LOCMI16629	27.0551	20.819	34.2401	3.35968	5.761	9.01424	3.54206e-05	-1.90966	down	Insect cuticle protein	Pro-resilin (Precursor) GN=resilin OS=Drosophila melanogaster (Fruit fly) PE=1 SV=1	Pro-resilin [Zootermopsis nevadensis]	Pro-resilin
LOCMI12937	26.9629	24.134	51.8982	7.04779	13.5008	9.04148	0.000739884	-1.58945	down	Immunoglobulin I-set domain;; Immunoglobulin domain;; Immunoglobulin domain;; CD80-like C2-set immunoglobulin domain;; Immunoglobulin domain;; Immunoglobulin V-set domain;; Fibronectin type III domain	Irregular chiasm C-roughest protein (Precursor) GN=rst OS=Drosophila melanogaster (Fruit fly) PE=1 SV=2	hypothetical protein L798_04051, partial [Zootermopsis nevadensis]	-
LOCMI06064	24.5969	28.6376	27.0667	8.62865	11.5398	8.79971	1.64863e-08	-1.43674	down	--	--	hypothetical protein L798_06864 [Zootermopsis nevadensis]	-
LOCMI12795	23.0461	32.8276	3.74716	0.73404	1.89721	0.144913	0.00147054	-2.32486	down	Chitin binding Peritrophin-A domain	--	hypothetical protein L798_03042 [Zootermopsis nevadensis]	-
LOCMI17140	22.2624	21.1111	19.4838	5.82914	9.74173	8.74879	0.005809	-1.26548	down	Insect cuticle protein	Endocuticle structural glycoprotein SgAbd-5 OS=Schistocerca gregaria (Desert locust) PE=1 SV=1	cuticular protein 26, RR-1 family [Anopheles darlingi]	-
LOCMI16622	19.8555	31.4509	0.595267	0.26291	0.020871	0.095345	0.000633577	-2.46211	down	Insect cuticle protein	Cuticle protein 7 OS=Blaberus craniifer (Death&apos;s head cockroach) PE=1 SV=1	PREDICTED: general transcriptional corepressor trfA-like [Diaphorina citri]	-
LOCMI08452	18.7421	45.0842	65.4126	6.94484	5.31895	4.22209	6.56101e-06	-2.36889	down	Haemolymph juvenile hormone binding protein (JHBP)	--	uncharacterized protein LOC100159064 precursor [Acyrthosiphon pisum]	-
LOCMI01676	16.0883	34.0364	9.79348	3.28884	2.9183	6.67879	0.0327624	-1.6321	down	--	--	NFX1-type zinc finger-containing protein 1 [Zootermopsis nevadensis]	-
LOCMI16476	15.9698	24.0606	17.756	4.4146	4.58744	5.24948	2.29237e-07	-1.86948	down	Zinc finger, C4 type (two domains);; Ligand-binding domain of nuclear hormone receptor	Probable nuclear hormone receptor HR38 GN=Hr38 OS=Drosophila melanogaster (Fruit fly) PE=1 SV=3	putative nuclear hormone receptor HR38 [Zootermopsis nevadensis]	-
Locusta_migratoria_newGene_13847	13.8919	16.2689	18.6988	3.60629	5.37109	8.7085	0.00730533	-1.31601	down	--	--	endonuclease-reverse transcriptase [Eyprepocnemis plorans plorans]	-
Locusta_migratoria_newGene_18123	13.4112	7.53013	4.64605	2.54978	0.830612	1.69055	0.00560121	-1.80514	down	--	--	PREDICTED: RNA-directed DNA polymerase from mobile element jockey-like [Strongylocentrotus purpuratus]	-
LOCMI11369	13.0936	20.7325	20.3103	0.220918	1.08764	1.5626	9.92318e-12	-3.33192	down	Acyltransferase family	Nose resistant to fluoxetine protein 6 (Precursor) GN=nrf-6 OS=Caenorhabditis elegans PE=1 SV=3	PREDICTED: nose resistant to fluoxetine protein 6-like isoform X1 [Nasonia vitripennis]	-
Locusta_migratoria_newGene_40402	13.0444	6.09734	4.66966	0.122578	1.03267	1.50279	0.00335341	-2.1068	down	Doublesex dimerisation domain	--	PREDICTED: protein doublesex isoform X2 [Megachile rotundata]	doublesex
LOCMI00001	12.3925	13.5871	20.1673	5.40338	3.42264	5.99754	0.00478401	-1.43385	down	Adenosine/AMP deaminase	Adenosine deaminase-like protein GN=Ada OS=Drosophila melanogaster (Fruit fly) PE=2 SV=1	Adenosine deaminase-like protein [Zootermopsis nevadensis]	-
LOCMI14985	12.2928	14.8696	13.2877	2.68856	5.55665	6.48865	0.00574766	-1.33885	down	--	--	hypothetical protein L798_06002 [Zootermopsis nevadensis]	-
Locusta_migratoria_newGene_32878	11.8335	8.1056	4.3202	1.14983	2.32454	1.00928	0.00139914	-1.93266	down	--	--	PREDICTED: protein FAM200A-like [Diuraphis noxia]	-
LOCMI03770	11.8105	7.05292	6.52397	0.962062	1.17704	0.990586	1.43657e-07	-2.49465	down	GMC oxidoreductase	Glucose dehydrogenase [FAD, quinone] short protein (Precursor) GN=Gld OS=Drosophila pseudoobscura pseudoobscura (Fruit fly) PE=3 SV=4	Glucose dehydrogenase [acceptor] [Zootermopsis nevadensis]	-
LOCMI02726	9.72561	11.7116	19.0799	5.0482	2.21075	3.48335	0.0166935	-1.53492	down	--	--	PREDICTED: cytosolic endo-beta-N-acetylglucosaminidase isoform X1 [Nasonia vitripennis]	-
Locusta_migratoria_newGene_29250	9.39824	18.8089	8.03242	1.53111	0.307955	1.13359	0.000479361	-2.34482	down	--	--	PREDICTED: RNA-directed DNA polymerase from mobile element jockey-like [Acyrthosiphon pisum]	-
Locusta_migratoria_newGene_13067	9.24781	19.3037	4.19897	2.39597	1.03393	2.55975	0.0145996	-1.78552	down	Transposase (partial DDE domain)	--	endonuclease-reverse transcriptase [Eyprepocnemis plorans plorans]	-
Locusta_migratoria_newGene_1613	9.22546	5.3951	4.60903	1.10434	0.648719	0.823333	2.17862e-08	-2.48361	down	--	--	uncharacterized protein LOC111613444 [Centruroides sculpturatus]	-
Locusta_migratoria_newGene_9441	8.28541	5.18622	4.20962	0.832841	1.0862	1.1627	1.00347e-06	-2.1894	down	--	--	protein FAM200B-like [Myzus persicae]	-
LOCMI15179	8.24517	8.14592	7.20518	1.96887	3.29269	4.47182	0.0327624	-1.17047	down	Ankyrin repeats (3 copies);; Ankyrin repeat;; Ankyrin repeats (many copies);; Ankyrin repeats (many copies);; Ankyrin repeat	Ankyrin repeat, PH and SEC7 domain containing protein secG GN=secG OS=Dictyostelium discoideum (Slime mold) PE=2 SV=1	ankyrin 2,3/unc44 [Aedes aegypti]	-
Locusta_migratoria_newGene_1615	8.16139	5.62486	3.42898	0.970773	2.05661	2.30254	0.0337714	-1.39745	down	Reverse transcriptase (RNA-dependent DNA polymerase)	--	endonuclease-reverse transcriptase [Eyprepocnemis plorans plorans]	-
LOCMI02828	7.36598	10.6657	14.3514	2.76147	1.43769	3.1389	0.04426	-1.55532	down	--	Protein white GN=w OS=Drosophila melanogaster (Fruit fly) PE=2 SV=2	abc transporter [Aedes aegypti]	-
Locusta_migratoria_newGene_3818	7.07557	8.62916	7.98788	0	0.219753	0.612907	3.54206e-05	-2.75081	down	--	Mariner Mos1 transposase OS=Drosophila mauritiana OX=7226 GN=mariner\T PE=1 SV=1	histone-lysine N-methyltransferase SETMAR-like [Centruroides sculpturatus]	-
LOCMI17305	6.83351	9.06393	15.234	2.56232	3.71079	4.92138	0.0251603	-1.29321	down	Zinc finger, C4 type (two domains);; Ligand-binding domain of nuclear hormone receptor	Hormone receptor 4 GN=Hr4 OS=Drosophila melanogaster (Fruit fly) PE=1 SV=4	orphan nuclear receptor nr6a1, putative [Pediculus humanus corporis]	Hr4
Locusta_migratoria_newGene_11948	6.83181	4.58513	5.17202	1.4874	2.09356	1.80107	0.000739884	-1.44624	down	--	--	hypothetical protein B7P43_G12732 [Cryptotermes secundus]	-
LOCMI12197	6.81271	12.1447	7.16413	0.747316	2.43802	1.89801	0.00202283	-1.87727	down	Sulfotransferase domain;; Sulfotransferase family	--	Carbohydrate sulfotransferase 5, partial [Zootermopsis nevadensis]	-
Locusta_migratoria_newGene_34128	6.5043	4.81222	2.94807	1.58653	0.452605	0.501268	0.0189546	-1.74825	down	--	--	uncharacterized protein LOC111642217 [Centruroides sculpturatus]	-
Locusta_migratoria_newGene_276	6.05111	6.71426	6.26555	2.92771	2.82573	3.54224	0.00335341	-1.00382	down	Integrase core domain;; His(2)-Cys(2) zinc finger;; Reverse transcriptase (RNA-dependent DNA polymerase)	Retrovirus-related Pol polyprotein from transposon 297 OS=Drosophila melanogaster OX=7227 GN=pol PE=3 SV=1	pol polyprotein [Nuttalliella namaqua]	-
LOCMI04371	6.05022	4.29743	5.32444	1.16765	1.69502	1.1398	0.000413737	-1.70755	down	BTB/POZ domain	Protein maternal effect lethal 26 GN=mel-26 OS=Caenorhabditis elegans PE=1 SV=2	hypothetical protein BRAFLDRAFT_84017 [Branchiostoma floridae]	-
Locusta_migratoria_newGene_23969	5.47199	4.08876	1.14798	0	0.129095	0.209486	0.00010028	-2.64448	down	--	--	hypothetical protein NCL1_28628 [Nephila clavipes]	-
LOCMI06072	5.15175	5.87305	6.31655	2.09302	2.55834	3.47122	0.0389258	-1.02339	down	--	--	hypothetical protein TcasGA2_TC013055 [Tribolium castaneum]	-
Locusta_migratoria_newGene_34179	4.77677	4.75613	3.28497	1.38667	0.993278	0.450229	0.0111636	-1.6858	down	--	--	hypothetical protein B7P43_G03723 [Cryptotermes secundus]	-
LOCMI03887	4.54891	3.31499	2.26556	0.152744	0.404789	0.771629	0.00121891	-2.10411	down	ATP-dependent protease La (LON) domain	Protein STIP1 homolog GN=sti1 OS=Dictyostelium discoideum (Slime mold) PE=3 SV=1	PREDICTED: LON peptidase N-terminal domain and RING finger protein 3-like [Megachile rotundata]	-
Locusta_migratoria_newGene_17695	4.47625	3.83153	4.014	0.676279	0.627101	0.099811	0.000323644	-2.25422	down	DDE superfamily endonuclease	Transposable element Tc1 transposase OS=Caenorhabditis elegans OX=6239 GN=tc1a PE=3 SV=1	Transposable element Tcb1 transposase, partial [Stegodyphus mimosarum]	-
LOCMI12782	4.33417	5.38722	4.17919	1.54571	1.56108	2.12729	0.0167319	-1.26282	down	Poly(ADP-ribose) polymerase catalytic domain	--	Poly [ADP-ribose] polymerase 12 [Zootermopsis nevadensis]	-
Locusta_migratoria_newGene_1073	4.20438	3.01618	5.75356	0	0.548343	0.19913	0.000754588	-2.36117	down	--	--	uncharacterized protein LOC111624419 [Centruroides sculpturatus]	-
LOCMI05405	3.49362	1.69599	1.51432	0.490648	0.572764	0.388373	0.00441909	-1.75885	down	AAA domain;; AAA domain;; Part of AAA domain;; AAA domain;; Uncharacterized conserved protein (DUF2075)	Regulator of nonsense transcripts 1 GN=upf1 OS=Dictyostelium discoideum (Slime mold) PE=3 SV=1	NFX1-type zinc finger-containing protein 1 [Zootermopsis nevadensis]	-
Locusta_migratoria_newGene_36457	3.38057	3.57258	1.67987	0	0	0	4.98426e-05	-2.76058	down	--	--	hypothetical protein RF55_16973 [Lasius niger]	-
LOCMI10431	3.25069	2.32207	3.07965	1.33124	0.838975	1.02713	0.0095962	-1.29165	down	Rapamycin-insensitive companion of mTOR, N-term;; Rapamycin-insensitive companion of mTOR, middle domain;; Rapamycin-insensitive companion of mTOR RasGEF_N domain;; Rapamycin-insensitive companion of mTOR, domain 5	Protein pianissimo A GN=piaA OS=Dictyostelium discoideum (Slime mold) PE=1 SV=1	PREDICTED: rapamycin-insensitive companion of mTOR [Tribolium castaneum]	-
LOCMI16300	3.08536	2.24806	10.9423	0.601012	1.4986	1.20867	0.0495099	-1.60176	down	Fibronectin type III domain	Cytokine receptor (Precursor) GN=dome OS=Drosophila melanogaster (Fruit fly) PE=1 SV=1	Cytokine receptor [Zootermopsis nevadensis]	-
LOCMI12260	2.74619	0.932939	1.08772	0	0	0	0.00626142	-2.11715	down	Ubiquitin-conjugating enzyme	Ubiquitin-conjugating enzyme E2 2 GN=let-70 OS=Caenorhabditis elegans PE=1 SV=1	PREDICTED: ubiquitin-conjugating enzyme E2 T-like [Saccoglossus kowalevskii]	-
LOCMI13468	2.50158	3.21639	4.79658	0.66197	1.03191	1.80278	0.0200886	-1.37738	down	Homeobox domain;; Zinc finger, C2H2 type;; Homeobox KN domain;; C2H2-type zinc finger;; Zinc-finger of C2H2 type	Zinc finger protein 2 GN=zfh2 OS=Drosophila melanogaster (Fruit fly) PE=1 SV=2	Zinc finger homeobox protein 3 [Zootermopsis nevadensis]	zfh3
LOCMI12762	1.59138	2.02619	1.77584	0	0	0	0.0285355	-1.84429	down	Haemolymph juvenile hormone binding protein (JHBP)	--	takeout/JHBP like protein [Papilio polytes]	-
LOCMI07749	1.41538	2.99494	0.98254	0.113685	0.467418	0.389349	0.0225265	-1.7557	down	AAA domain;; AAA domain;; Part of AAA domain;; AAA domain;; Uncharacterized conserved protein (DUF2075)	Regulator of nonsense transcripts 1 homolog GN=Upf1 OS=Drosophila melanogaster (Fruit fly) PE=1 SV=2	NFX1-type zinc finger-containing protein 1 [Zootermopsis nevadensis]	-
LOCMI05293	0.984297	4.56629	1.01052	0.271589	0.228299	0.459711	0.0492481	-1.70021	down	TCP-1/cpn60 chaperonin family;; Multicopper oxidase;; Multicopper oxidase;; Protein tyrosine kinase;; Multicopper oxidase	T-complex protein 1 subunit beta GN=cct-2 OS=Caenorhabditis elegans PE=1 SV=2	hypothetical protein L798_05545, partial [Zootermopsis nevadensis]	-
Locusta_migratoria_newGene_33893	0.867933	9.32616	2.54141	0	0	0	0.0018223	-2.30068	down	DDE superfamily endonuclease;; Plant transposon protein;; DDE superfamily endonuclease	--	PREDICTED: uncharacterized protein LOC100169356 [Acyrthosiphon pisum]	-
Figure 3c: The expression level of LmAbd-1 and LmAbd-6 in different tissues of adult female locusts
	IN	FG	MG	HG	MP	GC	GO	FB
LmAbd1	0.770097	0.000410603	5.39559e-05	8.26934e-05	1.4822e-05	4.31041e-06	2.64213e-05	0.00699097
LmAbd6	14.4595	0.0159403	5.85502e-05	0.02552	6.82511e-05	4.11836e-06	0.00022164	0.020129
Figure 3d: Different stage-expression analyses of LmAbd-1 and LmAbd-6
	N4D1	N4D2	N4D3	N4D4	N4D5	N4D6	N5D1	N5D2	N5D3	N5D4	N5D5	N5D6	N5D7	N5D8	0h	6h	12h	24h	AD2	AD4	AD6	AD8	AD10	AD12
LmAbd1	0.000266107	0.000260559	0.000281644	0.000150879	2.6174e-05	3.3925e-05	0.000264497	0.000151487	0.000228101	3.8777e-05	4.1643e-05	7.913e-06	2.368e-06	9.27413e-06	0.191768	0.25	1.45481	1.6213	0.0008395	0.0006226	0.0002191	0.0001029	0.0005909	0.0010466
	0.000238735	0.000239199	0.000221101	9.4538e-05	1.9188e-05	2.7029e-05	0.000226865	0.000128365	0.000231037	0.000119075	4.2776e-05	8.207e-06	3.523e-06	1.56739e-05	0.18385	0.176777	0.883682	2.04339	0.0007821	0.000686	0.00022	5.85e-05	0.0010514	0.0009883
	0.000177032	0.000368299	0.000195122	0.000227824	3.1602e-05	0.000121339	0.000246133	0.00015708	9.757e-05	0.000137308	4.3065e-05	1.1259e-05	2.448e-06	1.59638e-05	0.0666153	0.213159	0.89031	2.21348	0.0004815	0.0004881	0.0002336	0.0002138	0.0004062	4.71e-05
	0.000185442	0.000364479	0.0001886	0.000221975	4.1885e-05	0.000104188	0.000155899	0.000165808	0.000101437	0.000104139	4.7804e-05	5.089e-06	8.172e-06	9.16367e-07	0.0721378	0.22402	0.945494	2.74156	0.0003848	0.0004458	0.0001869	0.0001336	0.0002277	2.88e-05
LmAbd6	0.327937	0.639774	0.628236	0.0943568	0.03245	0.148246	1.59264	0.396183	0.497848	0.273874	0.055006	0.0105263	0.0006102	0.0166898	0.142622	0.501066	2.19492	8.79327	5.52357	4.3295	4.17507	2.19954	2.08118	3.84798
	0.392206	0.638779	0.569977	0.101705	0.0421464	0.141401	1.48197	0.35438	0.47625	0.243918	0.0585211	0.010506	0.00319335	0.0172809	0.148326	0.776016	1.9734	10.9333	4.79989	4.44474	3.90088	2.04741	2.04769	4.03537
	0.386733	0.447823	0.427345	0.131123	0.0700909	0.182517	1.56785	0.37534	0.310036	0.265229	0.0614295	0.0110171	0.00271184	0.017627	0.210017	0.399977	2.08869	11.4618	9.34892	5.996	6.63686	2.86791	3.93346	1.64798
	0.408739	0.5141	0.385729	0.118925	0.0914919	0.188382	1.05057	0.531173	0.310094	0.205604	0.127351	0.0171381	0.00258881	0.00512745	0.131219	0.41039	2.30346	11.1582	7.78286	6.02391	5.73344	2.60359	3.48317	1.74545
Figure 3h''': The thickness of the elastomer layer was calculated after knockdown of LmAbd-1 or LmAbd-6
dsGFP	35	36.25	33	32	34.5	31
dsLmAbd-1	19.44	19	18	18.75	18.89	20
dsLmAbd-6	32.5	27	28	25	31.67	28.33

## Sheet: Figure 4
Figure 4a'-a'': Tensile strenght/gf
dsGFP	43.89	42.06	35.61	50	42.93	51.42	39.02	37.08	42.43	48.26	68.58	47.86	59.08
dsLmAbd-1	34.35	21.37	22.18	20.88	28.75	18.84	20.96	26.5	21.78	23.67	28.81	29.48
dsLmAbd-6	29.04	29.06	33.03	28.09	25.66	24.49	20.46	14.09	31.05	19.36	38.18	21.55	29.8
Time	0.01	0.02	0.03	0.04	0.05	0.06	0.07	0.08	0.09	0.1	0.11	0.12	0.13	0.14	0.15	0.16	0.17	0.18	0.19	0.2	0.21	0.22	0.23	0.24	0.25	0.26	0.27	0.28	0.29	0.3	0.31	0.32	0.33	0.34	0.35	0.36	0.37	0.38	0.39	0.4	0.41	0.42	0.43	0.44	0.45	0.46	0.47	0.48	0.49
dsGFP	0.782	1.055	1.192	1.355	1.575	1.681	1.804	2.023	2.239	2.439	2.619	2.789	3.011	3.273	3.54	3.816	4.135	4.424	4.749	5.146	5.529	5.908	6.336	6.735	7.121	7.527	7.957	8.357	8.802	9.27	9.701	10.142	10.637	11.093	11.56	12.08	12.566	13.054	13.598	14.136	14.667	15.223	15.814	16.377	16.984	17.636	18.243	18.873	19.561
dsLmAbd-1	-0.049	0.044	0.089	0.094	0.235	0.296	0.452	0.627	0.808	0.971	1.22	1.532	1.769	2.089	2.376	2.624	2.84	3.073	3.168	3.274	3.425	3.544	3.606	3.827	3.957	4.032	4.188	4.376	4.394	4.503	4.606	4.614	4.594	4.714	4.706	4.749	4.88	4.999	5.05	5.278	5.438	5.532	5.683	5.893	5.915	6.016	6.142	6.165	6.149
dsLmAbd-6		0.586	0.671	0.801	1.066	1.227	1.399	1.549	1.694	1.817	1.906	1.99	2.059	2.152	2.243	2.327	2.409	2.483	2.527	2.603	2.676	2.74	2.799	2.879	2.934	2.998	3.077	3.163	3.225	3.333	3.445	3.539	3.652	3.79	3.886	3.979	4.079	4.166	4.225	4.303	4.362	4.411	4.458	4.51	4.534	4.597	4.677	4.739	4.83
Figure 4b: Breaking strengthgf/mm^2
dsGFP	38	36.41	30.83	43.29	37.17	44.52	33.78	32.1	36.74	41.78	59.37	41.44	51.15
dsLmAbd-1	29.74	18.5	19.21	18.08	24.89	16.31	18.14	22.95	18.86	20.5	24.94	25.52
dsLmAbd-6	25.14	25.16	28.6	24.32	22.22	21.2	17.72	12.2	26.88	16.76	33.06	18.66	25.8
Figure 4c: Elongation at break
dsGFP	3.793	5.813	6.538	5.968	5.185	4.646	5.372	4.329	2.913	3.768
dsLmAbd-1	3.261	1.707	1.768	3.306	2.2	3.53	3.694	3.794	2.19	1.956	2.857	3.359
dsLmAbd-6	1.98	2.168	1.886	2.214	2.601	3.556	1.632	2.299	3.338	3.058	2.779	1.776	3.352	2.176	2.027	3.321	2.566	2.355
Figure 4d': The depth of the abdominal stretch in the soil (cm)
dsGFP	5.2	5.7	5	5.5	4	4.9	4.8	4.3	4.8	4.1	4.5	5.5	3.7	4.6	3.5	3.9
dsLmAbd-1	4.4	4.1	1.2	3.4	3.8	3.4	4.1	4.7	4.5	4.8
dsLmAbd-6	1.6	1.1	2.9	4.1	3.4	3.5	5	2.6	2.2	1.9	2.4
Figure 4e: The times of laying eggs in the soil of the adult female locusts
dsGFP	25	22	23	28	24	21
dsLmAbd-1	48	47	53	51	50	46
dsLmAbd-6	40	39	45	46	44	41
Figure 4f: The average time of laying eggs in the soil of the adult female locusts
dsGFP	13.5	11	11.5	10	12	10.5
dsLmAbd-1	5	3.9	3.5	4	3.8	3.2
dsLmAbd-6	4.8	3.6	3.4	3.2	3.8	4
Figure 4h: The average number of eggs
dsGFP	142	128	130	120	110	115
dsLmAbd-1	80	85	70	75	82	79
dsLmAbd-6	40	42	35	38	30	32
[truncated: 2,930 more columns]

## Sheet: Figure 5 
Figure 5a:The expression of LmAbd-1 and LmAbd-6 were induced by JHA in adult females
LmAbd-1
	12 h		24 h
	Acetone	JHA	Acetone	JHA
	0.00051818	0.00117348	0.000257913	0.00114378
	0.000514874	0.00108576	0.000347731	0.00122294
	0.000676395	0.00112299	0.000402846	0.0011444
	0.000567815	0.00155866	0.000303777	0.00145729
LmAbd-6
	12 h		24 h
	Acetone	JHA	Acetone	JHA
	2.21066	3.75129	1.46503	4.54778
	2.48086	3.95269	1.63853	10.4845
	2.82135	4.08445	2.36337	3.50298
	2.41572	7.35499	0.941437	9.80669
Figure 5b:The expression of LmAbd-1 and LmAbd-6 were detected after injection of dsGFP, dsLmMet, or dsLmKr-h1
LmAbd-1
	dsGFP	dsLmMet	dsLmKr-h1
	0.00140361	0.000239514	0.000494055
	0.00159907	0.000304072	0.000553287
	0.00157516	0.000195628	0.000611216
LmAbd-6
	dsGFP	dsLmMet	dsLmKr-h1
	9.41609	0.452848	1.46105
	9.38735	0.319016	1.8922
	10.3021	0.548134	2.17284
Figure 5c-d:
#ID	ISM1_FPKM	ISM2_FPKM	ISM3_FPKM	Seg1_FPKM	Seg2_FPKM	Seg3_FPKM	FDR	log2FC	regulated	Pfam_annotation	Swiss_Prot_annotation	NR_annotation	Label
LOCMI02845	1653.9	1242.91	1777.79	228.356	380.945	467.014	2.78635e-17	-3.06852	down	Haemolymph juvenile hormone binding protein (JHBP)	--	deviate [Reticulitermes flavipes]	JHBP
LOCMI13944	200.171	44.6927	89.6189	43.6199	38.9	55.0233	0.000230723	-2.20453	down	--	Putative beta-carotene-binding protein OS=Schistocerca gregaria (Desert locust) PE=1 SV=1	takeout-like protein 5 [Locusta migratoria]	takeout-like
LOCMI10129	174.364	165.834	469.772	176.248	231.242	236.871	0.0177645	-1.26165	down	Haemolymph juvenile hormone binding protein (JHBP)	Protein takeout (Precursor) GN=to OS=Drosophila melanogaster (Fruit fly) PE=2 SV=1	PREDICTED: protein takeout-like [Diaphorina citri]	takeout-like
LOCMI07722	42.2842	47.84	58.1728	3.5854	18.5213	5.84852	1.51605e-05	-3.09671	down	Haemolymph juvenile hormone binding protein (JHBP)	--	PREDICTED: protein takeout-like, partial [Diaphorina citri]	takeout-like
LOCMI08452	18.7421	45.0842	65.4126	0	0	1.73635	0.00946674	-3.83668	down	Haemolymph juvenile hormone binding protein (JHBP)	--	uncharacterized protein LOC100159064 precursor [Acyrthosiphon pisum]	JHBP
LOCMI01982	10.8749	11.7825	10.7889	6.76984	9.18305	10.255	4.9168e-05	-1.3475	down	Zinc-finger double domain;; Zinc finger, C2H2 type;; C2H2-type zinc finger;; Zinc-finger double-stranded RNA-binding;; Zinc-finger of C2H2 type;; C2H2-type zinc-finger domain;; C2H2 type zinc-finger (2 copies)	Krueppel homolog 1 GN=Kr-h1 OS=Drosophila melanogaster (Fruit fly) PE=2 SV=2	hypothetical protein L798_12495, partial [Zootermopsis nevadensis]	Kr-h1
LOCMI14193	7.02752	10.9327	12.3733	10.0887	9.50997	9.40202	0.00458647	-1.05373	down	Zinc-finger double domain;; Zinc finger, C2H2 type;; C2H2-type zinc finger;; C2H2-type zinc-finger domain;; Zinc-finger double-stranded RNA-binding	Krueppel homolog 1 GN=Kr-h1 OS=Drosophila melanogaster (Fruit fly) PE=2 SV=2	Transcriptional repressor CTCF [Zootermopsis nevadensis]	Kr-h1
LOCMI05403	7.01195	8.15714	4.64324	2.48285	3.96185	1.94123	0.000195253	-2.12882	down	Zinc-finger double domain;; Zinc finger, C2H2 type;; C2H2-type zinc finger;; Zinc-finger of C2H2 type;; Zinc-finger double-stranded RNA-binding	Krueppel homolog 1 GN=Kr-h1 OS=Drosophila melanogaster (Fruit fly) PE=2 SV=2	hypothetical protein L798_03691 [Zootermopsis nevadensis]	Kr-h1
Locusta_migratoria_newGene_7867	5.25427	6.47279	13.1097	1.39176	5.61738	3.70756	0.0183522	-1.97388	down	--	Juvenile hormone acid O-methyltransferase OS=Drosophila melanogaster OX=7227 GN=jhamt PE=1 SV=2	phosphomethylethanolamine N-methyltransferase [Diaphorina citri]	JHAMT
LOCMI15486	4.63243	8.24164	6.5624	308.094	14.8825	150.476	0.0001958	3.18303	up	Hemocyanin, copper containing domain;; Hemocyanin, ig-like domain;; Hemocyanin, all-alpha domain	Allergen Cr-PI (Precursor) OS=Periplaneta americana (American cockroach) PE=1 SV=1	juvenile hormone binding protein [Locusta migratoria]	JHBP
Locusta_migratoria_newGene_33120	10.0535	9.64205	8.07085	208.37	76.7567	105.833	1.29921e-08	2.69409	up	--	Juvenile hormone acid O-methyltransferase OS=Bombyx mori OX=7091 GN=JHAMT PE=1 SV=1	juvenile hormone acid O-methyltransferase [Epicauta chinensis]	JHAMT
LOCMI17143	7.01007	17.9525	6.95771	205.58	48.2612	155.849	0.000257872	2.44681	up	Methyltransferase domain;; Methyltransferase domain;; Methyltransferase domain;; Methyltransferase domain;; Methyltransferase domain;; Methyltransferase domain;; ubiE/COQ5 methyltransferase family	--	juvenile hormone acid methyltransferase [Schistocerca gregaria]	JHAMT
LOCMI16381	17.4459	12.676	24.5704	140.592	85.259	146.695	1.77863e-06	1.7075	up	--	Juvenile hormone epoxide hydrolase 1 OS=Ctenocephalides felis (Cat flea) PE=1 SV=3	Juvenile hormone epoxide hydrolase 1 [Zootermopsis nevadensis]	JHEH1
LOCMI15500	12.9246	6.92612	3.25338	116.07	25.8064	83.8221	0.00550303	2.05181	up	Haemolymph juvenile hormone binding protein (JHBP)	Circadian clock-controlled protein (Precursor) GN=anon-3B1.2 OS=Drosophila melanogaster (Fruit fly) PE=2 SV=2	takeout, partial [Locusta migratoria]	takeout
LOCMI12761	4.94292	13.7472	3.98775	54.0485	51.8767	97.8368	0.00186049	1.98136	up	Haemolymph juvenile hormone binding protein (JHBP)	Protein takeout (Precursor) GN=to OS=Drosophila melanogaster (Fruit fly) PE=2 SV=1	Protein takeout [Zootermopsis nevadensis]	takeout
LOCMI17136	1.00481	1.67082	1.03939	56.0707	16.1902	21.0054	4.67257e-08	3.40357	up	Epoxide hydrolase N terminus;; Alpha/beta hydrolase family;; alpha/beta hydrolase fold	Juvenile hormone epoxide hydrolase 1 OS=Ctenocephalides felis (Cat flea) PE=1 SV=3	Juvenile hormone epoxide hydrolase 1 [Zootermopsis nevadensis]	JHEH1
LOCMI04730	0.894443	1.08617	0.902298	8.19317	4.62516	10.9218	0.00068453	1.88314	up	Epoxide hydrolase N terminus;; Alpha/beta hydrolase family;; alpha/beta hydrolase fold	Juvenile hormone epoxide hydrolase 1 OS=Ctenocephalides felis (Cat flea) PE=1 SV=3	Juvenile hormone epoxide hydrolase 1 [Zootermopsis nevadensis]	JHEH1
LOCMI16843	1.42257	1.47029	1.39942	11.7007	4.69698	6.0382	0.0107547	1.31288	up	PAS domain;; PAS fold;; PAS fold;; Helix-loop-helix DNA-binding domain	Protein cycle GN=cyc OS=Drosophila melanogaster (Fruit fly) PE=1 SV=2	Met protein [Locusta migratoria]	Met
LOCMI07724	290.68	205.165	296.798	373.927	294.942	182.579	0.0584104	-0.862548	normal	Haemolymph juvenile hormone binding protein (JHBP)	Circadian clock-controlled protein (Precursor) GN=anon-3B1.2 OS=Drosophila melanogaster (Fruit fly) PE=2 SV=2	high affinity nuclear juvenile hormone binding protein, putative [Pediculus humanus corporis]	JHBP
LOCMI16705	16.8967	2.06177	22.7094	87.5197	24.2348	35.2375	0.475793	0.724433	normal	Methyltransferase domain;; Methyltransferase domain;; Methyltransferase domain;; Methyltransferase domain;; Methyltransferase domain;; ubiE/COQ5 methyltransferase family;; Methyltransferase domain	--	juvenile hormone acid methyltransferase [Schistocerca gregaria]	JHAMT
LOCMI17606	3.1446	2.80964	13.4454	19.1261	29.3521	7.18358	0.599057	0.558115	normal	Methyltransferase domain;; Methyltransferase domain;; Methyltransferase domain;; Methyltransferase domain;; Methyltransferase domain	--	juvenile hormone acid methyltransferase [Schistocerca gregaria]	JHAMT
LOCMI14893	4.99687	4.08143	14.3056	12.2139	6.85325	11.5328	0.393537	-0.596408	normal	Ecdysteroid kinase;; Protein of unknown function (DUF1679)	--	Juvenile hormone-inducible protein, putative [Aedes aegypti]	JHIP
LOCMI16699	2.51305	4.38442	3.80651	6.13616	7.09579	2.37541	0.652531	-0.393449	normal	Methyltransferase domain;; Methyltransferase domain;; Methyltransferase domain;; Methyltransferase domain;; Methyltransferase domain;; Methyltransferase domain;; ubiE/COQ5 methyltransferase family	--	juvenile hormone acid methyltransferase [Schistocerca gregaria]	JHAMT
LOCMI14638	1.30082	1.30553	3.04615	6.36084	4.09168	5.67628	0.384185	0.487767	normal	PAS domain;; PAS domain;; PAS fold;; Helix-loop-helix DNA-binding domain	Protein cycle GN=cyc OS=Drosophila melanogaster (Fruit fly) PE=1 SV=2	SRC [Locusta migratoria]	SRC
LOCMI17586	0.915031	1.13596	2.7522	8.58071	1.93653	2.54344	0.768609	0.346527	normal	Haemolymph juvenile hormone binding protein (JHBP)	--	juvenile hormone binding protein domain protein [Coptotermes formosanus]	JHBP
LOCMI17593	1.24974	2.83595	1.8746	8.20759	2.27844	0.963853	0.949352	-0.0871179	normal	Methyltransferase domain;; Methyltransferase domain;; Methyltransferase domain;; Methyltransferase domain;; Methyltransferase domain	--	juvenile hormone acid methyltransferase [Schistocerca gregaria]	JHAMT
LOCMI15554	2.34299	12.5495	1.01748	1.79937	3.19212	2.1902	0.0539303	-1.92563	normal	Carboxylesterase family;; Prolyl oligopeptidase family;; alpha/beta hydrolase fold	Esterase FE4 (Precursor) OS=Myzus persicae (Green peach aphid) PE=1 SV=1	putative juvenile hormone esterase [Romalea microptera]	JHE
Figure 5e:The expression level of LmJHBP in Seg and ISM
ISM	0.328401	0.343979	0.275024
Seg	0.014982	0.0429528	0.0106719
Figure 5g-i:The expression level of LmJHBP, LmMet, LmKr-h1, LmAbd-1 and LmAbd-6 after knockdown of LmJHBP
	LmJHBP	LmMet	LmKr-h1	LmAbd-1	LmAbd-6
dsGFP	0.051475	0.0193796	0.00515075	0.00169396	13.4328
	0.0454348	0.0147048	0.0053445	0.00153657	13.9744
	0.0635215	0.0196407	0.00691212	0.00119751	14.033
dsLmJHBP	0.00465698	0.01083	0.00216305	0.000402064	7.71401
	0.00467312	0.00747262	0.000559255	0.00020441	6.8791
	0.00267307	0.00738469	0.00353747	0.000313998	9.97638
Figure 5l:Elongation at break after knockdown of LmJHBP
dsGFP	4.311	3.846	3.661	4.109	4.539	4.555	4.049	6.826	4.886	4.207	5.305	4.392	4.39	5	5.489	5.781	4.759
dsLmJHBP	4.539	5.728	3.886	5.311	4.115	3.841	3.498	3.346	3.161	4.249	3.159	3.067	2.956	3.956	3	2.872	2.037	5.592	2.287	2.788	2.818	2.912	2.561	2.989	1.536	1.634	1.645	1.518	1.755	1.796	2.339	3.275	3.445
Figure 5m':The depth of oviposition after knockdown of LmJHBP
dsGFP	6	5.5	6.3	6	5	6	6.3	7	6
dsLmJHBP	5	3.5	6	2.5	2.5	4.5	4.5	2.5
Figure 5n: The times of laying eggs in the soil of the adult female locusts after knockdown of LmJHBP
dsGFP	30	22	20	28	24	21	29	25	27
dsLmJHBP	45	47	44	39	50	41	40	46	42
Figure 5o: The average time of laying eggs in the soil of the adult female locusts after knockdown of LmJHBP
dsGFP	13.5	11	11.5	10	12	10.5	12.5	13	14
dsLmJHBP	4.5	3.7	3.3	4	3.8	3.2	3.4	4.8	3.6
Figure 5q: The average number of eggs after knockdown of LmJHBP
dsGFP	122	130	125	129	135	127	126	138	131
dsLmJHBP	69	75	70	78	65	60	73	61	71

## Sheet: Figure 6 
Figure 6a:The expression of Tra-2 in adult female ISMs by RT-qPCR after knockdown of Tra-2
dsGFP	0.0188995	0.0191397	0.0157422	0.0220664
dsTra-2	0.00266799	0.00223503	0.00271216	0.0031554
Figure 6a':The expression of Dsx in adult female ISMs by RT-qPCR after knockdown of Dsx
dsGFP	0.321756	0.612266	0.353193
dsDsx	0.184713	0.134197	0.205688
Figure 6b-c:The expression of JHBP, Kr-h1, LmAbd-1, and LmAbd-6 in adult female ISMs by RT-qPCR after knockdown of Tra-2 or Dsx
	LmJHBP	LmKr-h1	LmAbd-1	LmAbd-6			LmJHBP	LmKr-h1	LmAbd-1	LmAbd-6
dsGFP	0.808259	1.16017	1.38753	54.6705		dsGFP	1.40492	2.26744	1.54964	7.23257
	0.831069	1.53201	2.13918	58.3902			1.43346	2.99417	1.72553	7.72466
	0.98597	1.07132	1.46842	49.2857			1.56326	2.09379	1.369	6.52019
	0.62835	1.08647	0.886918	32.6111		dsDsx	0.762192	0.499708	0.512949	0.101208
dsTra-2	0.236742	0.770672	0.660893	24.5641			0.548505	0.460956	0.413392	0.129567
	0.279842	0.737645	0.644857	36.8776			0.759778	0.305406	0.673514	0.209343
	0.357421	0.974273	0.80812	17.5217
	0.212013	0.872739	0.751108	37.0172
Figure 6c':The expression of JHBP, kr-h1, LmAbd-1, and LmAbd-6 in adult male ISMs by RT-qPCR after knockdown of Dsx
	LmJHBP	LmKr-h1	LmAbd-1	LmAbd-6
dsGFP	0.055791	0.000757	0.00273	0.060577
	0.023267	0.000582	0.004306	0.097298
	0.073308	0.00055	0.003853	0.035066
dsDsx	0.651448	0.001019	0.005541	3.14004
	0.496463	0.000941	0.005949	3.21326
	0.493353	0.001	0.005286	3.17862
Figure 6d':The width of ISM5 after RNAi in female adults
dsGFP	961.617	1197.56	1069.21
dsTra2	621.946	596.908	540.634
dsGFP	1025.04	903.212	819.346	850.023	740.684	853.131	778.621	687.5
dsDsx	412.512	634.406	484.385	637.623	574.975	487.54	615.657	487.51
Figure 6e':The width of ISM5 after RNAi in male adults
dsGFP	153.125	87.5	140.625	150	125	143.75	140.625	137.536
dsDsx	243.75	331.25	287.5	350	262.5	225
Figure 6f:The tensile strength, breaking strength and elongation at break of female ISM5 after knockdown of Tra-2 and Dsx
Tensile strenght/gf
dsGFP	47.97	49.66	39.86	47.38	52.39	46.78	65.48	77.29	45.59	45.74	55.79	64.14	57.3	41.96	63.06	88.78	67.64
dsTra-2	43.27	42.72	42.82	58.78	60.84	42.78	52.71	41.49	41.2	43.78	49.48	48.09	56.92	47.19	46.76	54.97	57.52
Breaking strengthgf/mm^2
dsGFP	55.41	57.36	46.04	54.72	60.51	54.03	75.63	89.27	52.66	52.83	64.44	74.08	66.18	48.46	72.83	102.54	78.12	69.35
dsTra-2	49.98	49.34	49.46	69.44	70.27	49.41	60.88	47.92	47.59	50.57	57.15	55.54	65.74	54.5	54.01	63.49	66.44	57.98
Elongation at break
dsGFP	2.779	4.555	3.703	6.93	3.473	4.255	8.142	4.326	4.924	3.878	5.327	4.064	4.654	3.937	4.509	3.377	3.661	3.925
dsTra-2	3.326	3.877	3.917	4.408	3.728	3.02	3.019	2.876	3.888	2.205	3.675	3.57	4.235	3.601	3.739	2.617	3.815	4.482
Tensile strenght/gf
dsGFP	69.795	92.095	71.542	98.72	112.843	92.58	84.165	75.684	48.434	77.651	70.321	74.841	96.536	86.774	67.354	105.5	72.03	74.649	55.296	89.805
dsDsx	53.392	64.648	36.008	37.681	52.667	59.126	72.476	65.47	53.915	45.263	58.517	67.374	59.97	60.861
Breaking strengthgf/mm^2
dsGFP	60.43	79.74	61.94	85.47	97.7	80.16	72.87	65.53	41.93	67.23	60.88	64.8	83.58	75.13	58.32
dsDsx	46.23	55.97	31.18	32.62	45.6	51.19	62.75	56.68	46.68	39.19	50.66	58.33	51.92	52.69
Elongation at break
dsGFP	4.191	5.276	4.529	4.481	3.943	4.225	4.123	4.564	3.739	4.695	4.808	4.417	4.338	4.594	4.143	4.507	4.411
dsDsx	3.201	2.459	3.196	3.856	3.651	3.891	3.479	4.208	4.017	3.208	3.558	3.547	3.477
Figure 6g:The tensile strength, breaking strength and elongation at break of male ISM5 after knockdown of Dsx
Tensile strenght/gf
dsGFP	251.1	279.62	211.09	239.01	245.51	205.58	187.81	210.46	216.34	340.11	225.44	246.46	206.54	154.75	275.19	191.27	218.13	218.72	253.85	241.98
dsDsx	121.7	135.68	55.45	53.74	71.16	129.19	86.26	162.99	109.29	184.81	91.24	142.43	87.95	62.38	67.54	59.11
Breaking strengthgf/mm^2
dsGFP	195.856	218.102	164.65	186.427	191.501	160.352	146.493	164.157	168.748	265.289	175.841	192.239	161.101	120.704	214.649	149.191	170.144	170.602	198.002	188.744	185.807	187.359
dsDsx	94.924	105.828	43.253	41.915	55.504	100.768	67.284	127.129	85.249	144.15	71.171	111.097	68.603	48.653	52.681	46.103
Elongation at break
dsGFP	1.408	1.431	1.813	2.626	1.847	1.417	2.203	1.916	1.389	1.871	1.496	1.394	1.286	1.278	1.577	1.573	1.977	1.507	1.325
dsDsx	3.417	2.64	1.73	3.369	2.115	2.521	2.332	3.895	5.234	5	3.841	3.326	3.108	3.169	3.162	3.749
