# Supplementary material for: The Tra/Dsx-JHBP axis controls female-specific gene expression and oviposition in locusts
Source: PLoS Biol. 2025 Aug 5;23(8):e3003321. doi: 10.1371/journal.pbio.3003321 (PMC12349703; doi:10.1371/journal.pbio.3003321)
Supplement: S2 Data — (XLSX) [file pbio.3003321.s029.xlsx]

## Sheet: Figure S5a (Seg_vs_ISM)
Figure S5a: Volcano map of differentially expressed genes (DEGs) between Seg and ISM.
#ID	ISM1_FPKM	ISM2_FPKM	ISM3_FPKM	Seg1_FPKM	Seg2_FPKM	Seg3_FPKM	FDR	log2FC	regulated	Pfam_annotation	Swiss_Prot_annotation	NR_annotation
LOCMI00001	12.3925	13.5871	20.1673	6.54165	5.67939	5.97113	3.2867e-11	-2.30807	down	Adenosine/AMP deaminase	Adenosine deaminase-like protein GN=Ada OS=Drosophila melanogaster (Fruit fly) PE=2 SV=1	Adenosine deaminase-like protein [Zootermopsis nevadensis]
LOCMI00005	150.155	68.4712	276.006	1151.54	776.14	637.267	0.0255213	1.34413	up	--	--	--
LOCMI00015	22.3828	8.5781	14.212	61.4374	83.0934	92.4968	0.0147144	1.32624	up	--	--	--
LOCMI00022	0	0.857308	0	6.89337	4.66704	6.42778	0.0456668	2.57422	up	--	Gamma-glutamyl phosphate reductase GN=alh-13 OS=Caenorhabditis elegans PE=3 SV=2	PREDICTED: delta-1-pyrroline-5-carboxylate synthase [Microplitis demolitor]
LOCMI00023	12.6465	12.4374	3.05443	1.11364	4.25467	0.777496	0.00900253	-2.69745	down	--	--	--
LOCMI00027	452.274	412.909	564.481	377.036	441.014	467.586	1.21797e-05	-1.1445	down	--	--	--
LOCMI00052	10.6012	19.7946	8.6971	3.8334	4.2949	4.95388	0.000142497	-2.44281	down	Kazal-type serine protease inhibitor domain;; Kazal-type serine protease inhibitor domain	--	protease inhibitor 1 precursor [Bombyx mori]
LOCMI00054	8.10369	8.29435	5.98001	3.21005	3.88043	7.41685	0.013422	-1.58337	down	Peptidase family M13	--	endothelin-converting enzyme, putative [Pediculus humanus corporis]
LOCMI00057	14619.3	9597.48	14195.2	4301.72	5616.28	3550.22	1.14516e-10	-2.43821	down	Insect pheromone-binding family, A10/OS-D	Ejaculatory bulb-specific protein 3 (Precursor) GN=PebIII OS=Drosophila melanogaster (Fruit fly) PE=1 SV=2	hypothetical protein [Locusta migratoria]
LOCMI00063	8.03863	7.29163	7.56328	128.401	50.6163	114.885	5.87086e-11	2.56853	up	UTP--glucose-1-phosphate uridylyltransferase	UTP--glucose-1-phosphate uridylyltransferase 2 GN=ugpB OS=Dictyostelium discoideum (Slime mold) PE=2 SV=1	UTP--glucose-1-phosphate uridylyltransferase [Zootermopsis nevadensis]
LOCMI00065	9.43347	5.20275	8.88926	34.781	33.6339	34.2469	0.0348845	1.03608	up	Mitotic-spindle organizing gamma-tubulin ring associated	--	mitotic-spindle organizing gamma-tubulin ring associated protein [Coptotermes formosanus]
LOCMI00066	9.40167	10.2509	9.77471	37.5405	31.8359	62.9231	0.0270577	1.06855	up	SH3-binding, glutamic acid-rich protein	SH3 domain-binding glutamic acid-rich protein homolog GN=Sh3beta OS=Drosophila melanogaster (Fruit fly) PE=1 SV=2	PREDICTED: SH3 domain-binding glutamic acid-rich protein homolog isoform 1 [Bombus terrestris]
LOCMI00072	6.71694	7.74454	76.1305	626.619	786.68	184.425	0.00311676	2.86045	up	--	--	--
LOCMI00097	0	1.51078	4.8219	28.5939	52.6609	14.8387	0.0211553	2.51853	up	Insect pheromone-binding family, A10/OS-D	Ejaculatory bulb-specific protein 3 (Precursor) GN=PebIII OS=Drosophila melanogaster (Fruit fly) PE=1 SV=2	PREDICTED: ejaculatory bulb-specific protein 3 [Harpegnathos saltator]
LOCMI00105	0.6305	4.61854	5.05315	43.0548	40.9329	86.0988	5.61147e-05	2.73788	up	DEK C terminal domain	--	--
LOCMI00115	13.8198	8.57871	5.3419	4.43839	3.89371	6.08528	0.00448671	-1.8704	down	--	--	Gametogenetin-binding protein 2 [Zootermopsis nevadensis]
LOCMI00132	640.099	565.869	661.473	533.333	598.525	474.647	4.17401e-05	-1.19623	down	Ribosomal S17	40S ribosomal protein S17 GN=RpS17 OS=Spodoptera frugiperda (Fall armyworm) PE=2 SV=3	40S ribosomal protein S17 [Zootermopsis nevadensis]
LOCMI00135	15.8498	17.3868	16.3064	11.9161	16.1575	13.2631	0.00359694	-1.24037	down	Transport protein Trs120 or TRAPPC9, TRAPP II complex subunit	Protein brunelleschi GN=bru OS=Drosophila melanogaster (Fruit fly) PE=1 SV=2	NIK- and IKBKB-binding protein-like protein [Zootermopsis nevadensis]
LOCMI00142	22.9651	15.095	23.6284	17.7393	19.9911	16.33	0.00497945	-1.16346	down	Hsp20/alpha crystallin family	Protein lethal(2)essential for life GN=l(2)efl OS=Drosophila melanogaster (Fruit fly) PE=1 SV=1	heat shock protein 20.5 [Locusta migratoria]
LOCMI00143	1.21478	2.23504	2.35458	72.5175	9.18029	50.1693	3.25788e-05	3.14214	up	--	--	--
LOCMI00146	39.7566	40.4404	45.2494	215.105	152.685	263.219	1.79937e-06	1.2786	up	Nucleoplasmin	Nucleoplasmin-like protein GN=Nlp OS=Drosophila melanogaster (Fruit fly) PE=1 SV=1	nucleoplasmin isoform 1-like protein [Maconellicoccus hirsutus]
LOCMI00161	0.929446	1.02257	1.54538	19.8197	7.03524	15.1043	1.64923e-05	2.41144	up	AMP-binding enzyme;; AMP-binding enzyme C-terminal domain	Probable 4-coumarate--CoA ligase 1 GN=4cl1 OS=Dictyostelium discoideum (Slime mold) PE=3 SV=1	PREDICTED: 4-coumarate--CoA ligase 3-like [Acyrthosiphon pisum]
LOCMI00173	5.15213	2.80267	4.40303	19.969	16.8548	27.3444	0.00124701	1.29999	up	Actin	Actin-related protein 1 GN=Arp1 OS=Drosophila melanogaster (Fruit fly) PE=2 SV=2	Beta-centractin [Zootermopsis nevadensis]
LOCMI00187	1.02169	1.52181	26.2766	2.86179	2.5441	2.26514	0.0458653	-2.33602	down	Ubiquitin-conjugating enzyme	Ubiquitin-conjugating enzyme E2Q-like protein CG4502 GN=CG4502 OS=Drosophila melanogaster (Fruit fly) PE=2 SV=1	putative ubiquitin-conjugating enzyme E2 [Zootermopsis nevadensis]
LOCMI00194	12.8659	20.883	17.2212	10.3047	11.9463	7.5716	0.000134003	-1.71849	down	PPR repeat family	--	pentatricopeptide repeat protein 1 [Culex quinquefasciatus]
LOCMI00216	14.257	13.2871	14.9892	87.0694	46.0222	82.3776	0.000207828	1.27191	up	Phosphatidylethanolamine-binding protein	Phosphatidylethanolamine-binding protein homolog F40A3.3 GN=F40A3.3 OS=Caenorhabditis elegans PE=3 SV=1	Phosphatidylethanolamine-binding protein 1 [Zootermopsis nevadensis]
LOCMI00230	45.9816	44.8286	66.6424	290.765	139.501	255.188	0.00409632	1.06675	up	Translocon-associated protein, delta subunit precursor (TRAP-delta)	--	translocon-associated protein subunit delta-like (TRAP-delta) [Coptotermes formosanus]
LOCMI00232	192.996	132.212	106.522	1140.44	1693.42	1451.89	3.08492e-08	2.26053	up	Insect pheromone-binding family, A10/OS-D	Ejaculatory bulb-specific protein 3 (Precursor) GN=PebIII OS=Drosophila melanogaster (Fruit fly) PE=1 SV=2	CSP precursor [Locusta migratoria]
LOCMI00233	8.09752	6.11593	15.6145	95.3493	27.6215	85.1305	0.0130127	1.64048	up	--	--	Kazal domain-containing peptide [Coptotermes formosanus]
LOCMI00246	1.41037	1.47964	0.517908	6.40187	6.79575	14.6517	0.0265865	1.72216	up	short chain dehydrogenase	Sepiapterin reductase GN=sprA OS=Dictyostelium discoideum (Slime mold) PE=1 SV=1	Sepiapterin reductase [Zootermopsis nevadensis]
LOCMI00251	4.29457	3.32772	5.19103	0.145816	0	0.394432	3.09422e-05	-4.36631	down	Thioredoxin;; Thioredoxin domain	Probable thioredoxin-2 GN=trx-2 OS=Caenorhabditis elegans PE=3 SV=2	hypothetical protein SINV_09075 [Solenopsis invicta]
LOCMI00265	41.0102	27.9184	55.8726	29.4537	36.4369	25.3042	0.0041944	-1.38956	down	--	--	conserved hypothetical protein [Pediculus humanus corporis]
LOCMI00274	14.1949	16.9992	19.4368	110.667	64.276	71.2505	0.000640636	1.24191	up	short chain dehydrogenase;; Enoyl-(Acyl carrier protein) reductase;; KR domain	3-hydroxyacyl-CoA dehydrogenase type-2 GN=scu OS=Drosophila melanogaster (Fruit fly) PE=1 SV=1	hydroxyacyl dehydrogenase [Coptotermes formosanus]
LOCMI00290	1.33415	2.38012	0.582013	0.428338	0.425349	1.06521	0.040789	-1.9988	down	Retroviral aspartyl protease;; Retroviral aspartyl protease;; Aspartyl protease	--	PREDICTED: AP2/ERF domain-containing protein PFD0985w-like [Acyrthosiphon pisum]
LOCMI00297	0.395996	0.389333	0.731111	14.8209	4.15544	7.10452	0.0133448	2.3902	up	--	--	PREDICTED: carboxypeptidase Q isoform X1 [Tribolium castaneum]
LOCMI00315	3.07344	1.82595	4.00357	15.1939	11.1389	17.7685	0.0032078	1.24514	up	ALG3 protein	Lethal(2)neighbour of tid protein GN=l(2)not OS=Drosophila melanogaster (Fruit fly) PE=1 SV=1	hypothetical protein L798_10577, partial [Zootermopsis nevadensis]
LOCMI00320	111.142	62.6702	77.9128	71.953	77.0284	83.3947	0.00413995	-1.10577	down	Nucleoside diphosphate kinase	Nucleoside diphosphate kinase GN=awd OS=Drosophila melanogaster (Fruit fly) PE=1 SV=3	putative nucleoside diphosphate kinase [Coptotermes formosanus]
LOCMI00330	3.49192	3.21021	5.71895	15.4052	21.4518	22.0551	0.00830338	1.2103	up	--	--	--
LOCMI00347	1.70199	0	0.508963	48.6272	12.5083	13.5042	0.00321402	3.13432	up	--	--	--
LOCMI00373	23.0871	37.5462	39.6163	13.9199	17.2047	20.4729	4.68287e-08	-1.93834	down	THAP domain	--	hypothetical protein TcasGA2_TC016176 [Tribolium castaneum]
LOCMI00395	525.62	383.882	213.916	49.9245	98.0428	61.8088	6.32106e-10	-3.28199	down	Peptidase family M13	Neprilysin-1 GN=nep-1 OS=Caenorhabditis elegans PE=1 SV=3	endothelin-converting enzyme, putative [Pediculus humanus corporis]
LOCMI00399	0.925542	4.11651	4.56247	32.8582	10.2316	21.7644	0.0357369	1.57655	up	Uncharacterised conserved protein (DUF2305);; Alpha/beta hydrolase family	UPF0554 protein GN=DDB_G0286581 OS=Dictyostelium discoideum (Slime mold) PE=3 SV=1	hypothetical protein L798_01679 [Zootermopsis nevadensis]
LOCMI00404	3.35007	3.08914	5.01195	53.1943	17.6146	83.7339	1.81576e-05	2.54171	up	Hsp90 protein	Heat shock-like 85 kDa protein OS=Trypanosoma cruzi PE=3 SV=1	endoplasmin [Locusta migratoria]
LOCMI00412	23.8778	25.3788	35.6525	25.0935	10.9022	22.0844	0.000498954	-1.54612	down	ABC transporter	Probable multidrug resistance-associated protein lethal(2)03659 GN=l(2)03659 OS=Drosophila melanogaster (Fruit fly) PE=2 SV=3	PREDICTED: probable multidrug resistance-associated protein lethal(2)03659 [Harpegnathos saltator]
LOCMI00416	0.740362	0.826638	1.48148	10.9569	5.31835	8.5163	0.00230249	1.86002	up	Type I phosphodiesterase / nucleotide pyrophosphatase	--	GPI ethanolamine phosphate transferase 3 [Zootermopsis nevadensis]
LOCMI00417	9.14144	8.61144	12.1343	158.803	348.014	141.164	1.6122e-08	3.31913	up	Insect pheromone-binding family, A10/OS-D	--	hypothetical protein [Locusta migratoria]
LOCMI00430	50.4784	52.4936	46.3161	32.8525	49.1063	41.4723	0.00282376	-1.2519	down	--	--	--
LOCMI00470	8.78771	7.56985	3.63896	63.9853	33.0332	57.8459	0.000282492	1.83306	up	FMN-dependent dehydrogenase;; Conserved region in glutamate synthase	Hydroxyacid oxidase GN=haox OS=Dictyostelium discoideum (Slime mold) PE=3 SV=1	Hydroxyacid oxidase 1 [Zootermopsis nevadensis]
LOCMI00472	3.66523	1.53367	2.70889	55.6753	34.2839	42.4005	3.42385e-12	2.95107	up	Predicted integral membrane metal-binding protein (DUF2296)	Protein lunapark-1 {ECO:0000250|UniProtKB:Q17667} OS=Caenorhabditis briggsae PE=3 SV=1	PREDICTED: protein lunapark-B-like isoform X1 [Apis dorsata]
LOCMI00479	19.4619	11.7916	5.51364	3.89693	8.76047	4.9703	0.0190227	-1.88328	down	--	--	PREDICTED: ankyrin repeat domain-containing protein 6 [Tribolium castaneum]
LOCMI00480	1.96143	1.20269	1.0944	4.88968	11.9338	6.77879	0.0483324	1.39879	up	Flavin-binding monooxygenase-like;; Pyridine nucleotide-disulphide oxidoreductase;; L-lysine 6-monooxygenase (NADPH-requiring);; NAD(P)-binding Rossmann-like domain;; FAD-NAD(P)-binding;; Pyridine nucleotide-disulphide oxidoreductase;; Thi4 family	Senecionine N-oxygenase (Precursor) GN=sno1 OS=Tyria jacobaeae (Cinnabar moth) PE=1 SV=1	Flavin-containing monooxygenase FMO GS-OX3 [Zootermopsis nevadensis]
LOCMI00483	1.99959	1.16546	1.87976	12.5087	7.68664	9.35833	0.045936	1.34766	up	ABC transporter	Multidrug resistance protein pgp-1 GN=pgp-1 OS=Caenorhabditis elegans PE=1 SV=2	ATP-binding cassette sub-family B member 10, mitochondrial [Zootermopsis nevadensis]
LOCMI00491	2.36952	3.83523	3.69631	34.6201	28.2796	17.5144	0.000335652	1.93125	up	Ribosomal protein L7Ae/L30e/S12e/Gadd45 family	--	Growth arrest and DNA-damage-inducible protein GADD45 gamma [Zootermopsis nevadensis]
LOCMI00502	184.396	151.937	149.967	167.395	170.321	139.892	0.00123157	-1.01529	down	Ribosomal protein S21e	40S ribosomal protein S21 GN=RpS21 OS=Biphyllus lunatus (Beetle) PE=3 SV=1	40S ribosomal protein S21 [Zootermopsis nevadensis]
LOCMI00533	0.476713	1.62756	0.799093	6.47716	5.54501	6.50464	0.0293056	1.53047	up	Dynactin p62 family	--	Dynactin subunit 4 [Zootermopsis nevadensis]
LOCMI00535	1.58176	1.41796	1.96856	11.6657	5.67846	12.0887	0.0147759	1.40382	up	Mitochondrial 28S ribosomal protein S22	--	PREDICTED: 28S ribosomal protein S22, mitochondrial [Microplitis demolitor]
LOCMI00580	7.08901	15.6384	10.1032	3.23009	0.500438	3.52076	0.000100253	-2.96077	down	--	--	--
LOCMI00582	106.739	71.9497	39.8293	58.9229	21.7815	19.1807	0.00335029	-2.0365	down	--	--	GNBP3 [Locusta migratoria]
LOCMI00601	0	0	0	2.21194	2.31811	3.83956	0.00512833	3.9143	up	RNA polymerase Rpb1, domain 4;; RNA polymerase Rpb1, domain 5	DNA-directed RNA polymerase III subunit rpc1 GN=polr3a OS=Dictyostelium discoideum (Slime mold) PE=3 SV=1	PREDICTED: DNA-directed RNA polymerase III subunit RPC1-like [Bombus impatiens]
LOCMI00604	4.77422	6.36611	5.2036	4.25091	4.58155	4.87801	0.00236378	-1.24314	down	Cupin-like domain;; JmjC domain, hydroxylase	JmjC domain-containing protein 4 homolog GN=CG7200 OS=Drosophila melanogaster (Fruit fly) PE=2 SV=1	JmjC domain-containing protein 4 [Zootermopsis nevadensis]
LOCMI00607	1.89401	2.40858	1.9591	20.1829	13.846	16.2763	2.72916e-05	1.88322	up	Sugar efflux transporter for intercellular exchange	Sugar transporter SWEET1 GN=slv OS=Drosophila melanogaster (Fruit fly) PE=1 SV=1	RAG1-activating protein 1-like protein [Zootermopsis nevadensis]
LOCMI00611	41.2958	33.6187	34.676	392.181	157.266	404.746	6.11703e-07	2.01783	up	Calreticulin family	Calreticulin (Precursor) OS=Bombyx mori (Silk moth) PE=1 SV=1	calreticulin [Schistocerca gregaria]
LOCMI00643	6.87012	4.01177	0.96652	59.6762	310.467	154.134	2.54253e-06	4.01487	up	--	--	--
LOCMI00700	0	0	0	4.99166	1.89153	2.62893	4.90382e-05	5.12603	up	--	Diminuto-like protein GN=F52H2.6 OS=Caenorhabditis elegans PE=3 SV=1	24-dehydrocholesterol reductase [Zootermopsis nevadensis]
LOCMI00711	0	0.93867	0	17.7071	2.40296	4.94265	0.049349	2.64212	up	Sushi domain (SCR repeat)	--	Limulus clotting factor C [Camponotus floridanus]
LOCMI00733	119.89	46.5778	315.535	93.9763	101.113	26.2447	0.0271275	-1.8659	down	Insect pheromone-binding family, A10/OS-D	--	hypothetical protein [Locusta migratoria]
LOCMI00739	4.10911	0	3.07825	98.7876	58.7948	28.4557	0.000454894	3.25707	up	--	--	--
LOCMI00745	8.70168	5.92912	9.34387	26.0339	39.5048	63.8994	0.00219076	1.37605	up	Neurochondrin;; Haloacid dehalogenase-like hydrolase;; HAD-hyrolase-like;; haloacid dehalogenase-like hydrolase	Neurochondrin homolog GN=Neurochondrin OS=Drosophila melanogaster (Fruit fly) PE=2 SV=1	Neurochondrin-like protein [Zootermopsis nevadensis]
LOCMI00751	69.3073	49.0975	106.677	594.62	226.377	365.907	0.00605062	1.34035	up	Catalase;; Catalase-related immune-responsive	Catalase GN=Cat OS=Drosophila melanogaster (Fruit fly) PE=1 SV=2	catalase, partial [Schistocerca gregaria]
LOCMI00758	0.517822	0.402493	1.14414	8.58591	4.52482	8.09264	0.0300247	1.89827	up	--	--	--
LOCMI00763	2.34908	2.11626	3.4713	1.92347	1.96836	2.29043	0.048983	-1.30606	down	Zinc-finger associated domain (zf-AD)	--	PREDICTED: uncharacterized protein LOC100864685 [Apis florea]
LOCMI00776	1185.28	909.762	2000.43	11565.6	8442.2	15368.8	4.68287e-08	2.05316	up	--	--	--
LOCMI00780	4.5762	3.08807	0.738637	27.9532	11.4071	40.4379	0.0166878	1.98406	up	--	--	--
LOCMI00783	7.37431	7.16184	2.41735	0.918212	1.86989	2.31197	0.00135427	-2.56299	down	--	--	--
LOCMI00788	32.0111	34.3729	53.0681	225.918	144.073	190.483	0.000509597	1.19258	up	Proteasome subunit	Proteasome subunit beta type-4 GN=Prosbeta7 OS=Drosophila melanogaster (Fruit fly) PE=2 SV=1	PREDICTED: proteasome subunit beta type-4 [Tribolium castaneum]
LOCMI00807	25.1948	26.1489	29.5801	18.3723	22.2569	13.3549	0.00175016	-1.52358	down	Med18 protein	Mediator of RNA polymerase II transcription subunit 18 GN=MED18 OS=Anopheles gambiae (African malaria mosquito) PE=3 SV=3	Mediator of RNA polymerase II transcription subunit 18 [Zootermopsis nevadensis]
LOCMI00811	201.759	159.452	305.037	237.243	171.301	195.748	0.000946262	-1.12768	down	Polysaccharide deacetylase	--	hypothetical protein D910_05524, partial [Dendroctonus ponderosae]
LOCMI00814	9.29551	6.91553	12.8392	11.8399	5.77037	9.34986	0.0160304	-1.10702	down	--	--	Lipin-3 [Zootermopsis nevadensis]
LOCMI00828	9.45933	9.1654	13.4346	76.1786	41.1611	70.5095	0.0001058	1.48247	up	--	--	RING finger protein 10 [Zootermopsis nevadensis]
LOCMI00838	28.1783	16.3502	11.1108	1.32367	3.96018	5.76546	2.06417e-06	-3.16469	down	GMC oxidoreductase	Glucose dehydrogenase [FAD, quinone] short protein (Precursor) GN=Gld OS=Drosophila pseudoobscura pseudoobscura (Fruit fly) PE=3 SV=4	PREDICTED: glucose dehydrogenase [FAD, quinone] [Tribolium castaneum]
LOCMI00851	8.94754	10.4358	4.32423	1.48032	2.39206	1.91707	9.49355e-05	-2.7869	down	--	Uncharacterized transporter C38C10.2 GN=C38C10.2 OS=Caenorhabditis elegans PE=1 SV=2	PREDICTED: sialin-like [Harpegnathos saltator]
LOCMI00857	29.1562	19.2005	53.0057	16.7409	19.812	8.81647	0.000463365	-2.01833	down	Sodium:solute symporter family	Putative sodium-dependent multivitamin transporter GN=CG32669 OS=Drosophila melanogaster (Fruit fly) PE=2 SV=1	PREDICTED: sodium-coupled monocarboxylate transporter 2-like isoform X2 [Harpegnathos saltator]
LOCMI00860	0	0.400017	0	1.87974	2.54293	15.013	0.0279204	2.95976	up	--	--	--
LOCMI00868	1053.52	950.44	1193.2	907.777	644.51	663.151	1.89914e-09	-1.52584	down	--	--	PREDICTED: uncharacterized protein LOC105153053, partial [Acromyrmex echinatior]
LOCMI00870	3.25048	1.69025	2.20716	0	0	0	8.11146e-07	-5.98243	down	--	--	A kinase anchor protein 10, mitochondrial [Zootermopsis nevadensis]
LOCMI00873	9.22862	4.5099	7.52809	37.8761	34.1335	44.8297	0.000395264	1.39119	up	Peptidase family M41	--	AFG3-like protein 2 [Zootermopsis nevadensis]
LOCMI00878	15.8492	5.14822	4.20255	5.4314	2.42583	1.5812	0.0202001	-2.19035	down	--	--	--
LOCMI00891	10.1549	9.0164	6.51347	40.7087	31.0292	45.5007	0.00613584	1.12479	up	--	Uncharacterized protein F42H10.2 GN=F42H10.2 OS=Caenorhabditis elegans PE=4 SV=1	PREDICTED: mitochondrial intermembrane space import and assembly protein 40 [Diaphorina citri]
LOCMI00919	963.489	1043	782.17	304.071	589.426	236.315	4.03436e-05	-2.18338	down	--	--	hypothetical protein EAG_01178 [Camponotus floridanus]
LOCMI00924	0.961834	1.71171	5.40749	0.674142	0.348229	0.687727	0.000252845	-2.94766	down	Proteasome regulatory subunit C-terminal;; PCI domain	Probable 26S proteasome non-ATPase regulatory subunit 3 GN=Dox-A2 OS=Anopheles gambiae (African malaria mosquito) PE=3 SV=2	hypothetical protein L798_15053 [Zootermopsis nevadensis]
LOCMI00957	0	0	0	2.20723	2.87809	3.76687	0.00292398	4.09376	up	Hsp70 protein	Heat shock 70 kDa protein cognate 1 (Fragments) GN=Hsc70-1 OS=Drosophila simulans (Fruit fly) PE=2 SV=1	RecName: Full=Heat shock 70 kDa protein cognate 1; AltName: Full=Heat shock 70 kDa protein 70C, partial [Drosophila simulans]
LOCMI00980	44.1425	45.0265	34.619	27.3387	39.9507	29.2295	0.00276225	-1.32317	down	Translin family	--	Translin-associated protein X [Zootermopsis nevadensis]
LOCMI00998	4.51387	4.99252	5.15617	22.4213	25.1203	25.4952	0.000550146	1.28176	up	Ribosomal RNA adenine dimethylase;; Coiled-coil domain-containing protein 56	Dimethyladenosine transferase 1, mitochondrial (Precursor) GN=mtTFB1 OS=Drosophila pseudoobscura pseudoobscura (Fruit fly) PE=3 SV=2	AGAP012129-PA-like protein [Anopheles sinensis]
LOCMI01039	5.2553	3.40098	8.56598	42.9384	17.9313	32.6477	0.0221002	1.33052	up	--	--	--
LOCMI01057	0	0	0	5.22671	2.12857	4.3094	0.00521733	3.91282	up	ABC transporter;; Predicted ATPase of the ABC class	Multidrug resistance protein homolog 65 GN=Mdr65 OS=Drosophila melanogaster (Fruit fly) PE=1 SV=2	Multidrug resistance protein 3 [Zootermopsis nevadensis]
LOCMI01068	9.48947	7.04678	9.12587	4.01891	2.95914	1.10512	0.000753292	-2.46174	down	--	Putative exosome complex component rrp40 GN=exosc3 OS=Dictyostelium discoideum (Slime mold) PE=3 SV=1	exosome complex exonuclease Rrp40 [Bombyx mori]
LOCMI01089	789.324	608.266	1420.15	661.832	820.54	574.617	0.0023457	-1.3823	down	Ubiquitin family;; Ubiquitin-2 like Rad60 SUMO-like;; Ubiquitin-like domain;; DUF2407 ubiquitin-like domain;; Ubiquitin-2 like Rad60 SUMO-like;; Protein of unknown function (DUF2870);; GLUT4 regulating protein TUG;; Bacterial Ig-like domain (group 3);; FlgD Ig-like domain;; Plexin cytoplasmic RasGAP domain;; GA-binding protein alpha chain	Ubiquitin-related (Precursor) GN=ubq-1 OS=Caenorhabditis elegans PE=3 SV=1	PREDICTED: polyubiquitin-A isoform X2 [Harpegnathos saltator]
LOCMI01093	247.094	24.6124	27.5318	8.02427	10.2784	26.4775	0.000332651	-3.36761	down	--	--	--
LOCMI01099	14.3196	2.51352	7.64894	107.487	27.8016	48.5838	0.0405856	1.69814	up	--	--	--
LOCMI01103	0	0	0	9.4641	1.275	4.57705	0.000472479	4.66294	up	Alanine dehydrogenase/PNT, C-terminal domain;; Alanine dehydrogenase/PNT, N-terminal domain	--	putative lysine-ketoglutarate reductase/saccharopine dehydrogenase [Nilaparvata lugens]
LOCMI01107	302.262	217.062	27.9615	15.5592	23.6872	28.0082	2.46324e-06	-3.72826	down	Trypsin	Serine protease persephone (Precursor) OS=Drosophila melanogaster (Fruit fly) PE=1 SV=1	Serine protease snake [Zootermopsis nevadensis]
LOCMI01112	22.7751	15.4123	78.435	9.86642	15.9685	10.3651	0.000392952	-2.46228	down	Inositol polyphosphate kinase	--	Inositol polyphosphate multikinase [Zootermopsis nevadensis]
LOCMI01113	136.115	200.196	409.318	69.5818	92.1183	56.4565	4.51383e-07	-2.63103	down	--	--	Major facilitator superfamily domain-containing protein 6 [Zootermopsis nevadensis]
LOCMI01117	0	0	0	323.565	758.88	1020.45	3.73641e-21	9.26205	up	--	--	--
LOCMI01127	32.9672	28.0594	28.5126	17.557	25.0918	23.4893	4.08548e-05	-1.41801	down	--	--	conserved hypothetical protein [Pediculus humanus corporis]
LOCMI01136	3.43232	9.68018	4.70071	3.21542	3.2171	4.27244	0.0277545	-1.65059	down	--	--	--
LOCMI01142	25.5855	13.4853	34.2769	11.2621	14.0092	13.1975	3.6758e-05	-1.86399	down	ABC transporter	ATP-binding cassette sub-family C member Sur GN=Sur OS=Drosophila melanogaster (Fruit fly) PE=1 SV=4	cGMP-dependent protein kinase, isozyme 1, partial [Zootermopsis nevadensis]
LOCMI01144	1.13455	0.900639	0.972526	9.76737	12.1042	7.0368	5.69071e-05	2.15205	up	Sugar (and other) transporter;; Major Facilitator Superfamily	Organic cation transporter protein GN=Orct OS=Drosophila melanogaster (Fruit fly) PE=1 SV=1	organic cation transporter protein [Culex quinquefasciatus]
LOCMI01150	6.20839	6.91222	14.3726	1.19853	0.947032	1.77579	6.24478e-07	-3.55116	down	--	--	OBP6 protein [Locusta migratoria]
LOCMI01153	2.73974	0.960341	6.34549	23.9704	16.9237	30.3339	0.0159894	1.68501	up	--	--	hypothetical protein X777_09777 [Cerapachys biroi]
LOCMI01156	9.44227	2.96127	26.1203	248.634	62.4669	76.6095	0.0170876	2.10088	up	--	--	--
LOCMI01167	56.9754	57.5969	98.388	67.9975	60.4127	59.1215	0.00521486	-1.16473	down	--	--	PREDICTED: uncharacterized protein LOC100141613 [Tribolium castaneum]
LOCMI01200	17.2282	25.3157	26.1497	7.31245	5.49687	5.0599	8.18437e-10	-2.84997	down	Fez1	--	hypothetical protein TcasGA2_TC004530 [Tribolium castaneum]
LOCMI01205	8.39413	4.99015	5.83214	36.9413	18.466	32.9813	0.00869296	1.12632	up	tRNA synthetases class II (D, K and N);; OB-fold nucleic acid binding domain	Lysine--tRNA ligase GN=krs-1 OS=Caenorhabditis elegans PE=3 SV=1	Lysyl-tRNA synthetase [Zootermopsis nevadensis]
LOCMI01214	30.0517	34.045	68.885	445.728	168.037	415.066	0.000426106	1.84746	up	--	Peptidoglycan-recognition protein LB (Precursor) GN=PGRP-LB OS=Drosophila melanogaster (Fruit fly) PE=1 SV=1	hypothetical protein YQE_11242, partial [Dendroctonus ponderosae]
LOCMI01232	1.44257	2.73447	5.91486	10.8796	26.3098	41.8878	0.0185744	1.80118	up	--	--	--
LOCMI01244	6.54071	6.67732	4.20723	1.10676	1.53342	4.00398	0.0013649	-2.27087	down	--	--	hypothetical protein BRAFLDRAFT_114254 [Branchiostoma floridae]
LOCMI01251	14.3261	13.0549	28.8264	9.32911	7.92837	9.39814	1.0752e-06	-2.02613	down	CRAL/TRIO domain	--	PREDICTED: alpha-tocopherol transfer protein-like [Acyrthosiphon pisum]
LOCMI01269	7.21897	5.32072	4.40734	36.9545	52.4657	36.5225	0.000289475	1.8348	up	Protein of unknown function (DUF3421)	--	Natterin-3 [Zootermopsis nevadensis]
LOCMI01288	0	1.19515	0	15.1625	8.18319	9.76196	0.0307223	2.67166	up	--	--	--
LOCMI01294	9.20677	18.2932	9.30313	328.331	18.6031	107.792	0.0132802	2.27065	up	Vault protein inter-alpha-trypsin domain	--	unknown secreted protein, partial [Riptortus pedestris]
LOCMI01295	64.8614	44.3348	142.492	765.051	296.385	320.389	0.0271439	1.3963	up	--	--	--
LOCMI01299	22.4426	23.8941	20.6659	6.04594	18.7649	8.96269	0.00273446	-1.85478	down	Ku70/Ku80 C-terminal arm	ATP-dependent DNA helicase 2 subunit 1 GN=ku70 OS=Rhipicephalus appendiculatus (Brown ear tick) PE=2 SV=1	ATP-dependent DNA helicase II 70 kDa subunit [Capsaspora owczarzaki ATCC 30864]
LOCMI01317	7.78405	7.56355	6.5126	34.9203	27.8961	51.5073	1.76578e-05	1.3216	up	Ataxin-2 C-terminal region	--	blackjack [Schistocerca americana]
LOCMI01391	2.44455	3.03427	2.4934	15.9745	10.828	10.6893	0.0139271	1.17418	up	Major Facilitator Superfamily;; Sugar (and other) transporter	Organic cation transporter protein GN=Orct OS=Drosophila melanogaster (Fruit fly) PE=1 SV=1	organic cation transporter, putative [Pediculus humanus corporis]
LOCMI01402	0.663965	2.67615	2.13515	15.8189	10.2125	17.0522	0.0353896	1.67813	up	Protein of unknown function (DUF1565)	--	Asparaginyl-tRNA synthetase, cytoplasmic [Zootermopsis nevadensis]
LOCMI01403	0.370146	1.08776	0.760697	7.48914	4.07675	9.52322	0.0273616	1.87615	up	Ndr family;; Alpha/beta hydrolase family	Uncharacterized protein ZK1073.1 GN=ZK1073.1 OS=Caenorhabditis elegans PE=3 SV=1	CG2082, isoform M [Drosophila melanogaster]
LOCMI01427	135.517	81.0654	82.2377	414.331	499.985	519.137	0.00124701	1.22947	up	--	--	--
LOCMI01430	0	0	0	19.3696	3.46229	8.21838	0.000886506	4.48358	up	Male sterility protein;; short chain dehydrogenase	Putative fatty acyl-CoA reductase CG5065 {ECO:0000250|UniProtKB:Q922J9, ECO:0000312|EMBL:AAF57974.1} GN=CG5065 OS=Drosophila melanogaster (Fruit fly) PE=3 SV=1	Putative fatty acyl-CoA reductase [Zootermopsis nevadensis]
LOCMI01441	11.6292	10.7836	48.5557	225.719	121.855	83.0856	0.0428938	1.53431	up	CRAL/TRIO domain	--	Alpha-tocopherol transfer protein-like [Zootermopsis nevadensis]
LOCMI01446	2.83275	0.41505	3.90844	17.5866	11.3812	15.6303	0.0487518	1.46054	up	--	--	Protein phosphatase 1L [Zootermopsis nevadensis]
LOCMI01447	11.4737	26.6089	22.7581	610.224	154.768	137.865	0.000239031	2.65498	up	--	--	--
LOCMI01462	1.11731	0.376685	0.388584	0.167523	0.082493	0	0.00797871	-3.04063	down	Animal haem peroxidase;; Animal haem peroxidase	Peroxidasin homolog (Precursor) GN=pxn-1 OS=Caenorhabditis briggsae PE=3 SV=1	PREDICTED: uncharacterized protein LOC656619 [Tribolium castaneum]
LOCMI01466	14.9614	12.7927	15.2519	114.5	66.7834	142.004	3.36264e-08	1.83341	up	EF-hand domain pair;; EF hand;; EF-hand domain;; EF hand;; EF-hand domain pair	--	Calumenin [Zootermopsis nevadensis]
LOCMI01469	391.621	387.622	357.935	254.54	443.257	220.763	0.0102113	-1.23998	down	Ribosomal protein S27	40S ribosomal protein S27 GN=RPS27 OS=Homarus americanus (American lobster) PE=3 SV=2	40S ribosomal protein S27 [Zootermopsis nevadensis]
LOCMI01470	1.50492	3.04501	1.71555	2.71812	66.7901	42.0311	0.0149278	2.62876	up	--	--	--
LOCMI01510	5.82057	3.90852	4.19946	2.54909	1.62004	3.83557	0.00237346	-1.74145	down	--	--	Rho GTPase-activating protein 26 [Zootermopsis nevadensis]
LOCMI01517	6.46962	5.30212	6.89421	71.6684	27.7921	53.3227	1.84615e-05	1.92246	up	ERp29, N-terminal domain;; Endoplasmic reticulum protein ERp29, C-terminal domain	Protein windbeutel (Precursor) GN=wbl OS=Drosophila melanogaster (Fruit fly) PE=1 SV=1	Endoplasmic reticulum protein ERp29 [Zootermopsis nevadensis]
LOCMI01519	7.81057	7.34181	25.8439	12.3122	9.4157	6.05095	0.041876	-1.43877	down	--	--	PREDICTED: uncharacterized protein LOC102678905 [Apis dorsata]
LOCMI01523	0	0	0	77.7902	32.0607	116.777	2.14175e-15	8.18448	up	Male sterility protein	Putative fatty acyl-CoA reductase CG8306 {ECO:0000250|UniProtKB:Q922J9, ECO:0000312|EMBL:AAF57977.2} GN=CG8306 OS=Drosophila melanogaster (Fruit fly) PE=2 SV=1	PREDICTED: fatty acyl-CoA reductase 1 [Solenopsis invicta]
LOCMI01532	7.73187	6.32175	2.6658	0.614583	0	0	3.71302e-05	-4.59809	down	Insect cuticle protein	Cuticle protein 3 {ECO:0000303|PubMed:18342903} (Precursor) OS=Lonomia obliqua (Moth) PE=1 SV=2	cuticular protein RR-1 motif 15 [Danaus plexippus]
LOCMI01534	46.5258	41.2741	30.6449	13.1306	21.7853	18.7271	4.47681e-06	-2.09151	down	Peptidase family M13	Neprilysin-1 (Precursor) OS=Trittame loki (Brush-footed trapdoor spider) PE=1 SV=1	PREDICTED: neprilysin-2 isoform X3 [Tribolium castaneum]
LOCMI01543	8.30837	6.16074	8.97456	61.3476	28.8059	78.693	7.34324e-05	1.74156	up	Sperm-tail PG-rich repeat	--	Outer dense fiber protein 3 [Zootermopsis nevadensis]
LOCMI01549	11.6111	10.3585	9.43806	4.50266	5.28197	6.50057	5.34164e-05	-1.91088	down	SH3 domain;; Variant SH3 domain;; Variant SH3 domain	Apoptotic enhancer 1 protein GN=ape-1 OS=Caenorhabditis elegans PE=1 SV=1	PREDICTED: apoptosis-stimulating of p53 protein 1 isoform X4 [Tribolium castaneum]
LOCMI01550	43.2324	46.2248	37.3501	42.9756	41.4902	31.2914	0.0139608	-1.11425	down	--	--	--
LOCMI01554	6.89487	4.68272	9.22503	3.76573	2.29615	2.25278	6.77641e-05	-2.24014	down	Transferrin	Transferrin (Precursor) OS=Blaberus discoidalis (Tropical cockroach) PE=1 SV=1	Transferrin [Zootermopsis nevadensis]
LOCMI01571	8.99814	4.55523	0.252505	340.687	234.759	334.473	1.30069e-09	4.55341	up	--	--	--
LOCMI01583	0.158442	0.230793	0.501286	2.09603	2.63669	2.13706	0.00657282	1.79644	up	Replication factor RFC1 C terminal domain;; BRCA1 C Terminus (BRCT) domain;; ATPase family associated with various cellular activities (AAA);; AAA domain;; Holliday junction DNA helicase ruvB N-terminus;; twin BRCT domain	Replication factor C subunit 1 GN=Gnf1 OS=Drosophila melanogaster (Fruit fly) PE=1 SV=2	Replication factor C subunit 1 [Zootermopsis nevadensis]
LOCMI01593	5.56673	4.89219	5.41473	59.7317	27.7957	45.7363	1.12054e-06	1.97701	up	Eukaryotic-type carbonic anhydrase	Putative carbonic anhydrase {ECO:0000303|PubMed:23765379} (Fragment) OS=Acropora millepora (Staghorn coral) PE=1 SV=1	carbonic anhydrase [Anopheles darlingi]
LOCMI01604	165.088	142.165	172.927	72.3964	102.827	65.8644	1.4843e-07	-1.93647	down	--	--	PREDICTED: uncharacterized protein LOC100570268 [Acyrthosiphon pisum]
LOCMI01605	1.13542	0.698019	2.07332	18.7953	7.39709	16.1407	0.021053	1.98598	up	DAD family	Dolichyl-diphosphooligosaccharide--protein glycosyltransferase subunit DAD1 GN=l(2)k12914 OS=Drosophila melanogaster (Fruit fly) PE=3 SV=1	Dolichyl-diphosphooligosaccharide--protein glycosyltransferase subunit DAD1 [Zootermopsis nevadensis]
LOCMI01606	9.02896	11.0389	8.71778	73.6593	33.6097	55.0063	0.00339306	1.38442	up	DAD family	Dolichyl-diphosphooligosaccharide--protein glycosyltransferase subunit DAD1 GN=l(2)k12914 OS=Drosophila melanogaster (Fruit fly) PE=3 SV=1	PREDICTED: dolichyl-diphosphooligosaccharide--protein glycosyltransferase subunit DAD1 [Camponotus floridanus]
LOCMI01617	166.054	82.449	297.237	2049.55	873.783	777.078	0.00749152	1.69096	up	--	--	--
LOCMI01626	0.821569	0.481698	0.515177	10.26	10.6332	4.82084	0.0493937	2.11982	up	--	--	--
LOCMI01638	30.6991	32.5394	18.289	6.24673	14.5936	11.0326	7.64205e-05	-2.25249	down	--	--	Ankyrin repeat domain-containing protein 6 [Zootermopsis nevadensis]
LOCMI01652	4.48613	6.88299	10.5988	49.1568	38.412	42.2281	0.000857147	1.50159	up	WIF domain	Protein shifted (Precursor) GN=shf OS=Drosophila melanogaster (Fruit fly) PE=1 SV=2	conserved hypothetical protein [Riptortus pedestris]
LOCMI01655	22.8997	17.6832	20.0018	149.703	78.9489	77.7147	0.00397647	1.28131	up	NADH(P)-binding;; NmrA-like family;; NAD dependent epimerase/dehydratase family;; TrkA-N domain	--	hypothetical protein AaeL_AAEL014821 [Aedes aegypti]
LOCMI01657	0.835081	0.691592	1.34394	4.17653	3.25983	5.22538	0.0406889	1.03369	up	PAP2 superfamily;; PAP2 superfamily	Probable sphingosine-1-phosphate phosphatase GN=sppA OS=Dictyostelium discoideum (Slime mold) PE=3 SV=1	Sphingosine-1-phosphate phosphatase 1 [Zootermopsis nevadensis]
LOCMI01658	1.30206	2.15157	2.8526	1.16663	0.365366	1.80387	0.023219	-1.84614	down	WD domain, G-beta repeat	--	Telomerase Cajal body protein 1 [Zootermopsis nevadensis]
LOCMI01662	1.00226	0.758498	1.52205	9.77541	8.20956	11.3881	4.71612e-05	2.00617	up	Cysteine-rich secretory protein family	Ectin {ECO:0000303|PubMed:23765379} (Precursor; Fragment) OS=Acropora millepora (Staghorn coral) PE=1 SV=1	Golgi-associated plant pathogenesis-related protein 1 [Zootermopsis nevadensis]
LOCMI01663	43.6318	46.1989	26.1491	6.04697	9.57494	7.53769	4.45818e-11	-3.22031	down	Serpin (serine protease inhibitor)	Serine protease inhibitor {ECO:0000312|EMBL:AAT35220.1} (Precursor) OS=Cyanea capillata (Lion&apos;s mane jellyfish) PE=1 SV=1	--
LOCMI01668	4.39403	15.0919	4.45241	1.29037	2.9624	1.38436	0.00412824	-2.67316	down	--	--	--
LOCMI01697	0.656177	2.39153	1.49927	4.7334	8.86698	22.2726	0.0445517	1.73017	up	Lectin C-type domain	--	PREDICTED: uncharacterized protein LOC658824 [Tribolium castaneum]
LOCMI01700	3.4267	2.05354	0.46698	119.913	29.059	42.3009	0.000303654	3.31252	up	--	--	translocator protein [Anopheles darlingi]
LOCMI01710	2.47706	1.89992	0	32.8694	28.7631	21.1203	0.00252653	2.81544	up	--	--	--
LOCMI01719	11.7087	13.8518	4.08451	2.61715	2.70785	1.19865	0.000516991	-2.90512	down	--	--	--
LOCMI01720	15.2503	2.58041	6.82192	3.85761	2.14506	1.91291	0.00474649	-2.40064	down	--	--	--
LOCMI01727	7.31616	16.0705	17.2337	42.1478	81.1584	130.592	0.00939645	1.54872	up	--	--	hypothetical protein L798_13684 [Zootermopsis nevadensis]
LOCMI01734	0.495181	0	0	9.73715	7.94213	8.27729	3.18728e-05	4.05353	up	Glycosyl hydrolase family 1	Myrosinase 1 {ECO:0000303|PubMed:11804799} OS=Brevicoryne brassicae (Cabbage aphid) PE=1 SV=1	PREDICTED: myrosinase 1-like [Tribolium castaneum]
LOCMI01744	2.07013	0	1.25346	14.4432	8.51108	23.8968	0.0173022	2.31524	up	SWIB/MDM2 domain	--	nuclear protein [Schistocerca gregaria]
LOCMI01753	8.94819	8.32614	14.9244	10.3076	6.21995	7.94464	0.000261342	-1.38476	down	RhoGAP domain;; Ras association (RalGDS/AF-6) domain	Rho GTPase-activating protein gacW GN=gacW OS=Dictyostelium discoideum (Slime mold) PE=3 SV=1	Rho GTPase-activating protein 20 [Zootermopsis nevadensis]
LOCMI01756	10.0992	28.1579	26.7294	230.362	52.3746	191.772	0.0109112	1.70429	up	Serpin (serine protease inhibitor);; Reverse transcriptase (RNA-dependent DNA polymerase)	Antichymotrypsin-2 OS=Bombyx mori (Silk moth) PE=1 SV=1	proteinase inhibitor serpin, partial [Locusta migratoria]
LOCMI01776	0	0	0	4.43124	1.9444	2.30405	0.00306342	4.08952	up	CTP synthase N-terminus	CTP synthase GN=CTPsyn OS=Drosophila melanogaster (Fruit fly) PE=1 SV=2	PREDICTED: CTP synthase-like [Megachile rotundata]
LOCMI01781	0.276912	0.464352	0.876374	12.4975	4.58624	6.9166	0.000285756	2.55853	up	Major Facilitator Superfamily;; Sugar (and other) transporter	Organic cation transporter protein GN=Orct OS=Drosophila melanogaster (Fruit fly) PE=1 SV=1	AGAP004309-PA-like protein [Anopheles sinensis]
LOCMI01803	0	0	0	3.92762	4.61925	1.7337	0.000180576	4.85974	up	Sugar (and other) transporter;; Major Facilitator Superfamily	Putative transporter ZK637.1 GN=ZK637.1 OS=Caenorhabditis elegans PE=3 SV=5	Synaptic vesicle glycoprotein 2B [Zootermopsis nevadensis]
LOCMI01805	6.68054	4.8208	6.67926	50.0499	22.2218	40.2636	6.88806e-05	1.55758	up	Dystroglycan (Dystrophin-associated glycoprotein 1)	--	Dystroglycan, partial [Zootermopsis nevadensis]
LOCMI01809	12.1968	5.67371	7.28723	77.7351	42.8833	94.8011	4.02503e-05	1.98375	up	Ubiquitin-conjugating enzyme	Ubiquitin-conjugating enzyme E2 N GN=ben OS=Drosophila melanogaster (Fruit fly) PE=2 SV=1	Ubiquitin-conjugating enzyme E2 N [Zootermopsis nevadensis]
LOCMI01827	74.9777	49.5607	84.5884	410.069	212.56	310.327	0.00305989	1.1142	up	Cytochrome b5-like Heme/Steroid binding domain	Cytochrome b5 GN=Cyt-b5 OS=Drosophila melanogaster (Fruit fly) PE=2 SV=1	Cytochrome b5 [Zootermopsis nevadensis]
LOCMI01835	23.9223	15.6408	13.6889	10.4309	13.4434	11.9081	0.00545928	-1.5159	down	C2H2-type zinc finger;; Zinc finger, C2H2 type	--	--
LOCMI01845	619.003	426.583	54.9079	62.5268	156.855	234.933	0.0176887	-2.11524	down	--	--	--
LOCMI01852	5.51258	5.72784	37.9113	5.7712	6.77148	9.7771	0.0238388	-1.93293	down	Cysteine-rich secretory protein family;; Crisp	Cysteine-rich venom protein (Precursor) OS=Conus textile (Cloth-of-gold cone) PE=1 SV=1	Cysteine-rich secretory protein 2 [Zootermopsis nevadensis]
LOCMI01859	0	0.251324	0	4.79801	2.98786	2.56095	0.00126768	3.50155	up	--	--	--
LOCMI01882	60.7046	19.5142	10.2735	3.38227	13.3288	0.664494	0.0116101	-2.75236	down	--	Larval cuticle protein LCP-17 (Precursor) GN=LCP17 OS=Bombyx mori (Silk moth) PE=2 SV=1	cuticular protein RR-1 motif 44 [Danaus plexippus]
LOCMI01884	5.11793	2.11786	5.54986	24.8012	13.7401	22.7277	0.0252753	1.16976	up	tRNA synthetases class II (D, K and N)	Asparagine--tRNA ligase, cytoplasmic GN=nrs-1 OS=Caenorhabditis elegans PE=3 SV=1	Asparaginyl-tRNA synthetase, cytoplasmic [Zootermopsis nevadensis]
LOCMI01890	2.45106	1.38868	1.32467	8.55726	7.88143	11.5878	0.0116192	1.35498	up	SET domain	--	SET and MYND domain-containing protein 5 [Zootermopsis nevadensis]
LOCMI01906	1.05897	1.15903	0.921858	5.99443	6.85383	8.58485	0.00252331	1.63731	up	AAA domain	--	hypothetical protein L798_03456 [Zootermopsis nevadensis]
LOCMI01911	1.57401	4.39931	3.5084	10.8266	20.3167	24.8319	0.0242618	1.46766	up	--	--	--
LOCMI01914	4.41447	0	3.47033	20.2825	36.4868	33.9283	0.0221599	2.21294	up	Uncharacterised protein family (UPF0041)	Mitochondrial pyruvate carrier 1 GN=Mpc1 OS=Drosophila melanogaster (Fruit fly) PE=3 SV=1	PREDICTED: mitochondrial pyruvate carrier 1-like [Bombyx mori]
LOCMI01929	3.22003	4.07969	5.47478	29.9173	12.5527	37.5396	0.00220208	1.53677	up	RNA recognition motif (a.k.a. RRM, RBD, or RNP domain);; RNA recognition motif. (a.k.a. RRM, RBD, or RNP domain);; RNA recognition motif. (a.k.a. RRM, RBD, or RNP domain)	RNA-binding protein sym-2 GN=sym-2 OS=Caenorhabditis elegans PE=2 SV=3	Heterogeneous nuclear ribonucleoprotein H [Zootermopsis nevadensis]
LOCMI01944	5.46853	3.654	5.70615	40.3614	17.7758	34.851	0.000801112	1.54738	up	DnaJ domain	DnaJ protein homolog 1 GN=DnaJ-1 OS=Drosophila melanogaster (Fruit fly) PE=1 SV=3	DnaJ-like protein subfamily B member 9 [Zootermopsis nevadensis]
LOCMI01969	72.8887	118.67	95.7374	46.7022	48.5989	104.545	0.000767046	-1.53861	down	--	--	--
LOCMI01972	26.6141	21.5559	13.2174	11.1029	17.7611	15.6795	0.0081211	-1.42323	down	TAP C-terminal domain	Nuclear RNA export factor 2 GN=nxf2 OS=Drosophila melanogaster (Fruit fly) PE=2 SV=1	Nuclear RNA export factor 1 [Zootermopsis nevadensis]
LOCMI01974	18.4281	13.5684	20.2415	10.2879	20.7574	13.5627	0.0323217	-1.15663	down	HCaRG protein	COMM domain-containing protein 5 GN=commd5 OS=Dictyostelium discoideum (Slime mold) PE=3 SV=1	COMM domain-containing protein 5 [Zootermopsis nevadensis]
LOCMI01977	1420.15	1321.13	2860.98	1867.53	1783.16	1624.48	0.0126583	-1.0466	down	DNA-binding nuclear phosphoprotein p8	--	Nuclear protein 1 [Zootermopsis nevadensis]
LOCMI01982	10.8749	11.7825	10.7889	6.76984	9.18305	10.255	4.9168e-05	-1.3475	down	Zinc-finger double domain;; Zinc finger, C2H2 type;; C2H2-type zinc finger;; Zinc-finger double-stranded RNA-binding;; Zinc-finger of C2H2 type;; C2H2-type zinc-finger domain;; C2H2 type zinc-finger (2 copies)	Krueppel homolog 1 GN=Kr-h1 OS=Drosophila melanogaster (Fruit fly) PE=2 SV=2	hypothetical protein L798_12495, partial [Zootermopsis nevadensis]
LOCMI01986	12.6769	6.40718	23.0894	5.29945	8.95576	5.22616	0.0038368	-1.95427	down	Insect cuticle protein	Endocuticle structural glycoprotein SgAbd-5 OS=Schistocerca gregaria (Desert locust) PE=1 SV=1	cuticular protein 26, RR-1 family [Anopheles darlingi]
LOCMI01994	25.967	17.6035	14.633	7.28354	11.6026	8.42994	3.10456e-05	-2.03042	down	Translation-initiation factor 2	--	Translation initiation factor IF-2, mitochondrial [Zootermopsis nevadensis]
LOCMI01996	10.5165	6.12957	11.7109	54.8372	26.1855	40.0846	0.024145	1.03512	up	Inhibitor of apoptosis-promoting Bax1	Transmembrane BAX inhibitor motif-containing protein 4 GN=tmbi-4 OS=Caenorhabditis elegans PE=3 SV=2	PREDICTED: protein lifeguard 1 isoform X3 [Solenopsis invicta]
LOCMI02000	47.4828	20.7707	25.4644	0.282346	4.47253	1.34708	6.12937e-07	-4.29119	down	Chitin binding Peritrophin-A domain	--	hypothetical protein G5I_05028 [Acromyrmex echinatior]
LOCMI02015	3.5197	7.03377	9.49102	97.9443	25.1218	34.9744	0.00782829	1.83479	up	Glycosyl hydrolases family 18	Chitinase-like protein EN03 (Precursor) OS=Bombyx mori (Silk moth) PE=1 SV=1	Chitinase-like protein Idgf4 [Zootermopsis nevadensis]
LOCMI02017	2545.09	2426.13	3268.35	1776.45	2248.5	3193.23	0.000160655	-1.19303	down	--	Cytochrome c oxidase subunit 1 GN=COI OS=Locusta migratoria (Migratory locust) PE=3 SV=2	Ubiquitin carboxyl-terminal hydrolase 34 [Zootermopsis nevadensis]
LOCMI02036	1.18787	2.29765	2.10979	24.1088	4.35665	23.6601	0.0122138	1.94077	up	Alpha/beta hydrolase family	Putative esterase C44C1.5 GN=C44C1.5 OS=Caenorhabditis elegans PE=3 SV=1	PREDICTED: abhydrolase domain-containing protein 3 [Nasonia vitripennis]
LOCMI02039	4.57525	3.2917	6.39677	55.6185	10.8098	28.7935	0.0130782	1.60817	up	Fibronectin type III domain	Tyrosine-protein phosphatase Lar (Precursor) GN=Lar OS=Drosophila melanogaster (Fruit fly) PE=1 SV=2	Angiopoietin-1 receptor [Zootermopsis nevadensis]
LOCMI02053	2.33061	4.07838	3.5483	110.998	16.6583	36.3497	0.000303605	2.73944	up	Immunoglobulin I-set domain;; Immunoglobulin domain;; Immunoglobulin V-set domain;; Immunoglobulin domain;; Immunoglobulin domain	--	PREDICTED: neurotrimin-like [Megachile rotundata]
LOCMI02068	650.292	632.431	748.809	590.999	646.598	633.888	1.09679e-06	-1.11258	down	Ribosomal S13/S15 N-terminal domain;; Ribosomal protein S15	40S ribosomal protein S13 GN=RpS13 OS=Spodoptera frugiperda (Fall armyworm) PE=2 SV=3	40S ribosomal protein S13 [Coptotermes formosanus]
LOCMI02079	12.2771	17.9956	11.4887	14.0811	11.9243	15.1676	0.00711084	-1.03775	down	HEAT repeats;; HEAT repeat;; Armadillo/beta-catenin-like repeat	Nucleotide exchange factor SIL1 (Precursor) GN=CG10420 OS=Drosophila melanogaster (Fruit fly) PE=2 SV=1	Nucleotide exchange factor SIL1 [Zootermopsis nevadensis]
LOCMI02083	2.34836	2.12527	3.3599	16.6991	6.91486	15.6968	0.0219824	1.20801	up	G-protein alpha subunit;; ADP-ribosylation factor family	Guanine nucleotide-binding protein G(i) subunit alpha OS=Homarus americanus (American lobster) PE=2 SV=2	Guanine nucleotide-binding protein G(i) subunit alpha [Zootermopsis nevadensis]
LOCMI02088	17.8021	20.758	15.9079	8.14236	11.9816	13.6152	0.000171133	-1.67259	down	--	--	--
LOCMI02099	1.91227	2.46712	2.14711	33.4536	19.1648	27.9781	3.92267e-10	2.50135	up	Aldehyde dehydrogenase family	Gamma-glutamyl phosphate reductase GN=alh-13 OS=Caenorhabditis elegans PE=3 SV=2	pyrroline-5-carboxylate synthase, partial [Aedes aegypti]
LOCMI02103	2.50997	1.21585	4.5316	20.0563	19.4829	40.6207	0.000681259	2.11047	up	Acetyltransferase (GNAT) family	--	predicted acetyltransferase [Aedes aegypti]
LOCMI02116	11.4627	6.01954	10.9019	6.28065	4.96817	10.1831	0.00285097	-1.40138	down	F-box-like;; F-box domain	Uncharacterized F-box/LRR-repeat protein C02F5.7 GN=C02F5.7 OS=Caenorhabditis elegans PE=3 SV=3	F-box/LRR-repeat protein 7 [Zootermopsis nevadensis]
LOCMI02119	0.561949	1.50619	0.697094	6.33612	3.63288	6.88117	0.0387416	1.39039	up	LETM1-like protein	LETM1 and EF-hand domain-containing protein anon-60Da, mitochondrial (Precursor) GN=Letm1 OS=Drosophila melanogaster (Fruit fly) PE=2 SV=2	LETM1 and EF-hand domain-containing protein anon-60Da, mitochondrial [Zootermopsis nevadensis]
LOCMI02128	6.4203	10.1629	2.87277	0.158389	2.32326	1.67435	0.00833133	-2.7446	down	--	--	--
LOCMI02138	0	0	1.2922	5.16879	8.0565	8.27709	0.0497877	2.45112	up	WD domain, G-beta repeat	--	Myosin heavy chain kinase D [Zootermopsis nevadensis]
LOCMI02143	139.184	67.4403	246.065	5.63553	34.0667	7.65699	4.1811e-06	-3.75619	down	--	--	hypothetical protein X975_19579, partial [Stegodyphus mimosarum]
LOCMI02154	0.467655	0.555709	0.741728	7.01286	5.07802	6.86129	0.00310179	2.08479	up	--	E3 ubiquitin-protein ligase RING1 GN=Sce OS=Drosophila melanogaster (Fruit fly) PE=1 SV=1	PREDICTED: E3 ubiquitin-protein ligase RING2-A-like [Bombus impatiens]
LOCMI02165	1.59197	1.29731	2.22218	13.9595	5.89656	10.4312	0.00837444	1.43592	up	Aminotransferase class IV	Branched-chain-amino-acid aminotransferase GN=v1g246094 OS=Nematostella vectensis (Starlet sea anemone) PE=3 SV=1	Branched-chain-amino-acid aminotransferase [Zootermopsis nevadensis]
LOCMI02173	13.057	15.4896	18.706	9.10449	11.5478	10.6737	4.99378e-06	-1.57033	down	Fms-interacting protein	--	THO complex subunit 5-like protein [Zootermopsis nevadensis]
LOCMI02192	9.28505	22.4791	29.4662	111.834	114.727	80.0679	0.0227072	1.28945	up	Lipocalin-like domain;; Lipocalin / cytosolic fatty-acid binding protein family	Lazarillo protein (Precursor) OS=Schistocerca americana (American grasshopper) PE=1 SV=1	PREDICTED: apolipoprotein D-like [Acromyrmex echinatior]
LOCMI02197	158.947	240.388	22.3128	3.71757	8.8679	7.15623	4.73691e-10	-4.94902	down	CRAL/TRIO domain	--	Retinaldehyde-binding protein 1-like protein 2 [Zootermopsis nevadensis]
LOCMI02198	1.83068	4.53371	61.4283	1.99223	5.09379	5.59097	0.00912916	-2.83183	down	--	--	--
LOCMI02204	0	0	0.079143	2.13529	2.63514	3.49608	0.00047564	4.08705	up	ABC transporter;; RecF/RecN/SMC N terminal domain	Probable multidrug resistance-associated protein lethal(2)03659 GN=l(2)03659 OS=Drosophila melanogaster (Fruit fly) PE=2 SV=3	ABC C2 transporter, partial [Rhipicephalus microplus]
LOCMI02207	0.726282	1.59733	2.15649	31.044	5.19603	12.5132	0.00921276	2.16113	up	Gamma interferon inducible lysosomal thiol reductase (GILT)	GILT-like protein C02D5.2 GN=C02D5.2 OS=Caenorhabditis elegans PE=3 SV=1	PREDICTED: gamma-interferon-inducible lysosomal thiol reductase-like [Acyrthosiphon pisum]
LOCMI02211	5.9721	6.13491	5.28472	45.3566	25.8917	39.79	1.88685e-06	1.60556	up	Aminotransferase class I and II	Probable aspartate aminotransferase, cytoplasmic GN=got-1.2 OS=Caenorhabditis elegans PE=3 SV=1	hypothetical protein TcasGA2_TC014364 [Tribolium castaneum]
LOCMI02216	0.801764	0.554616	0.83002	2.99641	3.54083	6.51937	0.0393523	1.41235	up	Death domain	Netrin receptor unc-5 (Precursor) GN=unc-5 OS=Caenorhabditis elegans PE=1 SV=2	Netrin receptor UNC5C, partial [Zootermopsis nevadensis]
LOCMI02236	6.8814	6.18386	3.19804	1.51175	2.26048	1.77375	0.000161354	-2.40635	down	--	--	PREDICTED: uncharacterized protein LOC105189890 isoform X2 [Harpegnathos saltator]
LOCMI02239	706.134	523.08	672.171	838.168	508.883	529.863	0.00262218	-1.01879	down	Ribosomal protein L18e/L15	60S ribosomal protein L27a GN=RpL27A OS=Tenebrio molitor (Yellow mealworm beetle) PE=2 SV=1	ribosomal protein L27Ae [Biphyllus lunatus]
LOCMI02252	0	0.284598	0.220472	1.9485	1.02164	2.53668	0.047281	2.07088	up	--	--	Kelch repeat and BTB domain-containing protein 4 [Zootermopsis nevadensis]
LOCMI02255	75.8397	82.3714	181.332	31.2199	48.1465	23.5657	1.68567e-06	-2.56475	down	--	--	--
LOCMI02258	12.239	11.6731	14.185	10.1251	14.7584	8.73135	0.0219308	-1.12236	down	Methyltransferase TRM13	tRNA:m(4)X modification enzyme TRM13 homolog GN=trm13 OS=Dictyostelium discoideum (Slime mold) PE=3 SV=1	TRNA guanosine-2&apos;-O-methyltransferase TRM13-like protein [Zootermopsis nevadensis]
LOCMI02276	0	0.383381	0	4.85857	1.89188	7.06642	0.0134173	2.98925	up	Major Facilitator Superfamily;; Sugar (and other) transporter	--	PREDICTED: proton-coupled folate transporter-like [Bactrocera dorsalis]
LOCMI02294	9.6903	10.3915	7.82876	8.28922	5.61368	7.11168	0.000102533	-1.41406	down	--	Exportin-6 GN=xpo6 OS=Dictyostelium discoideum (Slime mold) PE=3 SV=1	Exportin-6 [Zootermopsis nevadensis]
LOCMI02313	17.3738	26.3547	65.4704	23.5122	15.1649	29.7682	0.00954408	-1.62382	down	--	--	--
LOCMI02329	4.95077	2.79633	2.93274	19.2913	12.1352	16.6161	0.0131683	1.10232	up	Major Facilitator Superfamily	Probable vesicular glutamate transporter eat-4 GN=eat-4 OS=Caenorhabditis elegans PE=2 SV=2	sialin, putative [Pediculus humanus corporis]
LOCMI02337	7.7693	9.17532	8.48	81.6981	28.5202	56.0266	0.000396518	1.61001	up	Oligosaccharyl transferase STT3 subunit	Dolichyl-diphosphooligosaccharide--protein glycosyltransferase subunit STT3 GN=stt3 OS=Dictyostelium discoideum (Slime mold) PE=3 SV=1	Dolichyl-diphosphooligosaccharide--protein glycosyltransferase subunit STT3A [Zootermopsis nevadensis]
LOCMI02339	18.3725	15.3572	13.8978	13.26	7.94984	14.9427	6.98916e-05	-1.41855	down	--	--	Bromodomain and WD repeat-containing protein 2 [Zootermopsis nevadensis]
LOCMI02349	4.91289	10.6691	10.3061	0	0	0	1.21922e-11	-7.38656	down	--	--	--
LOCMI02351	81.5159	104.993	85.0986	67.1386	117.182	70.1866	0.0275356	-1.04561	down	--	Cuticle protein 18.7 OS=Locusta migratoria (Migratory locust) PE=1 SV=1	RecName: Full=Cuticle protein 18.7; AltName: Full=LmNCP18.7 [Locusta migratoria]
LOCMI02357	0	0	0	1.67199	1.23465	2.35241	0.00566444	3.88007	up	--	--	Reversion-inducing cysteine-rich protein with Kazal motifs, partial [Zootermopsis nevadensis]
LOCMI02365	19.2637	14.0287	23.9661	98.2955	86.7984	112.532	2.65534e-06	1.34193	up	TLR4 regulator and MIR-interacting MSAP	--	Protein canopy 4 [Zootermopsis nevadensis]
LOCMI02384	1.0364	0	0	36.37	25.5129	29.1719	1.54116e-07	4.67981	up	--	--	--
LOCMI02394	0	0	0	25.3492	1.58358	7.2518	9.93103e-05	5.10973	up	--	--	--
LOCMI02405	0	0.406123	0.359527	7.6927	5.68346	2.71218	0.00227376	2.94291	up	GMC oxidoreductase;; GMC oxidoreductase	Glucose dehydrogenase [FAD, quinone] short protein (Precursor) GN=Gld OS=Drosophila pseudoobscura pseudoobscura (Fruit fly) PE=3 SV=4	Glucose dehydrogenase [acceptor] [Zootermopsis nevadensis]
LOCMI02407	0.327035	0	0.457028	13.2739	4.47892	3.06242	0.0370376	2.50335	up	short chain dehydrogenase	3 beta-hydroxysteroid dehydrogenase dhs-16 GN=dhs-16 OS=Caenorhabditis elegans PE=2 SV=1	putative corticosteroid 11-beta-dehydrogenase, partial [Coptotermes formosanus]
LOCMI02412	5.46634	6.99995	5.1895	0.663143	1.39291	3.44786	0.00118389	-2.51292	down	NAD dependent epimerase/dehydratase family;; 3-beta hydroxysteroid dehydrogenase/isomerase family;; Polysaccharide biosynthesis protein	UDP-glucose 4-epimerase {ECO:0000303|PubMed:20519568, ECO:0000303|PubMed:22654673} GN=Gale OS=Drosophila melanogaster (Fruit fly) PE=1 SV=1	hypothetical protein YQE_03527, partial [Dendroctonus ponderosae]
LOCMI02423	1.84291	0.997599	2.5844	8.77725	12.4902	7.87509	0.0179084	1.37322	up	Peptidase family M1;; ERAP1-like C-terminal domain;; Peptidase MA superfamily	Aminopeptidase N (Precursor) GN=APN2 OS=Manduca sexta (Tobacco hawkmoth) PE=1 SV=2	Glutamyl aminopeptidase [Zootermopsis nevadensis]
LOCMI02461	21.2438	18.3392	16.9272	97.7176	54.5375	84.8391	0.00661371	1.00506	up	Domain of unknown function (DUF4519)	--	hypothetical protein L798_00892 [Zootermopsis nevadensis]
LOCMI02475	0.656013	1.26716	1.4832	8.60399	4.15411	8.99197	0.00971076	1.51424	up	Arrestin (or S-antigen), N-terminal domain;; Arrestin (or S-antigen), C-terminal domain	Arrestin domain-containing protein 15 GN=arrd-15 OS=Caenorhabditis elegans PE=3 SV=2	Arrestin domain-containing protein 3 [Zootermopsis nevadensis]
LOCMI02477	0.15465	0	0	2.84049	2.24109	2.18137	0.0204346	3.05	up	Tetraspanin family	23 kDa integral membrane protein OS=Schistosoma japonicum (Blood fluke) PE=2 SV=1	PREDICTED: CD63 antigen-like [Microplitis demolitor]
LOCMI02480	3.81163	4.9513	9.38672	4.59652	4.39995	3.36089	0.00774088	-1.47881	down	ABC transporter;; ABC transporter transmembrane region	ATP-binding cassette sub-family C member Sur GN=Sur OS=Drosophila melanogaster (Fruit fly) PE=1 SV=4	cGMP-dependent protein kinase, isozyme 1, partial [Zootermopsis nevadensis]
LOCMI02496	1.75771	2.60609	2.97914	24.5733	7.7334	11.3812	0.0319562	1.42817	up	Creatinase/Prolidase N-terminal domain	Xaa-Pro aminopeptidase 1 GN=xpnpep1 OS=Dictyostelium discoideum (Slime mold) PE=3 SV=1	xaa-pro aminopeptidase, putative [Pediculus humanus corporis]
LOCMI02503	2.73769	7.00146	3.08737	2.98334	2.6854	4.44744	0.0293617	-1.33946	down	AMP-binding enzyme;; AMP-binding enzyme C-terminal domain	Acetyl-coenzyme A synthetase GN=acsA OS=Dictyostelium discoideum (Slime mold) PE=3 SV=1	PREDICTED: long-chain fatty acid transport protein 4-like [Microplitis demolitor]
LOCMI02509	1.30586	2.13496	1.5734	10.6781	5.87388	8.74743	0.0324224	1.2448	up	Calcineurin-like phosphoesterase;; Lariat debranching enzyme, C-terminal domain	Lariat debranching enzyme GN=DBR1 OS=Drosophila pseudoobscura pseudoobscura (Fruit fly) PE=3 SV=2	Lariat debranching enzyme [Zootermopsis nevadensis]
LOCMI02510	67.7517	65.2349	71.045	39.7052	56.4351	53.7455	4.98813e-06	-1.42706	down	--	Putative homeodomain transcription factor GN=phtf OS=Drosophila melanogaster (Fruit fly) PE=1 SV=2	Putative homeodomain transcription factor [Zootermopsis nevadensis]
LOCMI02513	19.3634	7.45654	13.5315	2.87353	3.92865	6.96818	1.09653e-05	-2.4747	down	--	--	--
LOCMI02514	9.86336	6.80614	5.89626	56.463	26.8325	48.9738	0.00372693	1.44156	up	Chaperone for wingless signalling and trafficking of LDL receptor	LDLR chaperone boca (Precursor) GN=boca OS=Drosophila melanogaster (Fruit fly) PE=1 SV=2	GA15885 [Drosophila pseudoobscura pseudoobscura]
LOCMI02515	436.138	416.881	538.161	986.876	2262.03	2538.8	0.0348258	1.03198	up	Calponin family repeat;; Calponin homology (CH) domain	Muscle-specific protein 20 GN=Mp20 OS=Drosophila melanogaster (Fruit fly) PE=2 SV=2	PREDICTED: muscle-specific protein 20 [Tribolium castaneum]
LOCMI02533	9.45012	28.2147	31.9547	5.57787	3.84166	7.20094	3.80156e-08	-2.98206	down	Male sterility protein;; Male sterility protein	Putative fatty acyl-CoA reductase CG5065 {ECO:0000250|UniProtKB:Q922J9, ECO:0000312|EMBL:AAF57974.1} GN=CG5065 OS=Drosophila melanogaster (Fruit fly) PE=3 SV=1	PREDICTED: putative fatty acyl-CoA reductase CG5065 isoform X1 [Acromyrmex echinatior]
LOCMI02563	402.574	184.446	169.229	221.035	184.998	270.37	0.0161938	-1.16712	down	Ribosomal protein L13e	60S ribosomal protein L13 GN=RpL13 OS=Spodoptera frugiperda (Fall armyworm) PE=2 SV=1	60S ribosomal protein L13 [Zootermopsis nevadensis]
LOCMI02567	4.07207	4.57056	27.7844	4.6862	1.2082	0.575549	0.00494618	-2.92469	down	--	--	--
LOCMI02569	15.0325	15.8462	12.6448	99.8806	53.2664	74.8363	0.000137506	1.32864	up	MA3 domain	--	Programmed cell death protein 4 [Zootermopsis nevadensis]
LOCMI02570	13.992	16.6821	15.6918	13.4615	9.43043	12.3348	8.31108e-06	-1.40208	down	--	--	PREDICTED: uncharacterized protein LOC101860181 [Aplysia californica]
LOCMI02571	6.74857	6.29538	8.1015	7.24627	4.55389	6.47471	0.000124076	-1.2213	down	HAP1 N-terminal conserved region	Bicaudal D-related protein homolog OS=Drosophila melanogaster (Fruit fly) PE=2 SV=1	PREDICTED: bicaudal D-related protein homolog [Diaphorina citri]
LOCMI02574	12.04	14.8519	15.1529	78.5158	64.8229	137.483	6.74224e-06	1.66231	up	PUB domain;; Protein of unknown function (DUF2462)	--	UBX domain-containing protein [Locusta migratoria manilensis]
LOCMI02583	0.213243	1.58865	0.888494	12.8833	4.41921	8.9634	0.0197836	1.98236	up	F-box-like;; F-box domain	--	PREDICTED: F-box only protein 9 [Microplitis demolitor]
LOCMI02619	12.0833	5.09022	10.4827	70.8386	46.5396	71.7536	9.22046e-05	1.69743	up	Ras family;; Miro-like protein;; ADP-ribosylation factor family;; Elongation factor Tu GTP binding domain;; 50S ribosome-binding GTPase	Ras-like protein 3 (Precursor) GN=R OS=Drosophila melanogaster (Fruit fly) PE=2 SV=2	PREDICTED: roughened isoform X3 [Apis mellifera]
LOCMI02642	0.229077	0.198309	1.0103	6.18534	4.41096	5.02041	0.00373403	2.15197	up	--	--	--
LOCMI02653	31.6854	34.0102	74.1067	133.185	215.763	414.868	0.0174096	1.37816	up	Fibrillar collagen C-terminal domain;; Collagen triple helix repeat (20 copies)	Collagen alpha chain (Fragment) OS=Acropora millepora (Staghorn coral) PE=1 SV=1	Collagen alpha-2(I) chain, partial [Zootermopsis nevadensis]
LOCMI02664	1.08281	1.45351	2.29896	8.20502	6.21808	12.6555	0.00149668	1.4131	up	Laminin EGF-like (Domains III and V);; Laminin N-terminal (Domain VI);; Laminin B (Domain IV)	Laminin subunit gamma-1 (Precursor) GN=LanB2 OS=Drosophila melanogaster (Fruit fly) PE=2 SV=2	laminin A chain, putative [Pediculus humanus corporis]
LOCMI02669	11.5397	8.7426	10.8504	66.0426	24.5539	54.5028	0.0140036	1.13596	up	Eukaryotic translation initiation factor 3 subunit 7 (eIF-3)	Eukaryotic translation initiation factor 3 subunit D {ECO:0000255|HAMAP-Rule:MF_03003} OS=Anopheles gambiae (African malaria mosquito) PE=3 SV=3	Eukaryotic translation initiation factor 3 subunit D [Zootermopsis nevadensis]
LOCMI02679	793.585	524.151	786.433	275.082	254.432	215.602	1.08229e-15	-2.46004	down	--	--	--
LOCMI02684	37.6555	20.0893	50.5882	16.6376	14.6449	13.566	2.85501e-07	-2.20543	down	--	--	hypothetical protein L798_13205 [Zootermopsis nevadensis]
LOCMI02690	306.954	270.086	194.307	140.474	160.891	104.749	4.43761e-06	-1.88094	down	Ribosomal protein S8	40S ribosomal protein S15a GN=RpS15Aa OS=Drosophila yakuba (Fruit fly) PE=2 SV=3	hypothetical protein SINV_12532 [Solenopsis invicta]
LOCMI02708	2.16392	1.75986	2.85215	14.3225	7.11788	11.4821	0.00926566	1.20819	up	Aspartyl protease;; Ubiquitin family;; Aspartyl protease;; Retroviral aspartyl protease;; Retroviral aspartyl protease	Protein DDI1 homolog GN=ddi1 OS=Dictyostelium discoideum (Slime mold) PE=3 SV=1	DDI1-like protein 2 [Zootermopsis nevadensis]
LOCMI02709	0	0	0.114154	4.97346	2.51929	2.38301	6.05984e-05	4.26048	up	Tubulin/FtsZ family, GTPase domain;; Tubulin C-terminal domain	Tubulin alpha-1 chain OS=Paracentrotus lividus (Common sea urchin) PE=2 SV=1	alpha-tubulin [Bombyx mori]
LOCMI02720	9.73227	8.22296	21.754	76.5803	48.2697	59.6468	0.0191375	1.17359	up	Tetraspanin family	23 kDa integral membrane protein OS=Schistosoma japonicum (Blood fluke) PE=2 SV=1	hypothetical protein L798_15562, partial [Zootermopsis nevadensis]
LOCMI02726	9.72561	11.7116	19.0799	8.28327	6.95346	11.893	0.000266541	-1.56667	down	--	--	PREDICTED: cytosolic endo-beta-N-acetylglucosaminidase isoform X1 [Nasonia vitripennis]
LOCMI02736	3.24094	5.47851	5.30352	22.0769	13.6614	29.8569	0.0151102	1.13123	up	Protein of unknown function (DUF410)	Golgi to ER traffic protein 4 homolog GN=CG9853 OS=Drosophila melanogaster (Fruit fly) PE=2 SV=1	hypothetical protein L798_06745 [Zootermopsis nevadensis]
LOCMI02748	4.19027	4.48453	3.71283	0	1.26932	0	0.0333551	-2.90212	down	--	--	--
LOCMI02753	133.37	136.402	114.846	131.19	102.116	129.551	7.10465e-06	-1.10269	down	--	40S ribosomal protein S11 OS=Drosophila pseudoobscura pseudoobscura (Fruit fly) PE=3 SV=2	hypothetical protein TcasGA2_TC009438 [Tribolium castaneum]
LOCMI02755	1.10616	0.644537	2.31099	9.82374	3.70926	8.97695	0.0356361	1.36127	up	--	--	hypothetical protein L798_07263, partial [Zootermopsis nevadensis]
LOCMI02766	35.0335	28.7891	33.0667	139.779	115.334	181.914	5.28616e-06	1.1306	up	Leucine rich repeat;; Leucine Rich repeats (2 copies);; Leucine-rich repeat;; Leucine rich repeat;; Leucine Rich repeat;; Leucine Rich Repeat	Acidic leucine-rich nuclear phosphoprotein 32 family member A GN=Anp32a OS=Drosophila pseudoobscura pseudoobscura (Fruit fly) PE=3 SV=2	hypothetical protein TcasGA2_TC030635 [Tribolium castaneum]
LOCMI02767	2.71447	0	2.23979	30.9416	12.0248	19.398	0.0206092	2.26509	up	Aminotransferase class I and II	Probable aspartate aminotransferase, cytoplasmic GN=got-1.2 OS=Caenorhabditis elegans PE=3 SV=1	aspartate aminotransferase, partial [Allonemobius fasciatus]
LOCMI02769	0.285655	1.44398	0	16.9949	15.9071	22.7493	0.000222082	3.4346	up	--	--	--
LOCMI02770	0	0	0	7.46763	4.77045	10.0131	0.00111559	4.36826	up	--	--	--
LOCMI02771	9.27198	6.24266	7.22579	49.2425	40.0301	65.8701	4.4378e-05	1.65861	up	--	28S ribosomal protein S17, mitochondrial GN=mrps-17 OS=Caenorhabditis elegans PE=3 SV=2	mitochondrial ribosomal protein S17 [Danaus plexippus]
LOCMI02777	0.213559	1.65704	2.30473	25.3623	31.2894	13.3348	0.000410753	2.82173	up	Tetraspanin family	23 kDa integral membrane protein OS=Schistosoma haematobium (Blood fluke) PE=2 SV=1	tetraspanin [Anopheles darlingi]
LOCMI02788	42.0852	16.4743	30.9403	462.551	122.429	294.573	0.000384665	2.1409	up	--	--	--
LOCMI02791	0.994029	1.29224	0.746666	3.85015	20.139	18.0712	0.00220422	2.49263	up	Cysteine-rich secretory protein family	Venom allergen 3 OS=Solenopsis richteri (Black imported fire ant) PE=1 SV=2	SCP-like extracellular domain containing protein 1 [Coptotermes formosanus]
LOCMI02813	4.02216	1.06218	2.04031	19.975	13.7497	25.5679	0.00185793	1.86947	up	--	--	--
LOCMI02845	1653.9	1242.91	1777.79	228.356	380.945	467.014	2.78635e-17	-3.06852	down	Haemolymph juvenile hormone binding protein (JHBP)	--	deviate [Reticulitermes flavipes]
LOCMI02849	0.193833	1.7237	0.998574	22.7268	9.0072	11.4072	0.00126032	2.54038	up	FGGY family of carbohydrate kinases, C-terminal domain	Glycerol kinase, glycosomal GN=GK OS=Trypanosoma brucei brucei PE=1 SV=1	Putative glycerol kinase 5 [Zootermopsis nevadensis]
LOCMI02853	2.68499	1.54285	3.42262	9.30304	9.47185	16.5373	0.0247927	1.12315	up	Ndr family;; Alpha/beta hydrolase family	Uncharacterized protein ZK1073.1 GN=ZK1073.1 OS=Caenorhabditis elegans PE=3 SV=1	Protein NDRG3 [Zootermopsis nevadensis]
LOCMI02863	26.0181	16.6376	41.3229	358.908	202.079	180.8	1.47484e-05	2.08591	up	GNS1/SUR4 family	Putative fatty acid elongation protein 3 GN=elo-3 OS=Caenorhabditis elegans PE=1 SV=2	PREDICTED: elongation of very long chain fatty acids protein 6 [Tribolium castaneum]
LOCMI02868	0	0	0	25.1939	12.0444	5.61039	1.34629e-06	5.85872	up	Methyltransferase domain;; Methyltransferase domain;; Methyltransferase domain;; Methyltransferase domain;; Methyltransferase domain;; Methyltransferase domain;; ubiE/COQ5 methyltransferase family	--	juvenile hormone acid methyltransferase [Schistocerca gregaria]
LOCMI02895	2.49247	0.78322	1.86057	51.5141	9.02476	48.8094	0.000115973	3.01369	up	--	--	--
LOCMI02910	0.669518	0	0	13.8847	20.5501	3.4064	0.00225543	3.65624	up	Trypsin	Trypsin alpha-3 (Fragment) OS=Lucilia cuprina (Green bottle fly) PE=3 SV=1	GK21995 [Drosophila willistoni]
LOCMI02919	1.20604	1.7412	1.46924	161.445	10.4665	103.795	3.08786e-08	4.41364	up	GMC oxidoreductase;; GMC oxidoreductase;; FAD dependent oxidoreductase;; FAD binding domain	Glucose dehydrogenase [FAD, quinone] short protein (Precursor) GN=Gld OS=Drosophila pseudoobscura pseudoobscura (Fruit fly) PE=3 SV=4	Glucose dehydrogenase [acceptor], partial [Zootermopsis nevadensis]
LOCMI02926	19.705	18.7675	22.4571	97.0901	82.9069	129.503	1.18564e-07	1.30072	up	Glutathione S-transferase, N-terminal domain;; Glutathione S-transferase, N-terminal domain;; Glutathione S-transferase, N-terminal domain;; Glutathione S-transferase, C-terminal domain;; Glutaredoxin;; Glutathione S-transferase, C-terminal domain	Pyrimidodiazepine synthase {ECO:0000305} OS=Drosophila melanogaster (Fruit fly) PE=1 SV=1	GSTO1 [Locusta migratoria]
LOCMI02930	2.53959	1.8614	2.72204	20.1257	5.79723	14.637	0.0102913	1.39842	up	WH1 domain	Protein enabled GN=ena OS=Drosophila melanogaster (Fruit fly) PE=1 SV=4	Protein enabled [Zootermopsis nevadensis]
LOCMI02932	0.819323	0.726026	0.84676	5.16279	2.33624	5.28403	0.0295365	1.26669	up	FtsJ-like methyltransferase;; FtsJ-like methyltransferase	Cap-specific mRNA (nucleoside-2&apos;-O-)-methyltransferase 1 GN=CG6379 OS=Drosophila melanogaster (Fruit fly) PE=2 SV=1	S-adenosyl-L-methionine-dependent methyltransferase ftsjd2 [Zootermopsis nevadensis]
LOCMI02939	39.2137	36.125	21.9309	28.0048	34.5719	29.8496	0.0161417	-1.06248	down	Lipoma HMGIC fusion partner-like protein	--	Lipoma HMGIC fusion partner-like 3 protein [Zootermopsis nevadensis]
LOCMI02949	0.148454	0	0	3.6578	1.91242	2.39988	0.00842751	3.34855	up	Major Facilitator Superfamily	--	Major facilitator superfamily domain-containing protein 10 [Zootermopsis nevadensis]
LOCMI02953	128.85	60.0821	176.921	652.359	1150.88	352.307	0.0213402	1.5565	up	Haemolymph juvenile hormone binding protein (JHBP)	Protein takeout (Precursor) GN=to OS=Drosophila melanogaster (Fruit fly) PE=2 SV=1	protein takeout precursor, putative [Pediculus humanus corporis]
LOCMI02954	0	1.01978	1.01143	4.66273	19.0491	18.8676	0.00705931	2.78894	up	--	--	--
LOCMI02957	3.7921	2.32243	3.23824	17.8386	9.82636	15.6621	0.00239365	1.1481	up	--	Uncharacterized protein CG5098 GN=CG5098 OS=Drosophila melanogaster (Fruit fly) PE=1 SV=1	Retinoic acid-induced protein 1 [Zootermopsis nevadensis]
LOCMI02962	10.2406	8.33508	16.202	136.512	36.3548	95.9377	0.00133939	1.82593	up	Cystatin domain	Cystatin JZTX-75 (Precursor) OS=Chilobrachys guangxiensis (Chinese earth tiger tarantula) PE=2 SV=1	Putative cysteine proteinase [Zootermopsis nevadensis]
LOCMI02964	4.78526	8.4462	10.086	42.6384	25.1428	39.0953	0.0168589	1.13387	up	--	--	hypothetical protein L798_06364 [Zootermopsis nevadensis]
LOCMI02965	4.00181	5.78522	7.07341	42.0312	18.2442	41.6352	0.000532553	1.50771	up	--	--	conserved hypothetical protein [Pediculus humanus corporis]
LOCMI03010	0.105179	0	0	6.77262	1.61434	4.02453	5.28712e-06	4.64126	up	Male sterility protein;; NAD dependent epimerase/dehydratase family;; 3-beta hydroxysteroid dehydrogenase/isomerase family;; Polysaccharide biosynthesis protein;; short chain dehydrogenase;; NADH(P)-binding;; KR domain;; NmrA-like family;; Semialdehyde dehydrogenase, NAD binding domain;; Dihydrodipicolinate reductase, N-terminus	Putative fatty acyl-CoA reductase CG5065 {ECO:0000250|UniProtKB:Q922J9, ECO:0000312|EMBL:AAF57974.1} GN=CG5065 OS=Drosophila melanogaster (Fruit fly) PE=3 SV=1	Putative fatty acyl-CoA reductase [Zootermopsis nevadensis]
LOCMI03021	1.33204	0.688615	0	197.499	24.0096	140.004	1.48456e-08	5.45468	up	Fatty acid desaturase	Cytochrome b5-related protein GN=Cyt-b5-r OS=Drosophila melanogaster (Fruit fly) PE=2 SV=2	Cytochrome b5-related protein [Zootermopsis nevadensis]
LOCMI03028	9.43526	1.87468	32.6316	1.27195	1.36722	0.151418	3.83057e-05	-4.11856	down	--	--	hypothetical protein L798_00524 [Zootermopsis nevadensis]
LOCMI03031	0	0.184241	0	2.3064	4.14367	3.11311	0.033817	2.86969	up	--	--	--
LOCMI03037	15.7444	12.69	32.286	20.7046	13.7333	14.1125	0.00778258	-1.27922	down	Trypsin;; Fz domain;; Low-density lipoprotein receptor domain class A;; Domain of unknown function (DUF1986);; SEA domain	Clotting factor B heavy chain {ECO:0000303|PubMed:3519594, ECO:0000303|PubMed:8407978} (Precursor) OS=Tachypleus tridentatus (Japanese horseshoe crab) PE=1 SV=1	Atrial natriuretic peptide-converting enzyme [Zootermopsis nevadensis]
LOCMI03045	24.4501	22.1279	22.7534	17.0937	17.7379	13.5881	3.6783e-06	-1.49492	down	TAFII55 protein conserved region	Transcription initiation factor TFIID subunit 7 GN=Taf7 OS=Drosophila melanogaster (Fruit fly) PE=1 SV=1	Transcription initiation factor TFIID subunit 7 [Zootermopsis nevadensis]
LOCMI03059	42.1889	45.6172	24.6585	23.0635	33.497	30.9355	0.00277295	-1.34518	down	Eukaryotic membrane protein family	Protein TAPT1 homolog GN=CG7218 OS=Drosophila melanogaster (Fruit fly) PE=2 SV=2	TAPT1-like protein [Zootermopsis nevadensis]
LOCMI03076	11.2749	9.05294	14.8482	107.658	45.9554	80.8735	2.5929e-05	1.66864	up	HIF-1 alpha C terminal transactivation domain	--	hypoxia-inducible factor 1 alpha, partial [Locusta migratoria]
LOCMI03089	0	0	0.247493	2.47414	1.79404	2.35177	0.0167069	2.82921	up	Sodium Bile acid symporter family	--	P3 protein [Zootermopsis nevadensis]
LOCMI03091	13.8288	7.71326	8.96946	46.3304	27.8606	57.9643	0.0304874	1.02228	up	ARP2/3 complex ARPC3 (21 kDa) subunit	Probable actin-related protein 2/3 complex subunit 3 GN=arx-5 OS=Caenorhabditis elegans PE=3 SV=1	Actin-related protein 2/3 complex subunit 3 [Zootermopsis nevadensis]
LOCMI03109	2.93149	2.32042	4.79748	13.1994	19.6221	25.0849	0.00146084	1.47456	up	--	--	hypothetical protein L798_04895, partial [Zootermopsis nevadensis]
LOCMI03112	0	0.508136	0	3.53857	3.55975	8.33387	0.0158849	2.91997	up	Leucine rich repeat;; Leucine Rich repeats (2 copies);; Leucine Rich Repeat;; Leucine rich repeat	Connectin (Precursor) GN=Con OS=Drosophila melanogaster (Fruit fly) PE=2 SV=2	Connectin [Acromyrmex echinatior]
LOCMI03116	466.961	419.158	719.267	452.842	468.328	437.169	0.00012152	-1.21478	down	Low-density lipoprotein receptor domain class A;; Chitin binding Peritrophin-A domain	--	hypothetical protein L798_07480 [Zootermopsis nevadensis]
LOCMI03123	19.2791	9.01642	14.6575	54.19	49.4953	75.8456	0.0255607	1.00269	up	Nuclear transport factor 2 (NTF2) domain	Probable nuclear transport factor 2 GN=ran-4 OS=Caenorhabditis elegans PE=3 SV=1	PREDICTED: probable nuclear transport factor 2-like isoform 1 [Bombus terrestris]
LOCMI03124	6.25761	7.52866	13.0991	28.198	44.6981	79.5712	0.00597638	1.43625	up	--	--	hypothetical protein L798_06812 [Zootermopsis nevadensis]
LOCMI03151	3.27148	3.50639	2.74257	52.9752	25.1146	118.809	2.19975e-07	3.11234	up	Sodium / potassium ATPase beta chain	Sodium/potassium-transporting ATPase subunit beta-2 GN=nrv2 OS=Drosophila melanogaster (Fruit fly) PE=1 SV=2	Na+/K+-ATPase beta3 [Locusta migratoria]
LOCMI03159	8.10559	9.60009	4.77998	42.5966	22.4241	47.8314	0.0115384	1.22535	up	Elongation factor Tu GTP binding domain;; Elongation factor Tu C-terminal domain;; Elongation factor Tu domain 2	Elongation factor Tu, mitochondrial GN=TUFA OS=Reclinomonas americana PE=3 SV=1	PREDICTED: elongation factor Tu, mitochondrial [Musca domestica]
LOCMI03167	0	0	0	1.31007	1.29328	1.78342	0.02069	3.39683	up	Protein of unknown function (DUF1676)	--	PREDICTED: uncharacterized protein LOC655883 [Tribolium castaneum]
LOCMI03171	25.0241	13.8418	10.7344	3.9283	11.2939	12.89	0.0168751	-1.72772	down	--	--	--
LOCMI03172	1.84036	0.889013	7.36524	16.6052	23.1807	35.828	0.0265988	1.77474	up	--	--	hypothetical protein L798_02631 [Zootermopsis nevadensis]
LOCMI03173	42.4512	36.4498	34.9841	22.7443	22.4481	29.199	6.05438e-13	-1.62798	down	EGF domain	Processed neurogenic locus Notch protein (Precursor) GN=N OS=Drosophila melanogaster (Fruit fly) PE=1 SV=3	hypothetical protein AaeL_AAEL012905 [Aedes aegypti]
LOCMI03179	19.4831	4.42487	22.1613	4.96721	10.4883	0.791155	0.0448592	-2.08557	down	Annexin	Annexin B10 GN=AnxB10 OS=Drosophila melanogaster (Fruit fly) PE=2 SV=3	Annexin-B10 [Zootermopsis nevadensis]
LOCMI03184	13.8379	7.14174	8.10481	53.474	30.7915	54.4923	0.00887548	1.17789	up	Mitochondrial glycoprotein	Conserved regulator of innate immunity protein 3 (Precursor) GN=cri-3 OS=Caenorhabditis elegans PE=1 SV=2	mitochondrial complement component 1Q subcomponent-binding protein precursor [Coptotermes formosanus]
LOCMI03187	0.220184	0.667352	1.04174	7.60768	4.78691	5.69867	0.0013895	2.05232	up	--	--	hypothetical protein L798_10780 [Zootermopsis nevadensis]
LOCMI03190	3.33579	1.59405	1.88094	15.0716	8.58761	12.1466	0.0136951	1.28451	up	--	--	Inhibitor of Bruton tyrosine kinase [Zootermopsis nevadensis]
LOCMI03193	0.962539	2.51549	2.52218	33.3007	12.7155	30.946	0.000357718	2.40551	up	--	Procollagen-lysine,2-oxoglutarate 5-dioxygenase (Precursor) GN=let-268 OS=Caenorhabditis elegans PE=1 SV=1	hypothetical protein L798_02086, partial [Zootermopsis nevadensis]
LOCMI03209	28.2039	49.2364	41.7546	6.82866	18.6318	15.314	1.25762e-05	-2.43492	down	Insect cuticle protein	Endocuticle structural glycoprotein ABD-5 OS=Locusta migratoria (Migratory locust) PE=1 SV=1	cuticle protein 2 [Lonomia obliqua]
LOCMI03210	2.18018	0.860854	6.44988	29.4114	10.2745	23.4054	0.0498952	1.58542	up	Arginosuccinate synthase	Argininosuccinate synthase GN=AAEL004701 OS=Aedes aegypti (Yellowfever mosquito) PE=3 SV=1	Argininosuccinate synthase [Zootermopsis nevadensis]
LOCMI03213	0.813543	0.779406	0.987528	6.0256	3.97947	10.3761	0.000541002	1.8338	up	Immunoglobulin I-set domain;; Immunoglobulin domain;; Fibronectin type III domain;; Immunoglobulin domain;; Immunoglobulin domain;; Immunoglobulin V-set domain;; CD80-like C2-set immunoglobulin domain;; CD47 immunoglobulin-like domain	Fasciclin-2 (Precursor) GN=FAS2 OS=Schistocerca americana (American grasshopper) PE=1 SV=2	RecName: Full=Fasciclin-2; AltName: Full=Fasciclin II; Short=FAS II; Flags: Precursor [Schistocerca americana]
LOCMI03218	0.818767	1.12672	1.39309	5.61158	6.06391	7.82428	0.023686	1.36217	up	Leucine Rich repeats (2 copies);; Leucine rich repeat;; Leucine Rich Repeat;; Leucine rich repeat;; Leucine Rich repeat	Leucine-rich repeat protein soc-2 homolog GN=Sur-8 OS=Drosophila grimshawi (Fruit fly) PE=3 SV=1	Ras suppressor protein 1 [Zootermopsis nevadensis]
LOCMI03220	12.6487	21.3197	9.12766	4.82731	11.9801	7.01527	0.00997913	-1.74957	down	--	--	hypothetical protein L798_10704 [Zootermopsis nevadensis]
LOCMI03224	3.11771	4.97987	4.16243	81.0743	25.8894	56.4141	9.85073e-07	2.5667	up	--	--	Tenascin-X [Zootermopsis nevadensis]
LOCMI03230	2.37818	1.67625	1.05716	13.8097	4.89111	13.1355	0.0263445	1.47311	up	Ribonucleotide reductase, small chain	Ribonucleoside-diphosphate reductase subunit M2 GN=RnrS OS=Drosophila melanogaster (Fruit fly) PE=1 SV=2	Ribonucleoside-diphosphate reductase subunit M2 [Zootermopsis nevadensis]
LOCMI03246	352.505	379.267	429.31	82.2374	196.581	74.061	4.20502e-06	-2.55341	down	--	--	--
LOCMI03247	80.4709	48.9205	80.6043	465.809	318.237	443.584	6.43046e-07	1.50818	up	CS domain	Uncharacterized protein CG16817 GN=CG16817 OS=Drosophila melanogaster (Fruit fly) PE=1 SV=1	p23-like protein [Coptotermes formosanus]
LOCMI03263	34.8273	69.7719	45.493	8.98581	32.7854	33.298	0.0047872	-1.89959	down	--	--	--
LOCMI03264	95.3925	62.8458	227.276	579.662	1392.81	1635.97	0.000656411	2.1476	up	Myosin tail	Paramyosin OS=Sarcoptes scabiei (Itch mite) PE=2 SV=1	Paramyosin, long form [Harpegnathos saltator]
LOCMI03266	1.63613	6.9728	4.68266	61.6386	33.7265	17.4557	0.0081177	1.94266	up	Ankyrin repeats (3 copies);; Ankyrin repeat;; Ankyrin repeats (many copies);; Ankyrin repeats (many copies);; Ankyrin repeat;; Ion transport protein	Transient receptor potential cation channel subfamily A member 1 GN=TrpA1 OS=Drosophila melanogaster (Fruit fly) PE=2 SV=4	PREDICTED: transient receptor potential cation channel subfamily A member 1 [Acyrthosiphon pisum]
LOCMI03276	7.79298	5.03765	13.6318	44.2381	64.1751	96.048	0.000186045	1.88228	up	PPPDE putative peptidase domain	--	PPPDE peptidase domain-containing protein 2 [Zootermopsis nevadensis]
LOCMI03284	2.98792	2.85867	1.76184	0.663451	0.837324	0.946568	2.04622e-07	-2.57609	down	--	--	conserved hypothetical protein [Pediculus humanus corporis]
LOCMI03304	1.24324	2.25389	2.04956	0.511988	0.190777	0	0.00234281	-3.2666	down	CRAL/TRIO domain	--	nuclear transcription factor Tfp1 [Locusta migratoria]
LOCMI03307	0.647471	0.392773	1.49588	21.21	30.464	39.4814	1.18249e-12	3.89593	up	--	--	--
LOCMI03308	3.45093	1.28265	0.597225	0.4958	0.928444	0.512121	0.0195231	-2.16591	down	Ankyrin repeats (3 copies);; BTB/POZ domain;; Ankyrin repeat;; Ankyrin repeats (many copies);; Ankyrin repeat;; Ankyrin repeats (many copies)	Protein roadkill GN=rdx OS=Drosophila melanogaster (Fruit fly) PE=1 SV=2	PREDICTED: protein roadkill-like isoform X1 [Aplysia californica]
LOCMI03309	2.23775	1.03525	3.02596	15.4306	8.84566	16.0173	0.00511767	1.54107	up	Galactose oxidase, central domain;; Galactose oxidase, central domain;; Kelch motif;; Kelch motif;; Kelch motif;; Kelch motif	RING finger protein B GN=rngB OS=Dictyostelium discoideum (Slime mold) PE=2 SV=2	Kelch domain-containing protein 4 [Zootermopsis nevadensis]
LOCMI03326	334.213	325.949	486.401	267.495	405.13	372.767	0.00227572	-1.10197	down	Ribosomal protein S17	40S ribosomal protein S11 GN=RpS11 OS=Anopheles gambiae (African malaria mosquito) PE=2 SV=2	40S ribosomal protein S11 [Triatoma infestans]
LOCMI03329	4.21463	4.81049	3.82277	21.9648	11.0013	24.2036	0.00721467	1.07121	up	GMC oxidoreductase;; GMC oxidoreductase;; FAD binding domain;; Pyridine nucleotide-disulphide oxidoreductase;; NAD(P)-binding Rossmann-like domain;; GMC oxidoreductase	Glucose dehydrogenase [FAD, quinone] short protein (Precursor) GN=Gld OS=Drosophila melanogaster (Fruit fly) PE=3 SV=3	PREDICTED: uncharacterized protein LOC105194944 [Solenopsis invicta]
LOCMI03334	1.53753	1.33544	1.04657	9.14392	3.78512	7.44393	0.0122714	1.27214	up	HEAT repeats;; WD domain, G-beta repeat;; HEAT repeat;; HEAT-like repeat	Protein raptor homolog GN=raptor OS=Dictyostelium discoideum (Slime mold) PE=1 SV=1	Regulatory-associated protein of mTOR, putative [Pediculus humanus corporis]
LOCMI03339	24.694	16.7826	19.1585	14.7776	18.7385	13.6962	0.000463058	-1.32682	down	Vault protein inter-alpha-trypsin domain;; von Willebrand factor type A domain;; von Willebrand factor type A domain;; von Willebrand factor type A domain	Voltage-dependent calcium channel unc-36 {ECO:0000250|UniProtKB:P34374} (Precursor) GN=unc-36 OS=Caenorhabditis briggsae PE=3 SV=2	PREDICTED: inter-alpha-trypsin inhibitor heavy chain H3 isoform X2 [Acyrthosiphon pisum]
LOCMI03349	3.67837	1.314	1.61522	13.0255	11.5363	12.8463	0.0111851	1.41853	up	Pyridine nucleotide-disulphide oxidoreductase;; Rieske [2Fe-2S] domain;; Pyridine nucleotide-disulphide oxidoreductase;; Pyridine nucleotide-disulphide oxidoreductase;; Rieske-like [2Fe-2S] domain;; FAD dependent oxidoreductase;; NAD(P)-binding Rossmann-like domain	Trypanothione reductase GN=TPR OS=Trypanosoma cruzi PE=1 SV=1	Apoptosis-inducing factor 3, partial [Zootermopsis nevadensis]
LOCMI03358	1.14927	5.05722	7.73227	1.44092	2.50644	1.91644	0.0178597	-2.01006	down	BTB/POZ domain	--	BTB/POZ domain-containing protein KCTD1, partial [Cerapachys biroi]
LOCMI03359	17.7381	16.4719	17.6306	82.7431	46.3532	89.5807	0.00115822	1.01662	up	GDP dissociation inhibitor	Rab proteins geranylgeranyltransferase component A OS=Drosophila melanogaster (Fruit fly) PE=2 SV=1	Rab GDP dissociation inhibitor alpha [Zootermopsis nevadensis]
LOCMI03360	14.0966	9.87692	5.62519	7.75439	4.43293	6.01877	0.000595716	-1.69429	down	E1-E2 ATPase;; haloacid dehalogenase-like hydrolase;; haloacid dehalogenase-like hydrolase;; Putative hydrolase of sodium-potassium ATPase alpha subunit	Phospholipid-transporting ATPase tat-1 GN=tat-1 OS=Caenorhabditis elegans PE=3 SV=3	PREDICTED: probable phospholipid-transporting ATPase VD isoform X1 [Tribolium castaneum]
LOCMI03365	24.2665	24.6077	24.1442	147.384	81.2128	119.021	7.9765e-05	1.20234	up	FKBP-type peptidyl-prolyl cis-trans isomerase;; TPR repeat;; Tetratricopeptide repeat;; Tetratricopeptide repeat;; Tetratricopeptide repeat;; Tetratricopeptide repeat	FK506-binding protein 59 OS=Drosophila melanogaster (Fruit fly) PE=1 SV=1	FK506-binding protein 8 [Zootermopsis nevadensis]
LOCMI03382	1.5	0.302156	1.89531	25.0409	17.9777	21.6246	2.04622e-07	2.95875	up	Fatty acid desaturase	Cytochrome b5-related protein GN=Cyt-b5-r OS=Drosophila melanogaster (Fruit fly) PE=2 SV=2	Cytochrome b5-related protein [Zootermopsis nevadensis]
LOCMI03407	87.8065	82.5893	149.78	817.998	229.864	537.473	0.0307951	1.22118	up	--	--	conserved hypothetical protein [Pediculus humanus corporis]
LOCMI03417	4.72824	6.60243	2.40519	3.42262	2.2467	2.89719	0.0123682	-1.65329	down	Nuclear transport factor 2 (NTF2) domain	Nuclear RNA export factor 1 GN=sbr OS=Drosophila melanogaster (Fruit fly) PE=1 SV=2	Nuclear RNA export factor 1 [Zootermopsis nevadensis]
LOCMI03438	0	0.448392	0.058918	4.06133	3.65792	10.2342	0.00074996	3.30347	up	ERAP1-like C-terminal domain	Membrane alanyl aminopeptidase (Precursor; Fragment) OS=Manduca sexta (Tobacco hawkmoth) PE=1 SV=1	aminopeptidase-like protein [Tribolium castaneum]
LOCMI03448	9.17171	9.22516	10.7645	47.9564	32.223	77.9535	0.000356776	1.35691	up	Tubulin/FtsZ family, GTPase domain;; Tubulin C-terminal domain	Tubulin beta-3 chain GN=betaTub60D OS=Drosophila melanogaster (Fruit fly) PE=2 SV=2	PREDICTED: tubulin beta chain [Tribolium castaneum]
LOCMI03457	2.00911	1.73688	0.967939	7.24427	12.1173	7.01095	0.0343548	1.39868	up	Inositol polyphosphate kinase	--	hypothetical protein L798_06475, partial [Zootermopsis nevadensis]
LOCMI03475	0	0.371069	0.137992	5.19228	4.92324	8.96603	1.29461e-05	3.6935	up	BTB/POZ domain	Protein roadkill GN=rdx OS=Drosophila melanogaster (Fruit fly) PE=1 SV=2	Kruppel-like zinc finger protein, putative [Ixodes scapularis]
LOCMI03484	161.116	225.62	186.278	131.913	161.854	131.466	4.15023e-05	-1.40918	down	Phosducin	Viral IAP-associated factor homolog GN=viaf OS=Drosophila melanogaster (Fruit fly) PE=1 SV=1	Viral IAP-associated factor-like protein [Zootermopsis nevadensis]
LOCMI03489	0	0	0	5.08587	1.01869	1.51431	0.00115917	4.41424	up	CD80-like C2-set immunoglobulin domain;; Immunoglobulin I-set domain;; Immunoglobulin domain;; Immunoglobulin domain;; Immunoglobulin domain	Muscle M-line assembly protein unc-89 GN=unc-89 OS=Caenorhabditis elegans PE=1 SV=3	hypothetical protein L798_00313, partial [Zootermopsis nevadensis]
LOCMI03492	22.5629	20.7597	9.36091	86.1994	54.852	133.203	0.0247839	1.25682	up	Lipocalin-like domain;; Lipocalin / cytosolic fatty-acid binding protein family	Lazarillo protein (Precursor) OS=Schistocerca americana (American grasshopper) PE=1 SV=1	PREDICTED: apolipoprotein D-like [Megachile rotundata]
LOCMI03493	0.496887	0	0.33309	1.69407	4.26067	4.23515	0.0353289	2.16239	up	ADAM-TS Spacer 1;; Thrombospondin type 1 domain	Papilin (Precursor) GN=Ppn OS=Drosophila melanogaster (Fruit fly) PE=1 SV=2	PREDICTED: thrombospondin type-1 domain-containing protein 4-like [Megachile rotundata]
LOCMI03496	0.499678	0	0.772709	1.71793	4.71429	11.6374	0.039725	2.28478	up	Sodium:dicarboxylate symporter family	Excitatory amino acid transporter GN=glt-1 OS=Caenorhabditis elegans PE=1 SV=2	PREDICTED: excitatory amino acid transporter 2 isoform X1 [Nasonia vitripennis]
LOCMI03497	4.25934	3.47997	3.69342	23.5964	11.4567	24.9602	0.00318634	1.2948	up	Cdc37 Hsp90 binding domain;; Cdc37 C terminal domain;; Cdc37 N terminal kinase binding	Hsp90 co-chaperone Cdc37 GN=Cdc37 OS=Drosophila virilis (Fruit fly) PE=3 SV=1	HSP90 cochaperone CDC37-like proteinue [Danaus plexippus]
LOCMI03500	18.5276	7.87629	12.7564	7.45618	8.07624	7.19972	0.00196604	-1.72659	down	Ribosomal protein L44	60S ribosomal protein L44 GN=RpL44 OS=Ochlerotatus triseriatus (Eastern treehole mosquito) PE=3 SV=3	PREDICTED: 60S ribosomal protein L44 isoform X2 [Acromyrmex echinatior]
LOCMI03502	6.61222	5.8248	12.276	118.7	26.9318	30.8118	0.0190838	1.70084	up	Malic enzyme, N-terminal domain;; Malic enzyme, NAD binding domain	NAD-dependent malic enzyme, mitochondrial (Precursor; Fragment) OS=Ascaris suum (Pig roundworm) PE=1 SV=1	NADP-dependent malic enzyme-like protein [Locusta migratoria]
LOCMI03517	1.48697	1.72187	2.27108	8.836	12.3323	18.6454	0.000214866	1.75674	up	--	--	hypothetical protein L798_07794 [Zootermopsis nevadensis]
LOCMI03518	0	3.14263	0.609709	31.8764	132.512	79.3603	5.29608e-05	4.23554	up	CRAL/TRIO domain;; Divergent CRAL/TRIO domain	--	Alpha-tocopherol transfer protein-like [Zootermopsis nevadensis]
LOCMI03520	11.4752	16.8848	21.6811	86.6103	61.5809	73.9687	0.00445524	1.10355	up	Rab5-interacting protein (Rab5ip)	--	PREDICTED: ER membrane protein complex subunit 6 [Acromyrmex echinatior]
LOCMI03522	0.186794	1.07574	1.61797	11.156	2.58344	9.4135	0.0471802	1.7257	up	Alcohol dehydrogenase transcription factor Myb/SANT-like;; Putative Ig domain	--	Dystroglycan, partial [Zootermopsis nevadensis]
LOCMI03534	12.3258	9.8189	6.77102	53.8452	22.3455	71.3892	0.0329768	1.21525	up	Lipocalin / cytosolic fatty-acid binding protein family;; Lipocalin-like domain	Lazarillo protein (Precursor) OS=Schistocerca americana (American grasshopper) PE=1 SV=1	RecName: Full=Lazarillo protein; Flags: Precursor [Schistocerca americana]
LOCMI03536	5.49169	5.42374	3.24522	34.9064	15.3527	16.9736	0.0285787	1.16653	up	Glycosyl hydrolases family 38 C-terminal domain;; Glycosyl hydrolases family 38 N-terminal domain;; Alpha mannosidase, middle domain	Alpha-mannosidase 58 kDa subunit (Precursor) GN=manA OS=Dictyostelium discoideum (Slime mold) PE=1 SV=2	Lysosomal alpha-mannosidase [Zootermopsis nevadensis]
LOCMI03543	2085.69	1799.79	2791.91	1544.65	1560.15	1627.85	3.59934e-09	-1.48255	down	Actin	Actin, cytoplasmic A3a (Precursor) GN=actA3a OS=Helicoverpa armigera (Cotton bollworm) PE=2 SV=1	RecName: Full=Actin, cytoplasmic A3a; Flags: Precursor [Helicoverpa armigera]
LOCMI03547	5.1732	7.08123	7.82989	66.9943	37.1481	67.2477	4.14414e-06	1.9799	up	Uncharacterised protein family (UPF0041)	Mitochondrial pyruvate carrier 1 GN=Mpc1 OS=Drosophila melanogaster (Fruit fly) PE=3 SV=1	uncharacterized protein family (UPF0041) [Coptotermes formosanus]
LOCMI03581	16.6617	17.5995	18.5036	378.176	108.764	149.518	3.4446e-06	2.46349	up	CRAL/TRIO domain;; Divergent CRAL/TRIO domain;; CRAL/TRIO, N-terminal domain	--	PREDICTED: retinaldehyde-binding protein 1 [Tribolium castaneum]
LOCMI03586	1.81688	1.64408	2.33361	15.3312	7.26788	10.1205	0.0351118	1.3494	up	50S ribosome-binding GTPase;; Ferrous iron transport protein B	Obg-like ATPase 1 {ECO:0000255|HAMAP-Rule:MF_03167} GN=CG1354 OS=Drosophila melanogaster (Fruit fly) PE=1 SV=1	GTP-binding protein [Cerapachys biroi]
LOCMI03587	0.296289	0.27569	0	17.8756	2.45161	10.9879	0.00529635	3.14779	up	PQ loop repeat	Mannose-P-dolichol utilization defect 1 protein homolog GN=CG3792 OS=Drosophila melanogaster (Fruit fly) PE=1 SV=2	PREDICTED: mannose-P-dolichol utilization defect 1 protein homolog [Megachile rotundata]
LOCMI03630	10.274	6.6649	5.20198	6.70329	6.65253	7.16623	0.0118303	-1.10956	down	ThiF family	Ubiquitin-like modifier-activating enzyme atg7 GN=atg7 OS=Dictyostelium discoideum (Slime mold) PE=3 SV=1	GG20962 [Drosophila erecta]
LOCMI03645	0.548906	0	0.432258	5.59602	4.33921	6.10167	0.00705583	2.50661	up	--	--	--
LOCMI03646	2.79785	3.5898	4.45202	16.3295	13.4811	16.952	0.0412838	1.01936	up	Regulator of volume decrease after cellular swelling	--	Methylosome subunit pICln [Zootermopsis nevadensis]
LOCMI03647	4.00623	2.7618	2.74554	75.9662	19.1458	45.3342	1.17161e-06	2.69804	up	Aldehyde dehydrogenase family	Probable methylmalonate-semialdehyde dehydrogenase [acylating], mitochondrial (Precursor) GN=AGAP002499 OS=Anopheles gambiae (African malaria mosquito) PE=3 SV=2	putative methylmalonate-semialdehyde dehydrogenase [acylating], mitochondrial [Zootermopsis nevadensis]
LOCMI03648	3.75165	3.6831	1.62114	37.0256	12.5135	36.058	0.00418376	1.99597	up	--	Probable methylmalonate-semialdehyde dehydrogenase [acylating], mitochondrial (Precursor) GN=AGAP002499 OS=Anopheles gambiae (African malaria mosquito) PE=3 SV=2	putative methylmalonate-semialdehyde dehydrogenase [acylating], mitochondrial [Zootermopsis nevadensis]
LOCMI03655	0	0.673401	0	11.0106	7.24022	10.35	0.00560036	3.34998	up	Plasma-membrane choline transporter	CTL-like protein 2 GN=AGAP010343 OS=Anopheles gambiae (African malaria mosquito) PE=3 SV=4	hypothetical protein TcasGA2_TC001323 [Tribolium castaneum]
LOCMI03671	45.138	41.2107	44.8372	243.544	171.253	477.992	8.7692e-05	1.66185	up	Lipocalin / cytosolic fatty-acid binding protein family;; Lipocalin / cytosolic fatty-acid binding protein family	Fatty acid-binding protein, muscle OS=Schistocerca gregaria (Desert locust) PE=1 SV=2	lipocalin / cytosolic fatty-acid binding protein [Coptotermes formosanus]
LOCMI03672	19.6725	16.1958	10.6888	68.656	55.4668	110.195	0.00786928	1.23684	up	Lipocalin / cytosolic fatty-acid binding protein family;; Lipocalin / cytosolic fatty-acid binding protein family	Fatty acid-binding protein, muscle OS=Schistocerca gregaria (Desert locust) PE=1 SV=2	allergen, putative [Riptortus pedestris]
LOCMI03675	2.10614	2.29691	2.3226	1.36461	1.90221	1.62602	0.00910587	-1.41139	down	BTB/POZ domain;; Zinc finger, C2H2 type;; BED zinc finger	Longitudinals lacking protein, isoforms H/M/V GN=lola OS=Drosophila melanogaster (Fruit fly) PE=1 SV=2	PREDICTED: longitudinals lacking protein, isoforms H/M/V-like [Acyrthosiphon pisum]
LOCMI03690	1.22556	1.6847	0.937664	45.5392	28.8222	44.522	1.51092e-21	3.77958	up	Ankyrin repeats (3 copies);; Ankyrin repeat;; Ankyrin repeats (many copies);; Ankyrin repeat;; Ankyrin repeats (many copies)	Ankyrin repeat, PH and SEC7 domain containing protein secG GN=secG OS=Dictyostelium discoideum (Slime mold) PE=2 SV=1	PREDICTED: ankyrin repeat domain-containing protein 50-like [Amphimedon queenslandica]
LOCMI03695	0.844156	0	0	7.64546	4.70762	8.07544	0.0169058	2.81269	up	Cullin binding	DCN1-like protein 2 GN=DDB_G0272016 OS=Dictyostelium discoideum (Slime mold) PE=3 SV=1	DCN1-like protein 4 [Zootermopsis nevadensis]
LOCMI03702	3.43579	4.98227	2.60463	20.3879	11.4655	21.223	0.0220548	1.1759	up	NLI interacting factor-like phosphatase	--	Ubiquitin-like domain-containing CTD phosphatase 1 [Zootermopsis nevadensis]
LOCMI03721	0	1.90071	0.879679	39.1914	3.54373	19.9156	0.018978	2.68986	up	CD36 family	Sensory neuron membrane protein 2 {ECO:0000312|EMBL:ADQ73891.1} OS=Ostrinia furnacalis (Asian corn borer) PE=2 SV=1	Scavenger receptor class B member 1 [Zootermopsis nevadensis]
LOCMI03729	6.49156	4.50887	8.55828	1.96549	3.67259	4.0424	0.000105816	-1.94958	down	--	--	--
LOCMI03740	1.81016	1.07409	1.5995	9.95375	4.89602	7.64217	0.0173774	1.24075	up	Ubiquitin-conjugating enzyme	Probable ubiquitin-conjugating enzyme protein 17 GN=ubc-17 OS=Caenorhabditis elegans PE=3 SV=3	Ubiquitin-conjugating enzyme E2 Z [Zootermopsis nevadensis]
LOCMI03751	0	0	0	1.38138	1.93844	3.17147	2.49913e-05	5.24873	up	Regulator of G protein signaling domain;; GGL domain;; Domain found in Dishevelled, Egl-10, and Pleckstrin (DEP)	Regulator of G-protein signaling egl-10 GN=egl-10 OS=Caenorhabditis elegans PE=2 SV=1	Regulator of G-protein signaling 9 [Zootermopsis nevadensis]
LOCMI03752	0.235694	0.290049	1.55956	5.35436	4.69657	11.4632	0.0100872	2.11116	up	Malic enzyme, NAD binding domain;; Malic enzyme, N-terminal domain	NAD-dependent malic enzyme, mitochondrial (Precursor; Fragment) OS=Ascaris suum (Pig roundworm) PE=1 SV=1	NADP-dependent malic enzyme [Zootermopsis nevadensis]
LOCMI03757	3.46789	2.57668	1.57203	18.0786	8.43801	13.0615	0.0175968	1.27836	up	RNA recognition motif. (a.k.a. RRM, RBD, or RNP domain);; RNA recognition motif. (a.k.a. RRM, RBD, or RNP domain);; RNA recognition motif (a.k.a. RRM, RBD, or RNP domain)	Eukaryotic translation initiation factor 3 subunit G {ECO:0000255|HAMAP-Rule:MF_03006} OS=Caenorhabditis elegans PE=3 SV=2	MKI67 FHA domain-interacting nucleolar phosphoprotein-like [Zootermopsis nevadensis]
LOCMI03765	1.41541	0.600481	0.552703	6.28623	6.49307	8.69098	0.000931045	1.92047	up	Ocular albinism type 1 protein;; Slime mold cyclic AMP receptor	--	PREDICTED: G-protein coupled receptor 143-like [Nasonia vitripennis]
LOCMI03770	11.8105	7.05292	6.52397	2.72867	1.94501	4.06058	7.77621e-08	-2.51961	down	GMC oxidoreductase	Glucose dehydrogenase [FAD, quinone] short protein (Precursor) GN=Gld OS=Drosophila pseudoobscura pseudoobscura (Fruit fly) PE=3 SV=4	Glucose dehydrogenase [acceptor] [Zootermopsis nevadensis]
LOCMI03796	2.04343	1.96051	1.22037	17.6579	5.54222	14.78	0.0188012	1.67965	up	--	--	PREDICTED: histone H1-like, partial [Diaphorina citri]
LOCMI03800	14.833	16.112	13.5535	57.0025	61.3661	78.3534	0.00373631	1.09772	up	Cytochrome c oxidase assembly protein PET191	--	hypothetical protein L798_14754 [Zootermopsis nevadensis]
LOCMI03816	6.2949	5.56204	4.21527	28.6157	21.1978	22.4614	0.0318834	1.07637	up	Uncharacterised protein family (UPF0172)	ER membrane protein complex subunit 8/9 homolog GN=CG3501 OS=Drosophila melanogaster (Fruit fly) PE=1 SV=1	PREDICTED: ER membrane protein complex subunit 8/9 homolog [Diaphorina citri]
LOCMI03820	15.6811	24.411	24.3232	661.546	52.8081	303.612	0.000532398	2.68822	up	von Willebrand factor type A domain	--	PREDICTED: inter-alpha-trypsin inhibitor heavy chain H3-like [Diaphorina citri]
LOCMI03824	24.5066	18.3736	23.8932	0.635781	2.12441	1.78096	5.2008e-16	-4.55604	down	BED zinc finger	--	PREDICTED: uncharacterized protein LOC103309376 [Acyrthosiphon pisum]
LOCMI03830	2.49818	2.42733	1.73068	12.7146	6.9919	7.99104	0.0353289	1.00603	up	Prolyl oligopeptidase family	--	Acylamino-acid-releasing enzyme [Zootermopsis nevadensis]
LOCMI03841	0	0	0.648289	8.10516	5.48744	13.8166	0.00607136	3.15098	up	short chain dehydrogenase;; Enoyl-(Acyl carrier protein) reductase;; NADH(P)-binding	Dehydrogenase/reductase SDR family protein 7-like GN=AGAP005532 OS=Anopheles gambiae (African malaria mosquito) PE=3 SV=3	PREDICTED: dehydrogenase/reductase SDR family member 11-like isoform X2 [Apis mellifera]
LOCMI03860	4.30741	3.10429	6.56227	4.63772	2.29179	4.54437	0.00759801	-1.28007	down	ANTH domain	Huntington interacting protein related 1 GN=hipr-1 OS=Caenorhabditis elegans PE=3 SV=3	PREDICTED: huntingtin-interacting protein 1 isoform X2 [Nasonia vitripennis]
LOCMI03862	15.2311	17.6622	13.0981	126.059	43.5283	100.13	0.00247613	1.44701	up	Putative esterase	--	PREDICTED: coiled-coil domain-containing protein 39-like [Bombus impatiens]
LOCMI03868	4.6912	0.649798	2.57845	11.0567	34.933	25.2224	0.0126665	2.02957	up	Organic Anion Transporter Polypeptide (OATP) family;; Major Facilitator Superfamily	--	organic anion transporter [Culex quinquefasciatus]
LOCMI03875	7.74431	7.10596	5.77163	78.8596	35.3484	45.3755	2.26178e-05	1.86444	up	--	--	--
LOCMI03882	14.6674	8.95944	13.6136	101.286	48.9311	84.1037	3.64262e-05	1.58479	up	Metallopeptidase family M24	Proliferation-associated protein A GN=prlA OS=Dictyostelium discoideum (Slime mold) PE=2 SV=1	Proliferation-associated protein 2G4 [Zootermopsis nevadensis]
LOCMI03887	4.54891	3.31499	2.26556	1.57682	1.09139	1.59451	2.98687e-06	-2.21549	down	ATP-dependent protease La (LON) domain	Protein STIP1 homolog GN=sti1 OS=Dictyostelium discoideum (Slime mold) PE=3 SV=1	PREDICTED: LON peptidase N-terminal domain and RING finger protein 3-like [Megachile rotundata]
LOCMI03889	0.587335	0.886785	0.514461	5.404	4.92467	6.29845	0.000407908	1.87925	up	Protein of unknown function (DUF229);; Sulfatase;; Type I phosphodiesterase / nucleotide pyrophosphatase	--	hypothetical protein L798_09155 [Zootermopsis nevadensis]
LOCMI03905	0	0	0	6.97103	3.00398	4.47261	5.42386e-07	5.90987	up	Sodium:solute symporter family	Putative sodium-dependent multivitamin transporter GN=CG32669 OS=Drosophila melanogaster (Fruit fly) PE=2 SV=1	Putative sodium-dependent multivitamin transporter [Zootermopsis nevadensis]
LOCMI03932	0	0.519228	0.932548	9.37909	4.52593	10.99	0.00407906	2.62585	up	WD domain, G-beta repeat;; Eukaryotic translation initiation factor eIF2A	Actin-interacting protein 1 GN=flr OS=Drosophila melanogaster (Fruit fly) PE=2 SV=1	PREDICTED: actin-interacting protein 1-like, partial [Diaphorina citri]
LOCMI03934	12.2176	12.1152	17.122	95.4061	40.6822	91.0443	0.000530782	1.37981	up	FKBP-type peptidyl-prolyl cis-trans isomerase	46 kDa FK506-binding nuclear protein GN=FKBP46 OS=Spodoptera frugiperda (Fall armyworm) PE=2 SV=1	46 kDa FK506-binding nuclear protein [Zootermopsis nevadensis]
LOCMI03943	380.067	298.744	881.745	1332.97	3788.33	3813.47	0.0213753	1.483	up	Myosin tail	Paramyosin, long form GN=Prm OS=Drosophila melanogaster (Fruit fly) PE=1 SV=1	Paramyosin, long form [Zootermopsis nevadensis]
LOCMI03944	1.08162	0.731319	1.917	6.39678	3.68443	6.81813	0.0438937	1.09312	up	BRCA1 C Terminus (BRCT) domain	--	Microcephalin [Zootermopsis nevadensis]
LOCMI03955	3.07896	5.11625	17.1133	1.71942	1.2987	0	0.0042058	-3.2539	down	--	--	--
LOCMI03960	8.30965	1.91872	12.8402	1.22808	0.191991	2.30712	0.000311803	-3.27589	down	--	--	--
LOCMI03965	7.73322	3.23157	4.87754	5.439	4.69311	5.50335	0.0332893	-1.01147	down	Protein of unknown function (DUF1227);; DEAD_2;; Helicase C-terminal domain;; DEAD/DEAH box helicase	TFIIH basal transcription factor complex helicase repD subunit GN=repD OS=Dictyostelium discoideum (Slime mold) PE=2 SV=1	TFIIH basal transcription factor complex helicase subunit [Zootermopsis nevadensis]
LOCMI03971	0	0	0	1.32099	1.16503	4.98095	9.73786e-06	5.49828	up	Zinc-finger double domain;; Zinc finger, C2H2 type;; C2H2-type zinc finger;; SET domain;; Zinc-finger of C2H2 type	B lymphocyte-induced maturation protein 1 homolog {ECO:0000312|WormBase:F25D7.3a} OS=Caenorhabditis elegans PE=1 SV=1	PR domain zinc finger protein 1 [Zootermopsis nevadensis]
LOCMI03982	0.28712	0	0.693042	20.6007	5.89797	7.2445	0.0042058	3.14199	up	TMEM141 protein family	--	hypothetical protein AaeL_AAEL008127 [Aedes aegypti]
LOCMI03985	0	0	0	11.4583	3.77285	6.3683	0.000596524	4.55352	up	FAR-17a/AIG1-like protein	--	hypothetical protein TcasGA2_TC006354 [Tribolium castaneum]
LOCMI03991	3.4644	3.45766	1.41778	0.955164	1.73572	1.15711	0.00577986	-1.98673	down	Glycosyl hydrolases family 39	--	Alpha-L-iduronidase [Zootermopsis nevadensis]
LOCMI03994	0.907519	2.03872	1.60324	15.4884	7.90181	12.4914	0.0148971	1.72951	up	50S ribosome-binding GTPase;; Ferrous iron transport protein B	GTP-binding protein 128up GN=128up OS=Drosophila melanogaster (Fruit fly) PE=2 SV=2	PREDICTED: GTP-binding protein 128up-like isoform X1 [Bombyx mori]
LOCMI03996	0	0	0.863468	5.63859	4.77859	17.7947	0.00631803	3.19507	up	PH domain	Kinesin-like protein unc-104 OS=Anopheles gambiae (African malaria mosquito) PE=3 SV=3	hypothetical protein L798_04238 [Zootermopsis nevadensis]
LOCMI04036	0	0	0	6.81165	2.25082	5.40468	5.19942e-05	5.11435	up	TMEM164 family	--	hypothetical protein KGM_03022 [Danaus plexippus]
LOCMI04052	0	0	0	3.1788	1.8244	4.12656	0.00599525	3.86482	up	--	--	--
LOCMI04053	12.1221	12.0976	8.50841	9.29983	3.74038	6.90671	0.00221778	-1.69408	down	Transcription termination and cleavage factor C-terminal	--	Cleavage stimulation factor 64 kDa subunit [Zootermopsis nevadensis]
LOCMI04071	12.1489	10.6975	14.8815	71.171	45.6754	67.7875	4.04279e-06	1.2497	up	MOSC domain;; MOSC N-terminal beta barrel domain	Molybdenum cofactor sulfurase 1 {ECO:0000255|HAMAP-Rule:MF_03050} OS=Aedes aegypti (Yellowfever mosquito) PE=3 SV=1	MOSC domain-containing protein 1, mitochondrial [Zootermopsis nevadensis]
LOCMI04072	46.496	28.1574	70.776	613.376	164.318	265.093	0.00458166	1.73947	up	--	--	--
LOCMI04084	1.85824	0.957819	3.25529	1.10767	0.636228	1.29257	0.0129443	-1.85826	down	Male sterility protein;; Male sterility protein	Putative fatty acyl-CoA reductase CG5065 {ECO:0000250|UniProtKB:Q922J9, ECO:0000312|EMBL:AAF57974.1} GN=CG5065 OS=Drosophila melanogaster (Fruit fly) PE=3 SV=1	Putative fatty acyl-CoA reductase [Zootermopsis nevadensis]
LOCMI04100	35.6383	30.6495	23.1398	163.712	110.8	226.588	0.000249566	1.40313	up	--	--	--
LOCMI04102	8.61609	14.1953	11.1715	5.04743	6.87362	5.51208	4.74158e-06	-1.91878	down	Ankyrin repeats (3 copies);; Ankyrin repeats (many copies);; Ankyrin repeat;; Ankyrin repeats (many copies);; Ankyrin repeat	Ankyrin repeat, PH and SEC7 domain containing protein secG GN=secG OS=Dictyostelium discoideum (Slime mold) PE=2 SV=1	ankyrin repeat protein [Trichomonas vaginalis G3]
LOCMI04108	0.96575	0	0	16.0553	5.50221	5.57766	0.0300344	2.75838	up	--	--	--
LOCMI04112	6.31808	3.67978	6.89258	32.0479	27.077	41.2501	2.99508e-05	1.50536	up	Peptide methionine sulfoxide reductase	Peptide methionine sulfoxide reductase GN=Eip71CD OS=Drosophila melanogaster (Fruit fly) PE=2 SV=2	Peptide methionine sulfoxide reductase [Zootermopsis nevadensis]
LOCMI04120	35.9045	22.366	30.2212	167.707	125.07	150.161	4.47188e-05	1.28686	up	Transmembrane proteins 14C	UPF0136 membrane protein CG5532 GN=CG5532 OS=Drosophila melanogaster (Fruit fly) PE=3 SV=1	hypothetical protein L798_02394 [Zootermopsis nevadensis]
LOCMI04122	0	0	0.303608	11.2649	2.22025	7.49285	0.000345747	3.894	up	Tubulin C-terminal domain;; Tubulin/FtsZ family, GTPase domain	Tubulin alpha-2/alpha-4 chain GN=TUB4 OS=Patella vulgata (Common limpet) PE=2 SV=1	GL12416 [Drosophila persimilis]
LOCMI04124	1.56993	1.30811	0.746055	0.655933	0.560565	0.964727	0.0163179	-1.70108	down	WD domain, G-beta repeat;; Eukaryotic translation initiation factor eIF2A	Anaphase-promoting complex subunit cdc20 GN=cdc20 OS=Dictyostelium discoideum (Slime mold) PE=1 SV=1	PREDICTED: cell division cycle protein 20 homolog [Bombus impatiens]
LOCMI04128	0	0.528524	0.348712	9.57288	2.45756	6.46915	0.00646112	2.7353	up	Thymidylate synthase	Thymidylate synthase OS=Ascaris suum (Pig roundworm) PE=2 SV=1	thymidylate synthase [Litopenaeus vannamei]
LOCMI04142	1.02215	0.750186	0.888922	9.77375	4.2376	7.40819	0.000313198	1.87462	up	Probable molybdopterin binding domain;; MoeA N-terminal region (domain I and II);; MoeA C-terminal region (domain IV)	Molybdopterin molybdenumtransferase GN=cin OS=Drosophila melanogaster (Fruit fly) PE=1 SV=3	Gephyrin [Zootermopsis nevadensis]
LOCMI04155	23.3993	19.9597	14.3481	11.5883	14.1079	14.7168	0.000307463	-1.49722	down	--	Putative uncharacterized protein DDB_G0272456 GN=DDB_G0272456 OS=Dictyostelium discoideum (Slime mold) PE=4 SV=1	HEAT repeat-containing protein 6 [Zootermopsis nevadensis]
LOCMI04156	0	0	0	11.1259	5.1795	9.24509	1.22271e-05	5.37404	up	--	--	hypothetical protein L798_02751 [Zootermopsis nevadensis]
LOCMI04161	0	0	0	7.78594	6.64751	2.58073	0.000623907	4.55764	up	--	--	--
LOCMI04164	0.980277	0.94165	1.82336	13.5899	5.18921	7.82466	0.0162925	1.61072	up	Phosphorylase superfamily	--	PREDICTED: uridine phosphorylase 1-like isoform X4 [Bombyx mori]
LOCMI04165	50.8967	49.2317	54.7476	190.457	141.831	354.18	0.00876779	1.06957	up	Dynein light chain type 1	Dynein light chain 1, cytoplasmic GN=ctp OS=Drosophila melanogaster (Fruit fly) PE=1 SV=1	cytoplasmic dynein light chain 2-like protein [Microplitis demolitor]
LOCMI04174	5.27385	7.96676	6.53871	177.132	42.3316	120.246	6.58358e-08	2.91596	up	TCP-1/cpn60 chaperonin family	60 kDa heat shock protein, mitochondrial (Precursor) GN=Hsp60 OS=Drosophila melanogaster (Fruit fly) PE=1 SV=3	60 kDa heat shock protein, mitochondrial [Zootermopsis nevadensis]
LOCMI04195	4.5781	2.80573	2.47375	50.782	22.6706	27.9766	4.12169e-05	2.20836	up	Thiamine pyrophosphate enzyme, C-terminal TPP binding domain	Acetolactate synthase-like protein GN=T26C12.1 OS=Caenorhabditis elegans PE=3 SV=2	Acetolactate synthase-like protein [Zootermopsis nevadensis]
LOCMI04210	20.4669	24.6887	25.3077	10.6042	9.06226	6.02892	7.19572e-08	-2.382	down	--	--	--
LOCMI04213	0.854148	1.39444	2.38034	12.725	7.98967	17.1066	0.00117215	1.87509	up	Phosphoribosyl synthetase-associated domain;; N-terminal domain of ribose phosphate pyrophosphokinase	Ribose-phosphate pyrophosphokinase A GN=prsA OS=Dictyostelium discoideum (Slime mold) PE=1 SV=1	Phosphoribosyl pyrophosphate synthetase-associated protein 2 [Zootermopsis nevadensis]
LOCMI04219	0.974385	0.928575	1.8969	8.63737	4.52891	10.6959	0.00320106	1.5302	up	DnaJ domain;; Thioredoxin	DnaJ protein homolog 1 GN=DnaJ-1 OS=Drosophila melanogaster (Fruit fly) PE=1 SV=3	DnaJ-like protein subfamily C member 16 [Zootermopsis nevadensis]
LOCMI04226	54.9104	40.5773	47.3749	22.1968	8.1365	12.1178	3.46652e-10	-2.71531	down	--	Cuticle protein 7 OS=Locusta migratoria (Migratory locust) PE=1 SV=2	RecName: Full=Cuticle protein 7; AltName: Full=LM-ACP 7; Short=LM-7 [Locusta migratoria]
LOCMI04227	8.61002	11.3032	15.3442	72.017	43.2226	73.1795	0.000116115	1.36195	up	Interferon-related developmental regulator (IFRD);; Interferon-related protein conserved region	--	Interferon-related developmental regulator 1 [Zootermopsis nevadensis]
LOCMI04240	1.90023	0.72229	2.45538	12.1618	6.39262	10.6356	0.0368592	1.35604	up	PPPDE putative peptidase domain	--	PPPDE peptidase domain-containing protein 1 [Zootermopsis nevadensis]
LOCMI04247	3.84176	2.15039	1.72181	13.7022	8.84374	15.0772	0.0242591	1.18418	up	AMP-binding enzyme;; AMP-binding enzyme C-terminal domain	Luciferin 4-monooxygenase OS=Luciola lateralis (Firefly) PE=2 SV=1	Luciferin 4-monooxygenase [Zootermopsis nevadensis]
LOCMI04249	3.83191	4.77415	3.72491	57.8328	15.2972	37.3522	0.000259595	2.01433	up	Lyase;; Adenylosuccinate lyase C-terminus	Adenylosuccinate lyase GN=CBG21917 OS=Caenorhabditis briggsae PE=3 SV=1	PREDICTED: adenylosuccinate lyase-like [Megachile rotundata]
LOCMI04254	24.9973	36.8191	31.6652	32.2114	22.72	12.2312	0.0166268	-1.40999	down	--	--	--
LOCMI04262	2.64445	1.85071	3.73638	29.2596	14.1816	18.1555	0.000170434	1.81354	up	Mitochondrial carrier protein	Mitoferrin GN=mcfF OS=Dictyostelium discoideum (Slime mold) PE=3 SV=1	Solute carrier family 25 member 38 [Zootermopsis nevadensis]
LOCMI04264	604.461	1027.07	127.905	82.5046	42.7861	89.8587	9.46847e-08	-3.83856	down	--	--	--
LOCMI04267	1887.89	1833.83	821.508	702.76	770.197	1251.52	0.000346718	-1.7415	down	Lamprin	--	--
LOCMI04269	28.8648	27.8446	22.7013	15.0496	9.34954	14.4464	4.50744e-10	-2.03777	down	Haloacid dehalogenase-like hydrolase;; haloacid dehalogenase-like hydrolase;; HAD-hyrolase-like	Probable pseudouridine-5&apos;-monophosphatase GN=Gs1l OS=Drosophila melanogaster (Fruit fly) PE=2 SV=2	Haloacid dehalogenase-like hydrolase domain-containing protein 1A [Zootermopsis nevadensis]
LOCMI04274	2.53355	1.4108	3.8535	16.5644	10.4617	12.7884	0.0194743	1.26073	up	--	--	hypothetical protein X777_09532 [Cerapachys biroi]
LOCMI04280	1136.6	1017.22	1523.4	949.744	946.016	832.594	5.44799e-07	-1.40716	down	Chitin binding Peritrophin-A domain;; Low-density lipoprotein receptor domain class A	--	AGAP011937-PA [Anopheles gambiae str. PEST]
LOCMI04292	0.161268	0.099656	0.181884	2.32411	1.15821	1.40064	0.00783131	2.15143	up	Zinc-finger double domain;; C2H2-type zinc finger	Protein escargot GN=esg OS=Drosophila melanogaster (Fruit fly) PE=1 SV=2	Ras-responsive element-binding protein 1 [Zootermopsis nevadensis]
LOCMI04296	0	0	0	26.7812	43.1734	12.5903	4.50098e-06	5.63444	up	--	--	--
LOCMI04298	9.04173	6.88789	19.7561	32.6651	56.6148	68.0836	0.0477833	1.11854	up	LIM domain;; PDZ domain (Also known as DHR or GLGF)	PDZ and LIM domain protein Zasp GN=CG30084 OS=Drosophila melanogaster (Fruit fly) PE=1 SV=2	PREDICTED: PDZ and LIM domain protein Zasp-like isoform X9 [Apis dorsata]
LOCMI04302	23.7087	19.0052	75.2375	11.5472	15.4782	11.7455	7.00168e-05	-2.43474	down	--	--	--
LOCMI04316	8.27165	14.4507	37.3323	0.385938	1.77082	2.16131	1.15541e-08	-4.34269	down	--	--	--
LOCMI04321	38.137	31.646	48.853	183.365	132.635	190.488	3.52589e-05	1.06439	up	BRICHOS domain	--	Integral membrane protein 2B [Zootermopsis nevadensis]
LOCMI04328	98.3001	84.5281	98.706	353.267	322.873	589.248	0.000231666	1.11649	up	EF hand;; EF-hand domain pair;; EF-hand domain pair;; EF-hand domain;; EF hand;; EF-hand domain;; Cytoskeletal-regulatory complex EF hand;; Secreted protein acidic and rich in cysteine Ca binding region;; Uncharacterised protein family (UPF0154);; Ca2+ insensitive EF hand	Calmodulin OS=Locusta migratoria (Migratory locust) PE=1 SV=2	AT15141p [Drosophila melanogaster]
LOCMI04335	10.6378	12.742	15.354	13.7868	9.82231	10.3702	0.000209307	-1.18626	down	ABC transporter transmembrane region;; ABC transporter;; ABC transporter transmembrane region 2	ABC transporter B family member 4 GN=abcB4 OS=Dictyostelium discoideum (Slime mold) PE=3 SV=1	ATP-binding cassette sub-family B member 8, mitochondrial [Zootermopsis nevadensis]
LOCMI04340	0.122606	0.342165	0.244186	1.57817	1.16784	1.73821	0.0309946	1.46288	up	Protein phosphatase 2C	PP2C-like domain-containing protein CG9801 GN=CG9801 OS=Drosophila melanogaster (Fruit fly) PE=2 SV=1	PP2C-like domain-containing protein [Zootermopsis nevadensis]
LOCMI04351	5.93094	8.82736	8.96496	6.28948	7.03813	8.70513	0.00175838	-1.10697	down	Sir2 family	NAD-dependent protein deacetylase Sirt7 GN=Sirt7 OS=Drosophila melanogaster (Fruit fly) PE=1 SV=2	NAD-dependent deacetylase sirtuin-7 [Zootermopsis nevadensis]
LOCMI04355	56.3716	79.8432	52.2392	393.917	130.474	327.955	0.0355727	1.07501	up	Lectin C-type domain	Hemolymph lipopolysaccharide-binding protein (Precursor) OS=Periplaneta americana (American cockroach) PE=1 SV=1	Regenectin [Periplaneta americana]
LOCMI04357	0.208709	0.117152	0.055728	2.28086	0.566433	1.94426	0.0209356	2.13056	up	RhoGEF domain;; Divergent CRAL/TRIO domain;; SH3 domain;; Spectrin repeat;; PH domain	Myosin-M heavy chain GN=myoM OS=Dictyostelium discoideum (Slime mold) PE=1 SV=1	Guanine nucleotide exchange factor DBS, partial [Zootermopsis nevadensis]
LOCMI04361	0.552381	0.505455	0.709339	4.5607	3.16344	3.35002	0.0105153	1.47117	up	EF hand associated;; EF hand associated;; Miro-like protein;; Ras family	Mitochondrial Rho GTPase GN=Miro OS=Drosophila melanogaster (Fruit fly) PE=1 SV=1	Mitochondrial Rho GTPase [Zootermopsis nevadensis]
LOCMI04363	2.74331	0	0.981967	22.551	10.9585	23.745	0.0163106	2.38581	up	--	--	--
LOCMI04369	1.00401	2.91479	16.8525	0.561992	2.96735	0.5248	0.0164479	-2.68134	down	--	--	--
LOCMI04389	1.8008	0	1.97886	50.8811	13.7253	20.7888	0.00126921	3.03429	up	--	--	--
LOCMI04390	85.6956	43.1901	35.7072	226.268	273.439	315.355	0.0122406	1.24926	up	--	--	--
LOCMI04392	1.13019	0.498921	0.810544	4.98073	4.01339	6.53712	0.000288189	1.58076	up	ABC transporter;; ABC-2 family transporter protein;; AAA domain;; AAA domain	ABC transporter A family member 2 GN=abcA2 OS=Dictyostelium discoideum (Slime mold) PE=3 SV=1	PREDICTED: ATP-binding cassette sub-family A member 2-like [Megachile rotundata]
LOCMI04397	0.153279	0	0	18.2454	2.90788	9.0769	8.2997e-07	5.07953	up	Glycosyl hydrolases family 31;; Melibiase	--	hypothetical protein L798_13618, partial [Zootermopsis nevadensis]
LOCMI04409	5.00489	4.69965	5.06617	28.7049	15.2001	21.1329	0.0298912	1.0627	up	Gpi16 subunit, GPI transamidase component	--	GPI transamidase component PIG-T [Zootermopsis nevadensis]
LOCMI04410	1.53158	2.10609	1.5532	9.65673	5.94552	11.1939	0.00188144	1.28603	up	ANTH domain;; ENTH domain	Phosphatidylinositol-binding clathrin assembly protein LAP GN=lap OS=Drosophila melanogaster (Fruit fly) PE=1 SV=3	Phosphatidylinositol-binding clathrin assembly protein LAP, partial [Zootermopsis nevadensis]
LOCMI04415	0	0.950113	0	5.90534	6.08574	7.7262	0.0347061	2.60466	up	--	Actin-interacting protein 1 GN=flr OS=Drosophila melanogaster (Fruit fly) PE=2 SV=1	Actin-interacting protein 1 [Zootermopsis nevadensis]
LOCMI04416	6.14142	8.50845	7.21544	136.297	35.3644	108.013	4.09049e-06	2.50939	up	ERp29, N-terminal domain;; Endoplasmic reticulum protein ERp29, C-terminal domain	Protein windbeutel (Precursor) GN=wbl OS=Drosophila melanogaster (Fruit fly) PE=1 SV=1	Endoplasmic reticulum protein ERp29 [Zootermopsis nevadensis]
LOCMI04417	11.775	8.43624	10.3375	91.5906	47.7165	91.7976	3.99414e-07	1.8312	up	RanBP1 domain	Ran-specific GTPase-activating protein homolog GN=ranbp1 OS=Dictyostelium discoideum (Slime mold) PE=1 SV=1	PREDICTED: ran-specific GTPase-activating protein-like [Microplitis demolitor]
LOCMI04420	16.809	13.3989	132.202	29.0869	19.1434	19.3035	0.0227631	-2.01364	down	Ring finger domain	Protein goliath (Precursor) GN=gol OS=Drosophila melanogaster (Fruit fly) PE=2 SV=3	Protein goliath [Zootermopsis nevadensis]
LOCMI04425	0.562586	0.838534	1.30222	4.10138	4.05022	4.28282	0.0406412	1.10099	up	--	--	hypothetical protein L798_06418, partial [Zootermopsis nevadensis]
LOCMI04426	2.40382	1.99769	3.56762	36.4135	11.8647	30.3103	9.50619e-05	2.14596	up	--	--	--
LOCMI04427	0	0	1.59198	24.6476	6.59405	21.0531	0.0109993	3.02682	up	--	--	--
LOCMI04443	5.12371	2.96612	3.06482	38.5202	24.5836	34.0706	7.39237e-05	1.99563	up	--	--	--
LOCMI04448	11.8294	11.517	17.8457	12.7331	9.13739	12.6762	5.19025e-06	-1.25891	down	--	--	Inactive ubiquitin carboxyl-terminal hydrolase 54 [Zootermopsis nevadensis]
LOCMI04451	234.705	125.574	8.82821	2.41635	0.935132	9.42278	2.19975e-07	-5.12936	down	--	--	--
LOCMI04452	143.81	99.6657	89.0727	37.1417	59.5788	71.4578	3.52536e-06	-1.95838	down	Insect cuticle protein	--	--
LOCMI04461	1.79024	1.62412	2.7961	15.1341	12.4567	14.5482	6.68322e-06	1.68723	up	TEA/ATTS domain family	Protein scalloped GN=sd OS=Drosophila melanogaster (Fruit fly) PE=1 SV=1	Transcriptional enhancer factor TEF-1, partial [Zootermopsis nevadensis]
LOCMI04484	143.323	107.115	209.136	2354.82	802.619	1365.92	3.00366e-06	2.20947	up	Biotin/lipoate A/B protein ligase family	--	Lipoyltransferase 1, mitochondrial [Zootermopsis nevadensis]
LOCMI04485	30.658	22.1435	24.757	21.7932	27.5147	22.9142	0.0125176	-1.08487	down	--	--	Sorting nexin-17 [Zootermopsis nevadensis]
LOCMI04494	5.12968	2.05494	8.29435	22.673	24.0322	53.8488	0.019705	1.56666	up	--	--	Cyclin-dependent kinase 2-interacting protein [Zootermopsis nevadensis]
LOCMI04498	0	0	0	15.7288	13.4697	17.3165	6.89369e-05	5.01717	up	--	--	--
LOCMI04504	5.14009	2.64192	2.70952	45.0739	27.2906	29.132	2.77148e-06	2.18093	up	Glycosyl transferase family 2;; Glycosyltransferase like family 2;; Glycosyltransferase like family 2;; N-terminal domain of galactosyltransferase	Polypeptide N-acetylgalactosaminyltransferase 3 GN=pgant3 OS=Drosophila melanogaster (Fruit fly) PE=1 SV=1	Polypeptide N-acetylgalactosaminyltransferase 3 [Zootermopsis nevadensis]
LOCMI04514	171.836	134.738	267.66	417.663	1074.77	1148.52	0.0348035	1.17917	up	--	--	--
LOCMI04519	1.80706	1.61864	3.83146	33.4084	8.57448	23.2248	0.00105949	2.0256	up	2OG-Fe(II) oxygenase superfamily	Procollagen-lysine,2-oxoglutarate 5-dioxygenase (Precursor) GN=let-268 OS=Caenorhabditis elegans PE=1 SV=1	hypothetical protein L798_02086, partial [Zootermopsis nevadensis]
LOCMI04521	2.34243	2.8764	1.59674	19.3099	13.838	21.4145	8.55594e-07	1.9114	up	Dynamin central region;; Dynamin family;; Dynamin GTPase effector domain;; 50S ribosome-binding GTPase	Dynamin-A GN=dymA OS=Dictyostelium discoideum (Slime mold) PE=1 SV=2	Dynamin-1-like protein [Zootermopsis nevadensis]
LOCMI04525	7.65825	4.05297	11.3376	59.9297	24.0046	45.8654	0.00929342	1.40876	up	PCI domain	26S proteasome non-ATPase regulatory subunit 12 GN=psmD12 OS=Dictyostelium discoideum (Slime mold) PE=2 SV=1	26S proteasome non-ATPase regulatory subunit 12 [Zootermopsis nevadensis]
LOCMI04531	46.1766	33.5819	93.689	38.8421	38.7067	37.982	0.00103923	-1.52604	down	--	--	--
LOCMI04547	47.4424	41.241	56.5406	236.728	187.603	247.616	1.05763e-08	1.18323	up	Translation initiation factor eIF3 subunit	Eukaryotic translation initiation factor 3 subunit J {ECO:0000255|HAMAP-Rule:MF_03009} OS=Bombyx mori (Silk moth) PE=2 SV=1	Eukaryotic translation initiation factor 3 subunit J [Zootermopsis nevadensis]
LOCMI04550	13.4923	6.47699	8.62705	5.86859	6.08506	3.7293	0.000708883	-1.78675	down	--	--	hypothetical protein L798_15686 [Zootermopsis nevadensis]
LOCMI04568	5.52079	3.75196	6.6781	29.1759	21.4181	29.1223	0.000380028	1.26538	up	UBA-like domain	--	hypothetical protein L798_02298 [Zootermopsis nevadensis]
LOCMI04580	3.21683	3.2597	5.40759	2.46892	3.66814	4.27168	0.0103462	-1.16901	down	ABC transporter;; ABC transporter transmembrane region;; AAA domain	Probable multidrug resistance-associated protein lethal(2)03659 GN=l(2)03659 OS=Drosophila melanogaster (Fruit fly) PE=2 SV=3	PREDICTED: multidrug resistance-associated protein 4-like [Bombus terrestris]
LOCMI04581	1.39821	1.59428	3.71532	10.6412	7.66581	12.9594	0.028194	1.1514	up	--	--	--
LOCMI04596	5.34855	0.110869	2.11661	0.116807	0.324277	1.19557	0.0172756	-2.71878	down	Dynein heavy chain and region D6 of dynein motor;; Microtubule-binding stalk of dynein motor;; P-loop containing dynein motor region D4;; P-loop containing dynein motor region D3;; ATP-binding dynein motor region D5;; AAA domain (dynein-related subfamily)	Dynein beta chain, ciliary OS=Tripneustes gratilla (Hawaian sea urchin) PE=1 SV=1	Dynein beta chain, ciliary, partial [Zootermopsis nevadensis]
LOCMI04601	2.07304	5.08603	3.39502	33.3955	15.8525	44.0052	0.000379748	1.98323	up	Aminotransferase class-V	Serine--pyruvate aminotransferase GN=agxt OS=Dictyostelium discoideum (Slime mold) PE=3 SV=1	PREDICTED: serine--pyruvate aminotransferase, mitochondrial [Tribolium castaneum]
LOCMI04628	3.0445	2.28597	0	23.4676	16.6961	21.024	0.0426682	2.11876	up	AMP-binding enzyme	--	--
LOCMI04642	0	0	0	0.925502	0.872254	1.12403	0.0166411	3.48833	up	BTB And C-terminal Kelch	--	BTB/POZ domain-containing protein 2 [Zootermopsis nevadensis]
LOCMI04643	4.69704	10.678	4.49039	6.76209	5.17022	4.86433	0.0439623	-1.22913	down	Male sterility protein;; Male sterility protein	Putative fatty acyl-CoA reductase CG5065 {ECO:0000250|UniProtKB:Q922J9, ECO:0000312|EMBL:AAF57974.1} GN=CG5065 OS=Drosophila melanogaster (Fruit fly) PE=3 SV=1	Putative fatty acyl-CoA reductase [Zootermopsis nevadensis]
LOCMI04644	11.98	15.5101	18.2454	71.3364	86.3608	146.575	0.000241938	1.64363	up	--	--	--
LOCMI04655	14.2194	18.5107	10.4371	17.762	10.6704	14.5197	0.0146687	-1.02846	down	Helicase conserved C-terminal domain;; Domain of unknown function (DUF4217);; DEAD/DEAH box helicase	Probable ATP-dependent RNA helicase ddx10 GN=ddx10 OS=Dictyostelium discoideum (Slime mold) PE=3 SV=1	putative ATP-dependent RNA helicase DDX10 [Zootermopsis nevadensis]
LOCMI04661	4.2852	3.45363	4.82956	5.85102	2.67917	4.0669	0.0237155	-1.00127	down	Beta-Casp domain	Integrator complex subunit 9 homolog GN=ints9 OS=Nematostella vectensis (Starlet sea anemone) PE=3 SV=1	Integrator complex subunit 9 [Zootermopsis nevadensis]
LOCMI04663	2.47865	3.46776	4.06217	21.8772	13.0746	24.246	0.00706884	1.43849	up	TCP-1/cpn60 chaperonin family	T-complex protein 1 subunit alpha GN=T-cp1 OS=Drosophila melanogaster (Fruit fly) PE=2 SV=2	T-complex protein 1 subunit alpha-like protein [Coptotermes formosanus]
LOCMI04665	5.60404	8.088	1.28613	1.47619	2.38033	1.48635	0.00330026	-2.31135	down	--	--	hypothetical protein L798_14516 [Zootermopsis nevadensis]
LOCMI04673	0.12185	0.083605	0.30475	0.460903	0.575894	4.38366	0.0476063	1.99604	up	--	--	hypothetical protein L798_07346 [Zootermopsis nevadensis]
LOCMI04676	0	0	0	4.80835	7.38187	10.4656	0.000390569	4.64752	up	PMP-22/EMP/MP20/Claudin tight junction;; PMP-22/EMP/MP20/Claudin family	--	Voltage-dependent calcium channel gamma-1 subunit [Zootermopsis nevadensis]
LOCMI04683	8.71094	8.89715	7.11863	7.30365	7.65405	7.30879	0.000628032	-1.14763	down	ASCH domain	--	Activating signal cointegrator 1 [Zootermopsis nevadensis]
LOCMI04687	0.708089	0.217326	0.595061	4.24313	8.25535	4.83852	0.000223275	2.38985	up	Sodium/hydrogen exchanger family	Probable Na(+)/H(+) antiporter nhx-9 GN=nhx-9 OS=Caenorhabditis elegans PE=2 SV=2	Sodium/hydrogen exchanger 3, partial [Zootermopsis nevadensis]
LOCMI04688	1.20696	1.2447	1.57324	10.3699	5.58291	14.2032	0.00342573	1.70827	up	Histidine phosphatase superfamily (branch 1)	Serine/threonine-protein phosphatase Pgam5, mitochondrial GN=Pgam5 OS=Drosophila pseudoobscura pseudoobscura (Fruit fly) PE=3 SV=1	PREDICTED: serine/threonine-protein phosphatase Pgam5, mitochondrial-like isoform X1 [Bombyx mori]
LOCMI04697	0	0	0	4.14883	1.34365	4.37863	0.000710053	4.51024	up	--	--	conserved hypothetical protein [Pediculus humanus corporis]
LOCMI04720	0	0	0	6.10657	1.5415	7.04796	0.000109425	4.98324	up	Di-glucose binding within endoplasmic reticulum	--	Malectin-B [Zootermopsis nevadensis]
LOCMI04730	0.894443	1.08617	0.902298	8.19317	4.62516	10.9218	0.00068453	1.88314	up	Epoxide hydrolase N terminus;; Alpha/beta hydrolase family;; alpha/beta hydrolase fold	Juvenile hormone epoxide hydrolase 1 OS=Ctenocephalides felis (Cat flea) PE=1 SV=3	Juvenile hormone epoxide hydrolase 1 [Zootermopsis nevadensis]
LOCMI04741	0.588482	0.359872	0.324463	0	0.123689	0.210652	0.0331302	-2.47	down	ABC transporter transmembrane region;; ABC transporter;; RecF/RecN/SMC N terminal domain;; Predicted ATPase of the ABC class;; AAA ATPase domain;; AAA domain;; AAA domain;; Protein of unknown function, DUF258;; AAA domain;; P-loop containing region of AAA domain;; ATPase family associated with various cellular activities (AAA);; AAA domain (dynein-related subfamily);; Alcohol dehydrogenase transc…	Multidrug resistance protein homolog 49 GN=Mdr49 OS=Drosophila melanogaster (Fruit fly) PE=2 SV=2	PREDICTED: multidrug resistance protein homolog 49-like isoform X4 [Apis mellifera]
LOCMI04745	3.79718	3.86946	5.7174	27.9467	18.5149	25.4902	2.19798e-05	1.37336	up	Tweety	Protein tweety GN=tty OS=Drosophila melanogaster (Fruit fly) PE=2 SV=1	Protein tweety [Zootermopsis nevadensis]
LOCMI04762	4.71837	4.95695	2.82744	3.71635	3.63164	3.63252	0.00683027	-1.18266	down	DNA polymerase family A	DNA polymerase subunit gamma-1, mitochondrial (Precursor) GN=tam OS=Drosophila melanogaster (Fruit fly) PE=1 SV=2	DNA polymerase subunit gamma-1, mitochondrial, partial [Zootermopsis nevadensis]
LOCMI04776	17.5695	11.5044	18.4851	282.869	56.4809	176.34	0.000110826	2.27796	up	Cys/Met metabolism PLP-dependent enzyme;; Aminotransferase class I and II;; Aminotransferase class-V;; DegT/DnrJ/EryC1/StrS aminotransferase family	Putative cystathionine gamma-lyase 2 GN=cth-2 OS=Caenorhabditis elegans PE=1 SV=1	cystathionine beta-lyase, partial [Schistocerca gregaria]
LOCMI04777	11.408	10.3194	14.1144	8.63757	12.6006	14.2089	0.00579853	-1.00433	down	Coagulation Factor Xa inhibitory site;; Calcium-binding EGF domain;; Complement Clr-like EGF-like;; EGF-like domain	Fibulin-1 (Precursor) GN=fbl-1 OS=Caenorhabditis elegans PE=1 SV=3	PREDICTED: hypothetical protein LOC100647880 [Bombus terrestris]
LOCMI04779	6.66747	5.29323	14.8616	98.4275	34.479	81.7546	0.00118444	1.87756	up	Multi-glycosylated core protein 24 (MGC-24)	--	PREDICTED: cell wall protein DAN4-like [Tribolium castaneum]
LOCMI04789	24.3815	22.023	12.6641	103.889	64.1394	194.689	0.00513727	1.48484	up	Glutathione S-transferase, C-terminal domain;; Glutathione S-transferase, C-terminal domain	Failed axon connections GN=fax OS=Drosophila melanogaster (Fruit fly) PE=1 SV=1	hypothetical protein L798_07670, partial [Zootermopsis nevadensis]
LOCMI04790	6.72429	12.1951	8.73154	180.968	33.6297	39.2386	0.0177645	1.96458	up	--	--	--
LOCMI04802	4.24556	4.94949	4.8258	24.8523	21.5237	22.5408	0.00111951	1.24567	up	Ras family;; Miro-like protein;; ADP-ribosylation factor family;; Elongation factor Tu GTP binding domain;; Gtr1/RagA G protein conserved region;; 50S ribosome-binding GTPase	Ras-related protein Rab-1A GN=RAB1A OS=Lymnaea stagnalis (Great pond snail) PE=2 SV=1	Ras-related protein Rab-35 [Zootermopsis nevadensis]
LOCMI04815	1.60756	0.609362	1.15752	11.9125	7.51852	10.012	2.29211e-05	2.00073	up	Glycosyl hydrolases family 31;; Melibiase	Neutral alpha-glucosidase AB (Precursor) GN=modA OS=Dictyostelium discoideum (Slime mold) PE=3 SV=1	putative family 31 glucosidase [Zootermopsis nevadensis]
LOCMI04821	0	0	0.190455	2.11857	0.877804	1.47823	0.0251787	2.74624	up	Leucine rich repeat;; Leucine Rich repeats (2 copies);; Leucine Rich Repeat;; Leucine rich repeat;; Leucine Rich repeat	Slit homolog 1 protein (Precursor) GN=slt-1 OS=Caenorhabditis elegans PE=3 SV=1	Leucine-rich repeat-containing protein 70 [Zootermopsis nevadensis]
LOCMI04831	2.34133	2.19979	2.39421	42.1074	25.1835	50.024	4.58452e-08	2.85536	up	--	--	--
LOCMI04835	75.0059	88.2772	78.6908	15.6108	12.9304	14.4893	1.2929e-59	-3.48791	down	CAP-Gly domain	Restin homolog GN=CLIP-190 OS=Drosophila melanogaster (Fruit fly) PE=1 SV=1	PREDICTED: CAP-Gly domain-containing linker protein 1-like isoform X6 [Apis mellifera]
LOCMI04836	535.008	587.009	440.163	439.12	433.84	81.2909	0.0310572	-1.57357	down	Ribosomal protein L19e	60S ribosomal protein L19 GN=RpL19 OS=Drosophila melanogaster (Fruit fly) PE=1 SV=2	ribosomal protein L19e [Meladema coriacea]
LOCMI04843	0	0	0.085571	3.34178	7.0162	18.9233	0.000354751	4.33375	up	GGL domain	Guanine nucleotide-binding protein subunit gamma-e (Precursor) OS=Calliphora vicina (Blue blowfly) PE=3 SV=1	Guanine nucleotide-binding protein subunit gamma-e [Cerapachys biroi]
LOCMI04867	0.426741	0.307069	3.55664	58.9514	9.54933	29.8144	0.00208532	3.0023	up	--	--	Podocan-like protein 1 [Zootermopsis nevadensis]
LOCMI04868	72.5668	59.5581	135.191	1179.58	643.653	940.976	1.31053e-08	2.30831	up	Copper/zinc superoxide dismutase (SODC)	Superoxide dismutase [Cu-Zn] GN=Sod OS=Ceratitis capitata (Mediterranean fruit fly) PE=3 SV=2	superoxide dismutase [Schistocerca gregaria]
LOCMI04870	1.73129	1.62075	1.88514	19.9086	11.1264	10.427	0.00315796	1.83395	up	Mannose-6-phosphate receptor	--	PREDICTED: cation-dependent mannose-6-phosphate receptor-like [Aplysia californica]
LOCMI04896	1.69271	1.66981	3.61096	0.179055	1.4128	1.56587	0.0430706	-1.9072	down	Xylose isomerase-like TIM barrel	--	PREDICTED: xylose isomerase-like [Amphimedon queenslandica]
LOCMI04907	5.01046	2.85226	5.87437	0.926557	0.586238	2.06043	1.35555e-05	-2.79705	down	Lectin C-type domain	Hemolymph lipopolysaccharide-binding protein (Precursor) OS=Periplaneta americana (American cockroach) PE=1 SV=1	C-type lectin 10 precursor [Bombyx mori]
LOCMI04914	258.221	236.237	43.7193	25.7084	17.2254	2.92311	4.4194e-06	-4.06144	down	--	--	--
LOCMI04930	61.8527	36.6466	41.1274	13.8769	11.3123	5.69625	3.71679e-10	-3.06273	down	Nucleoside H+ symporter;; Major Facilitator Superfamily;; MFS_1 like family	--	Major facilitator superfamily domain-containing protein 6 [Zootermopsis nevadensis]
LOCMI04932	7.59555	14.666	3.24317	2.50032	4.4165	5.99537	0.0152648	-1.88803	down	Sulfotransferase family	Heparan sulfate 2-O-sulfotransferase pipe GN=pip OS=Drosophila melanogaster (Fruit fly) PE=1 SV=1	Heparan sulfate 2-O-sulfotransferase pipe [Zootermopsis nevadensis]
LOCMI04939	3.72367	1.8513	0.609755	14.8528	21.6077	15.4437	0.0308075	1.76576	up	3-hydroxyacyl-CoA dehydrogenase, NAD binding domain;; Pyridine nucleotide-disulphide oxidoreductase;; Alanine dehydrogenase/PNT, C-terminal domain;; UDP-glucose/GDP-mannose dehydrogenase family, NAD binding domain;; NAD binding domain of 6-phosphogluconate dehydrogenase;; NADP oxidoreductase coenzyme F420-dependent	Probable 3-hydroxyacyl-CoA dehydrogenase B0272.3 GN=B0272.3 OS=Caenorhabditis elegans PE=1 SV=1	Hydroxyacyl-coenzyme A dehydrogenase, mitochondrial [Zootermopsis nevadensis]
LOCMI04945	1.44007	3.269	2.12023	16.4907	9.52046	22.1797	0.00372123	1.66779	up	RNA recognition motif. (a.k.a. RRM, RBD, or RNP domain);; RNA recognition motif (a.k.a. RRM, RBD, or RNP domain);; RNA recognition motif. (a.k.a. RRM, RBD, or RNP domain)	RNA-binding protein squid GN=sqd OS=Drosophila melanogaster (Fruit fly) PE=1 SV=3	RNA-binding protein squid [Zootermopsis nevadensis]
LOCMI04946	16.1706	15.2203	7.3035	5.43247	5.78244	7.25839	9.04607e-06	-2.04722	down	Zinc-finger double domain;; Zinc finger, C2H2 type;; C2H2-type zinc finger;; Zinc-finger double-stranded RNA-binding;; Zinc-finger of C2H2 type;; C2H2-type zinc finger	B lymphocyte-induced maturation protein 1 homolog {ECO:0000312|WormBase:F25D7.3a} OS=Caenorhabditis elegans PE=1 SV=1	PREDICTED: asparagine-rich zinc finger protein AZF1-like isoform X2 [Solenopsis invicta]
LOCMI04952	3.68505	2.01092	4.22942	1.49693	0.573483	1.66231	0.000109542	-2.33569	down	Sugar (and other) transporter;; Major Facilitator Superfamily	Organic cation transporter 1 GN=oct-1 OS=Caenorhabditis elegans PE=1 SV=3	mfs transporter [Aedes aegypti]
LOCMI04964	0.394499	0.560094	0.143702	2.78731	2.20512	3.95992	0.018744	1.79569	up	BTB/POZ domain;; BTB And C-terminal Kelch	Kelch short protein OS=Anopheles stephensi (Indo-Pakistan malaria mosquito) PE=2 SV=2	BTB/POZ domain-containing protein 17 [Zootermopsis nevadensis]
LOCMI04967	28.7997	62.3256	74.2709	10.5201	28.3777	6.95221	0.000255245	-2.59177	down	Ku C terminal domain like;; Ku70/Ku80 beta-barrel domain;; Ku70/Ku80 N-terminal alpha/beta domain	X-ray repair cross-complementing protein 5 GN=ku80 OS=Dictyostelium discoideum (Slime mold) PE=3 SV=1	ATP-dependent DNA helicase 2 subunit 2 [Zootermopsis nevadensis]
LOCMI04978	2.36926	0.325884	1.01125	14.0505	7.62	15.1352	0.00414167	2.0743	up	WD domain, G-beta repeat;; Histone-binding protein RBBP4 or subunit C of CAF1 complex;; Eukaryotic translation initiation factor eIF2A	Probable histone-binding protein Caf1 GN=Caf1 OS=Drosophila melanogaster (Fruit fly) PE=1 SV=1	putative histone-binding protein Caf1 [Zootermopsis nevadensis]
LOCMI04979	19.4175	10.2713	2.39758	99.3861	110.737	64.6043	0.0137276	1.93314	up	homogentisate 1,2-dioxygenase	Homogentisate 1,2-dioxygenase GN=hgo OS=Drosophila melanogaster (Fruit fly) PE=1 SV=3	PREDICTED: homogentisate 1,2-dioxygenase isoform X2 [Harpegnathos saltator]
LOCMI04985	238.193	164.045	146.816	83.8227	67.4479	137.433	5.42386e-07	-1.94175	down	--	--	--
LOCMI04988	767.517	393.742	217.057	94.9436	64.6673	122.039	2.31203e-09	-3.2233	down	--	--	--
LOCMI04991	2.42739	1.67975	1.57476	16.7741	9.8475	17.5395	3.94838e-05	1.8454	up	ATP-NAD kinase	--	hypothetical protein L798_07888 [Zootermopsis nevadensis]
LOCMI04995	15.3947	12.9984	20.4548	11.6343	15.4086	15.0822	0.000590612	-1.19102	down	Zinc finger C-x8-C-x5-C-x3-H type (and similar)	Cleavage and polyadenylation specificity factor subunit 4 {ECO:0000250|UniProtKB:O95639} OS=Drosophila melanogaster (Fruit fly) PE=1 SV=1	Zinc finger CCCH domain-containing protein 7 [Zootermopsis nevadensis]
LOCMI04996	0.147518	0	0	1.84693	1.6725	2.2477	0.0292952	2.91094	up	--	--	--
LOCMI04998	1.36983	2.08446	3.56507	32.6617	10.6728	23.2784	0.000470598	2.08857	up	Thioredoxin-like domain;; Thioredoxin;; Calsequestrin	Thioredoxin domain-containing protein C06A6.5 (Precursor) GN=C06A6.5 OS=Caenorhabditis elegans PE=1 SV=2	Endoplasmic reticulum resident protein ERp44 [Zootermopsis nevadensis]
LOCMI05010	7.61827	5.36315	8.85091	6.63817	7.07705	4.7161	0.00473091	-1.20303	down	Formin Homology 2 Domain;; Diaphanous FH3 Domain	Formin-B GN=forB OS=Dictyostelium discoideum (Slime mold) PE=1 SV=1	PREDICTED: inverted formin-2-like isoform X4 [Acyrthosiphon pisum]
LOCMI05014	6.60078	10.4409	7.491	7.9437	6.2582	10.3421	0.0284489	-1.0149	down	Putative methyltransferase	tRNA (guanine-N(7)-)-methyltransferase {ECO:0000255|HAMAP-Rule:MF_03055} OS=Bombyx mori (Silk moth) PE=2 SV=1	tRNA (guanine-N(7)-)-methyltransferase [Cerapachys biroi]
LOCMI05017	0	0	0.570044	2.2589	3.56115	5.74298	0.0446567	2.52523	up	ChaC-like protein	--	putative potassium antiporter CHAC-1 [Homalodisca vitripennis]
LOCMI05019	5.65141	3.14303	4.92989	34.4414	17.774	29.6365	0.000624014	1.49833	up	Mitochondrial carrier protein	Mitochondrial substrate carrier family protein M GN=mcfM OS=Dictyostelium discoideum (Slime mold) PE=3 SV=1	Mitochondrial folate transporter/carrier [Zootermopsis nevadensis]
LOCMI05025	1.81052	1.9505	3.75278	1.73761	1.50886	1.0906	0.00194155	-1.72701	down	--	--	hypothetical protein L798_07716 [Zootermopsis nevadensis]
LOCMI05031	4.2556	6.55171	3.16411	23.2302	15.4786	21.9113	0.0380707	1.03667	up	Actin	Actin-related protein 2 GN=Arp2 OS=Drosophila melanogaster (Fruit fly) PE=2 SV=3	Actin-related protein 2 [Zootermopsis nevadensis]
LOCMI05033	3.04357	4.26938	13.2274	91.6723	31.9161	50.5869	0.00438711	1.95793	up	Leucine rich repeat;; Leucine Rich repeats (2 copies);; Leucine Rich Repeat;; Leucine rich repeat;; Leucine Rich repeat	Leucine-rich repeat protein soc-2 homolog GN=Sur-8 OS=Culex quinquefasciatus (Southern house mosquito) PE=3 SV=1	Podocan-like protein 1 [Zootermopsis nevadensis]
LOCMI05051	10.4642	7.2175	9.0718	46.7334	34.3942	58.5211	0.000710049	1.31259	up	Trm112p-like protein	Multifunctional methyltransferase subunit TRM112-like protein GN=CG12975 OS=Drosophila melanogaster (Fruit fly) PE=2 SV=1	PREDICTED: tRNA methyltransferase 112 homolog [Apis mellifera]
LOCMI05054	2.02152	0.689663	1.37259	8.02172	6.44037	7.14365	0.0400404	1.31031	up	Nucleoporin protein Ndc1-Nup	Nucleoporin Ndc1 GN=Ndc1 OS=Drosophila melanogaster (Fruit fly) PE=1 SV=1	hypothetical protein L798_02006 [Zootermopsis nevadensis]
LOCMI05064	9.38705	3.59214	13.6574	46.5274	54.2176	83.8699	0.00378261	1.68065	up	--	--	--
LOCMI05070	2.3884	8.22835	4.75085	27.74	25.0308	37.0688	0.0166121	1.42568	up	Protein of unknown function (DUF778)	--	hypothetical protein L798_09592 [Zootermopsis nevadensis]
LOCMI05072	27.4909	26.7922	30.8855	295.787	104.246	183.083	0.000171756	1.68707	up	--	--	--
LOCMI05094	0.670137	0.993912	1.08651	0.487494	0.361516	0.433292	2.73376e-05	-2.04223	down	Integrase core domain;; Reverse transcriptase (RNA-dependent DNA polymerase);; Retroviral aspartyl protease	Endonuclease GN=pol OS=Drosophila melanogaster (Fruit fly) PE=3 SV=1	TPA: TPA_exp: pol polyprotein [Schistosoma mansoni]
LOCMI05095	5.59126	3.72514	7.59659	33.243	27.2821	40.1692	5.07428e-05	1.50607	up	KH domain;; KH domain	Protein held out wings GN=how OS=Drosophila melanogaster (Fruit fly) PE=1 SV=1	Protein held out wings [Zootermopsis nevadensis]
LOCMI05097	30.4173	24.7012	56.5991	24.1231	22.7643	19.829	5.06597e-05	-1.68734	down	Reprolysin (M12B) family zinc metalloprotease;; Metallo-peptidase family M12B Reprolysin-like;; Metallo-peptidase family M12B Reprolysin-like;; Metallo-peptidase family M12B Reprolysin-like	Venom metalloproteinase 3 OS=Eulophus pennicornis (Parasitoid wasp) PE=2 SV=1	A disintegrin and metalloproteinase with thrombospondin motifs 16 [Zootermopsis nevadensis]
LOCMI05131	54.1278	62.8428	86.1726	79.8337	15.0715	18.2102	0.0165698	-1.75935	down	--	Cuticle protein 21 GN=ACP21 OS=Locusta migratoria (Migratory locust) PE=1 SV=1	cuticle protein [Culex quinquefasciatus]
LOCMI05132	0.225457	0	0	2.28788	4.2406	4.86891	0.000963017	3.71079	up	--	--	--
LOCMI05138	11.4557	4.28627	7.46741	7.22072	158.357	368.542	0.00368221	2.98321	up	Ribosomal L18ae/LX protein domain	60S ribosomal protein L18a GN=RpL18A OS=Drosophila melanogaster (Fruit fly) PE=1 SV=1	60S ribosomal protein L18a [Zootermopsis nevadensis]
LOCMI05140	1.82414	1.43037	1.60566	9.54854	5.01254	10.7813	0.00139697	1.29343	up	CPSF A subunit region;; Mono-functional DNA-alkylating methyl methanesulfonate N-term	DNA damage-binding protein 1 GN=pic OS=Drosophila melanogaster (Fruit fly) PE=1 SV=1	DNA damage-binding protein 1 [Zootermopsis nevadensis]
LOCMI05141	3.49859	2.30672	1.43657	12.7833	19.4749	10.7859	0.0114852	1.51206	up	Male sterility protein;; Male sterility protein;; Hsp20/alpha crystallin family	Putative fatty acyl-CoA reductase CG5065 {ECO:0000250|UniProtKB:Q922J9, ECO:0000312|EMBL:AAF57974.1} GN=CG5065 OS=Drosophila melanogaster (Fruit fly) PE=3 SV=1	heat shock protein 20.5 [Locusta migratoria]
LOCMI05150	0.71104	0.156367	0.858212	11.6483	5.0417	4.9515	0.00166701	2.41518	up	Sugar (and other) transporter;; Major Facilitator Superfamily	Facilitated trehalose transporter Tret1 {ECO:0000250|UniProtKB:Q7PIR5} OS=Culex quinquefasciatus (Southern house mosquito) PE=3 SV=1	sugar transporter [Aedes aegypti]
LOCMI05151	8.42767	9.91552	9.63675	73.248	41.3414	76.4933	1.03257e-07	1.70467	up	Eukaryotic porin	Mitochondrial import receptor subunit TOM40 homolog 1 GN=Tom40 OS=Drosophila melanogaster (Fruit fly) PE=2 SV=2	Mitochondrial import receptor subunit TOM40-like protein 1 [Zootermopsis nevadensis]
LOCMI05185	12.135	9.92261	9.65101	7.91395	9.50488	8.66462	0.000155905	-1.26911	down	GDP/GTP exchange factor Sec2p	--	PREDICTED: guanine nucleotide exchange factor for Rab-3A [Tribolium castaneum]
LOCMI05199	3.05093	1.80585	1.52512	80.7804	143.316	55.5612	1.39943e-10	4.13207	up	Insect pheromone-binding family, A10/OS-D	Ejaculatory bulb-specific protein 3 (Precursor) GN=PebIII OS=Drosophila melanogaster (Fruit fly) PE=1 SV=2	chemosensory protein CSP-sg5, partial [Schistocerca gregaria]
LOCMI05201	3.93891	4.9419	3.94283	3.4762	4.38254	3.0739	0.0168591	-1.19026	down	BTB/POZ domain	Broad-complex core protein isoforms 1/2/3/4/5 GN=br OS=Drosophila melanogaster (Fruit fly) PE=1 SV=2	PREDICTED: protein bric-a-brac 2-like isoform X6 [Harpegnathos saltator]
LOCMI05202	2.5073	3.6166	3.03807	23.001	12.4726	22.9917	1.17645e-05	1.59676	up	Peptidase M16 inactive domain;; Insulinase (Peptidase family M16);; Peptidase M16C associated	Uncharacterized protein C05D11.1 GN=C05D11.1 OS=Caenorhabditis elegans PE=1 SV=2	PREDICTED: uncharacterized protein C05D11.1-like [Harpegnathos saltator]
LOCMI05214	161.272	118.09	107.117	113.469	124.381	143.658	0.0021837	-1.02564	down	Ribosomal L29 protein	60S ribosomal protein L35 GN=rpl-35 OS=Caenorhabditis elegans PE=3 SV=1	ribosomal protein L35 [Riptortus pedestris]
LOCMI05219	24.0739	27.4842	30.1784	13.0178	13.8452	10.9033	1.07274e-10	-2.0819	down	Uncharacterized ACR, YdiU/UPF0061 family	--	hypothetical protein L798_14576 [Zootermopsis nevadensis]
LOCMI05225	0.313991	0.320637	0.491603	2.88741	1.41768	3.21512	0.00964639	1.55594	up	Glycosyl transferase family 64 domain;; Exostosin family	Exostosin-3 GN=botv OS=Drosophila melanogaster (Fruit fly) PE=1 SV=1	Exostosin-3 [Zootermopsis nevadensis]
LOCMI05246	1.59134	2.12903	0	250.754	61.287	254.703	1.15483e-10	5.37235	up	Fatty acid desaturase	--	hypothetical protein L798_15649, partial [Zootermopsis nevadensis]
LOCMI05252	3.07884	3.1062	3.3302	26.5769	9.43822	21.2349	0.000544088	1.49864	up	Conserved region in glutamate synthase;; Glutamate synthase central domain;; Glutamine amidotransferases class-II;; GXGXG motif;; Dihydroprymidine dehydrogenase domain II, 4Fe-4S cluster;; Pyridine nucleotide-disulphide oxidoreductase;; Pyridine nucleotide-disulphide oxidoreductase;; NAD(P)-binding Rossmann-like domain;; Pyridine nucleotide-disulphide oxidoreductase;; Flavin containing amine oxid…	Dihydropyrimidine dehydrogenase [NADP(+)] GN=dpyd-1 OS=Caenorhabditis elegans PE=3 SV=2	Glutamate synthase [NADH], amyloplastic [Zootermopsis nevadensis]
LOCMI05254	0.343504	0.163485	0.848761	9.11818	2.14931	6.6318	0.0081211	2.30834	up	Transmembrane amino acid transporter protein;; Tryptophan/tyrosine permease family	Putative amino acid permease F13H10.3 GN=F13H10.3 OS=Caenorhabditis elegans PE=3 SV=2	amino acid transporter, putative [Pediculus humanus corporis]
LOCMI05261	12.8213	14.7431	1.12983	1.0638	1.79633	0.745686	0.00044456	-3.41133	down	Ribosomal protein S11	40S ribosomal protein S14 GN=RpS14b OS=Drosophila melanogaster (Fruit fly) PE=1 SV=1	40S ribosomal protein S14 [Zootermopsis nevadensis]
LOCMI05263	5.35274	3.54494	26.3722	5.50315	4.70975	4.84823	0.00860194	-2.02913	down	Multicopper oxidase;; Multicopper oxidase;; Multicopper oxidase	--	laccase [Macrotermes barneyi]
LOCMI05267	9.63655	11.8472	29.3766	118.142	60.3732	73.0009	0.0277578	1.26058	up	ATP-NAD kinase	--	PREDICTED: NAD kinase-like isoform X9 [Diaphorina citri]
LOCMI05272	71.3787	61.9114	217.387	59.4534	32.1818	146.445	0.0382642	-1.51455	down	--	--	--
LOCMI05288	18.5405	15.5893	13.6168	93.4327	79.1407	70.2151	7.74518e-05	1.31495	up	short chain dehydrogenase;; KR domain;; Enoyl-(Acyl carrier protein) reductase;; NAD dependent epimerase/dehydratase family;; NmrA-like family	Alcohol dehydrogenase 1 GN=ADH1 OS=Ceratitis cosyra (Mango fruit fly) PE=3 SV=1	putative alcohol dehydrogenase [Gryllotalpa orientalis]
LOCMI05290	574.043	508.454	2178.91	221.833	413.185	138.415	0.000142034	-2.77583	down	ML domain	Protein NPC2 homolog (Precursor) GN=Npc2a OS=Drosophila melanogaster (Fruit fly) PE=1 SV=1	Niemann-Pick Type C-2, putative [Aedes aegypti]
LOCMI05291	0.365263	0.597223	1.30459	9.87869	2.86898	9.78195	0.00355568	2.10126	up	Cysteine rich repeat	Golgi apparatus protein 1 homolog (Precursor) GN=F14E5.2 OS=Caenorhabditis elegans PE=1 SV=1	Golgi apparatus protein 1 [Zootermopsis nevadensis]
LOCMI05293	0.984297	4.56629	1.01052	1.1965	1.07472	1.28208	0.0266828	-1.79412	down	TCP-1/cpn60 chaperonin family;; Multicopper oxidase;; Multicopper oxidase;; Protein tyrosine kinase;; Multicopper oxidase	T-complex protein 1 subunit beta GN=cct-2 OS=Caenorhabditis elegans PE=1 SV=2	hypothetical protein L798_05545, partial [Zootermopsis nevadensis]
LOCMI05296	11.594	10.2088	22.3016	78.3705	54.5311	85.682	0.00181248	1.26502	up	Glu/Leu/Phe/Val dehydrogenase, dimerisation domain;; Glutamate/Leucine/Phenylalanine/Valine dehydrogenase	Glutamate dehydrogenase, mitochondrial (Precursor) GN=Gdh OS=Drosophila melanogaster (Fruit fly) PE=1 SV=2	Glutamate dehydrogenase, mitochondrial, partial [Zootermopsis nevadensis]
LOCMI05307	18.4435	13.5367	52.6832	4.81264	8.08065	2.2311	2.32317e-05	-3.14896	down	--	--	--
LOCMI05315	141.602	96.6053	94.9355	63.1947	106.669	71.6186	0.00139495	-1.41259	down	Transmembrane amino acid transporter protein	Putative amino acid permease F59B2.2 GN=F59B2.2 OS=Caenorhabditis elegans PE=3 SV=2	Proton-coupled amino acid transporter [Cerapachys biroi]
LOCMI05327	235.487	178.704	113.291	8.59396	12.9619	4.2994	4.38313e-19	-5.06671	down	--	--	--
LOCMI05330	10.6654	9.26119	17.3185	3.45263	4.33223	3.18583	2.45752e-11	-2.68073	down	Zona pellucida-like domain	--	conserved hypothetical protein [Pediculus humanus corporis]
LOCMI05338	13.285	10.0864	7.60484	41.582	38.6129	49.6067	0.0117236	1.00796	up	Transport protein particle (TRAPP) component	Trafficking protein particle complex subunit 5 GN=trappc5 OS=Dictyostelium discoideum (Slime mold) PE=3 SV=1	Trafficking protein particle complex subunit 5 [Zootermopsis nevadensis]
LOCMI05340	0.471899	0.364914	1.57464	6.63557	8.2991	13.4602	0.00117902	2.30021	up	Sodium:solute symporter family	Putative sodium-dependent multivitamin transporter GN=CG32669 OS=Drosophila melanogaster (Fruit fly) PE=2 SV=1	Sodium-coupled monocarboxylate transporter [Cerapachys biroi]
LOCMI05379	2.68036	0.336426	3.68665	24.576	8.78059	24.051	0.0221599	1.84713	up	Calcium signal-modulating cyclophilin ligand	--	--
LOCMI05382	0.738996	0	1.36199	8.08575	4.10625	69.2303	0.00448671	3.34833	up	Peptidase family M1;; ERAP1-like C-terminal domain	Aminopeptidase N (Precursor) GN=APN1 OS=Plutella xylostella (Diamondback moth) PE=1 SV=1	aminopeptidase-like protein [Tribolium castaneum]
LOCMI05383	217.769	82.8556	98.5895	37.2155	33.5672	14.175	3.90508e-07	-3.05933	down	Insect cuticle protein	Cuticle protein 19.8 OS=Locusta migratoria (Migratory locust) PE=1 SV=1	Larval cuticle protein A3A [Zootermopsis nevadensis]
LOCMI05391	18.1289	21.1474	15.2506	10.1593	17.0169	17.4465	0.00312942	-1.27397	down	WD domain, G-beta repeat	WD repeat-containing protein 5 homolog GN=wdr5 OS=Dictyostelium discoideum (Slime mold) PE=3 SV=1	WD repeat-containing protein 13 [Zootermopsis nevadensis]
LOCMI05397	4.75421	11.6089	5.21173	6.58942	3.89204	7.16909	0.0186295	-1.30705	down	Phosphoinositide 3-kinase family, accessory domain (PIK domain);; Phosphatidylinositol 3- and 4-kinase;; Phosphoinositide 3-kinase C2	Phosphatidylinositol 3-kinase VPS34-like GN=pikE OS=Dictyostelium discoideum (Slime mold) PE=3 SV=2	Phosphatidylinositol 3-kinase catalytic subunit type 3 [Zootermopsis nevadensis]
LOCMI05403	7.01195	8.15714	4.64324	2.48285	3.96185	1.94123	0.000195253	-2.12882	down	Zinc-finger double domain;; Zinc finger, C2H2 type;; C2H2-type zinc finger;; Zinc-finger of C2H2 type;; Zinc-finger double-stranded RNA-binding	Krueppel homolog 1 GN=Kr-h1 OS=Drosophila melanogaster (Fruit fly) PE=2 SV=2	hypothetical protein L798_03691 [Zootermopsis nevadensis]
LOCMI05419	0.424388	0.405805	0.532671	2.71257	2.64049	3.01573	0.00863966	1.4988	up	ATPase family associated with various cellular activities (AAA);; MIT (microtubule interacting and transport) domain	Spastin {ECO:0000255|HAMAP-Rule:MF_03021} OS=Drosophila pseudoobscura pseudoobscura (Fruit fly) PE=3 SV=1	PREDICTED: spastin-like [Megachile rotundata]
LOCMI05421	24.96	16.2678	11.863	12.8806	12.1221	10.9884	0.000722359	-1.53386	down	Protein similar to CwfJ C-terminus 1;; Protein similar to CwfJ C-terminus 2	CWF19-like protein 2 homolog GN=CG9213 OS=Drosophila melanogaster (Fruit fly) PE=1 SV=2	CWF19-like protein 2 [Zootermopsis nevadensis]
LOCMI05430	4.31715	6.32454	5.46898	26.8767	23.3376	34.2304	0.000970247	1.32593	up	Ribosomal protein L17	--	AGAP001865-PA [Anopheles gambiae str. PEST]
LOCMI05448	3.79557	4.06131	2.87931	24.0125	36.633	27.8502	1.05176e-05	1.98263	up	--	--	G protein pathway suppressor 2 [Zootermopsis nevadensis]
LOCMI05449	24.1434	39.9658	21.7485	4.10478	16.2512	9.61432	0.000743932	-2.34348	down	--	--	hypothetical protein L798_10087 [Zootermopsis nevadensis]
LOCMI05456	2.31507	5.08798	6.19161	25.9697	16.3386	38.7951	0.00648951	1.46448	up	Spermine/spermidine synthase	--	Spermine synthase [Zootermopsis nevadensis]
LOCMI05463	3.60319	4.01889	4.14496	2.86261	4.03251	3.68108	0.00210077	-1.13396	down	Golgi-body localisation protein domain;; RNA pol II promoter Fmp27 protein domain	--	conserved hypothetical protein [Pediculus humanus corporis]
LOCMI05467	0	0.169327	0	9.31205	2.90362	8.86852	3.69e-05	4.37419	up	Malate synthase	Malate synthase GN=masA OS=Dictyostelium discoideum (Slime mold) PE=2 SV=2	PREDICTED: malate synthase, glyoxysomal-like [Saccoglossus kowalevskii]
LOCMI05482	1.61234	0.778618	1.7458	10.0603	5.8915	9.26506	0.0134485	1.4481	up	Protein of unknown function (DUF938);; Methyltransferase domain;; Putative methyltransferase	UPF0585 protein CG18661 GN=CG18661 OS=Drosophila melanogaster (Fruit fly) PE=2 SV=2	PREDICTED: UPF0585 protein C16orf13 homolog A [Microplitis demolitor]
LOCMI05490	1.01975	1.54093	2.97883	73.7415	19.09	45.979	7.66568e-07	3.35834	up	TspO/MBR family	--	translocator protein [Anopheles darlingi]
LOCMI05501	0	0	0	0.65659	6.08004	3.02698	7.2404e-05	5.15655	up	Major Facilitator Superfamily;; Sugar (and other) transporter	--	Synaptic vesicle glycoprotein 2B [Zootermopsis nevadensis]
LOCMI05508	2.5588	3.06643	1.64814	11.39	8.66602	12.4366	0.0168392	1.09733	up	--	--	HIRA-interacting protein 3 [Zootermopsis nevadensis]
LOCMI05511	3.08781	1.95045	1.78185	12.067	9.09855	14.026	0.0029705	1.2905	up	Ribosomal protein L3	Putative 39S ribosomal protein L3, mitochondrial GN=mrps-18C OS=Caenorhabditis elegans PE=3 SV=3	39S ribosomal protein L3, mitochondrial [Zootermopsis nevadensis]
LOCMI05512	4.02321	5.82435	7.54585	3.84087	5.03547	4.78132	0.0103901	-1.31503	down	Zinc finger, C2H2 type;; C2H2-type zinc finger;; Zinc-finger double domain	Serendipity locus protein H-1 GN=wdn OS=Drosophila melanogaster (Fruit fly) PE=1 SV=2	Transcriptional repressor CTCF [Zootermopsis nevadensis]
LOCMI05523	4.99066	5.43656	4.75924	29.9208	25.6999	32.9615	5.13829e-07	1.49128	up	NLI interacting factor-like phosphatase	Probable C-terminal domain small phosphatase GN=fcpA OS=Dictyostelium discoideum (Slime mold) PE=3 SV=1	CTD small phosphatase-like protein [Zootermopsis nevadensis]
LOCMI05533	4.84034	4.28709	5.48701	27.0665	14.0954	25.5751	0.000704684	1.13136	up	Importin-beta N-terminal domain;; Cse1	Probable importin-7 homolog GN=DDB_G0269860 OS=Dictyostelium discoideum (Slime mold) PE=3 SV=1	Importin-7 [Zootermopsis nevadensis]
LOCMI05543	0	0.178158	0.082448	3.36245	1.19357	2.98184	0.00364296	3.01377	up	--	--	hypothetical protein L798_03368 [Zootermopsis nevadensis]
LOCMI05567	37.2594	40.2814	21.7185	25.7597	14.0884	18.2789	0.000214942	-1.76008	down	Ribosomal protein S24e	40S ribosomal protein S24 GN=RpS24 OS=Spodoptera frugiperda (Fall armyworm) PE=2 SV=1	hypothetical protein YQE_05134, partial [Dendroctonus ponderosae]
LOCMI05584	0.740567	1.06631	0.836758	5.94211	3.8239	5.72222	0.000635306	1.46646	up	SWIRM domain;; Myb-like DNA-binding domain	Myb-like protein X GN=mybX OS=Dictyostelium discoideum (Slime mold) PE=3 SV=1	SWI/SNF complex subunit SMARCC2 [Zootermopsis nevadensis]
LOCMI05587	5.86734	11.7917	8.05954	5.1071	4.54553	2.52867	0.0232503	-1.87096	down	--	--	--
LOCMI05600	4.08602	5.38947	3.24942	52.191	13.1753	51.5172	0.00100246	2.00781	up	DnaJ C terminal domain;; DnaJ domain	DnaJ homolog dnj-20 (Precursor) GN=dnj-20 OS=Caenorhabditis elegans PE=3 SV=2	DnaJ-like protein subfamily B member 11 [Zootermopsis nevadensis]
LOCMI05611	6.36125	4.77288	8.44053	89.1514	37.0607	80.1529	7.61759e-07	2.27243	up	Peptidase S24-like	Signal peptidase complex catalytic subunit sec11 GN=sec11 OS=Dictyostelium discoideum (Slime mold) PE=3 SV=1	type I signal peptidase 21 kDa subunit [Locusta migratoria manilensis]
LOCMI05621	0.561696	1.25206	1.51077	6.63395	3.23506	7.4207	0.0438054	1.25803	up	Gtr1/RagA G protein conserved region;; Miro-like protein;; Signal recognition particle receptor beta subunit;; ADP-ribosylation factor family	--	Ras-related GTP-binding protein D [Zootermopsis nevadensis]
LOCMI05622	13.6143	12.8973	14.3141	144.665	71.8562	142.635	4.09292e-10	2.0573	up	Thioredoxin;; Thioredoxin-like domain	Probable protein disulfide-isomerase A6 (Precursor) GN=tag-320 OS=Caenorhabditis elegans PE=3 SV=1	Protein disulfide-isomerase A6 [Zootermopsis nevadensis]
LOCMI05632	3.80525	3.25466	7.54377	21.7168	14.4268	27.1451	0.0183541	1.06501	up	KAP family P-loop domain;; Ankyrin repeats (3 copies);; Ankyrin repeat;; Ankyrin repeats (many copies);; Ankyrin repeats (many copies);; Ankyrin repeat	Ankyrin repeat and KH domain-containing protein mask OS=Drosophila melanogaster (Fruit fly) PE=1 SV=2	Kinase D-interacting substrate of 220 kDa, partial [Zootermopsis nevadensis]
LOCMI05636	4.74008	7.59039	10.2338	65.1449	35.1003	64.4805	0.00012803	1.77463	up	Keratinocyte-associated protein 2	Protein KRTCAP2 homolog OS=Ixodes scapularis (Black-legged tick) PE=2 SV=1	KRTCAP2-like protein [Zootermopsis nevadensis]
LOCMI05642	496.852	530.03	599.937	487.076	499.695	531.759	9.67467e-08	-1.10092	down	Ribosomal protein S12/S23	40S ribosomal protein S23 GN=RpS23 OS=Drosophila melanogaster (Fruit fly) PE=1 SV=1	40S ribosomal protein S23 [Zootermopsis nevadensis]
LOCMI05643	7.39218	8.00058	8.63644	43.4439	29.8598	45.8018	7.15274e-06	1.25824	up	Metallopeptidase family M24	Xaa-Pro aminopeptidase 1 GN=xpnpep1 OS=Dictyostelium discoideum (Slime mold) PE=3 SV=1	Xaa-Pro aminopeptidase 1 [Zootermopsis nevadensis]
LOCMI05660	3.5687	1.78087	1.46446	19.4249	10.3719	21.592	0.0022703	1.76105	up	Glycosyl transferase family 4	UDP-N-acetylglucosamine--dolichyl-phosphate N-acetylglucosaminephosphotransferase GN=alg7 OS=Dictyostelium discoideum (Slime mold) PE=3 SV=1	UDP-N-acetylglucosamine--dolichyl-phosphate N-acetylglucosaminephosphotransferase [Zootermopsis nevadensis]
LOCMI05663	26.4346	20.7811	19.5113	86.9859	105.626	108.199	0.000528943	1.14425	up	Gamma interferon inducible lysosomal thiol reductase (GILT)	GILT-like protein C02D5.2 GN=C02D5.2 OS=Caenorhabditis elegans PE=3 SV=1	GILT-like protein C02D5.2 [Zootermopsis nevadensis]
LOCMI05666	3.94981	6.91103	7.01861	4.32447	4.55867	6.2602	0.00817136	-1.2397	down	--	--	--
LOCMI05667	5.82298	5.33052	3.98948	27.1444	14.4556	29.6137	0.0281975	1.13324	up	Sugar efflux transporter for intercellular exchange	--	RAG1-activating protein 1-like protein [Zootermopsis nevadensis]
LOCMI05697	0.45081	0.493022	0.849789	4.22137	2.31133	2.74977	0.0358277	1.23866	up	Tudor domain;; Agenet domain;; Survival motor neuron protein (SMN)	Protein vreteno GN=vret OS=Drosophila melanogaster (Fruit fly) PE=1 SV=1	Tudor domain-containing protein 1 [Zootermopsis nevadensis]
LOCMI05698	1.62881	1.03246	8.45688	26.1733	50.172	57.0214	0.00363522	2.39228	up	--	--	hypothetical protein L798_04130 [Zootermopsis nevadensis]
LOCMI05703	41.5719	62.3524	83.9381	78.4642	22.8645	50.6819	0.017152	-1.30376	down	Taurine catabolism dioxygenase TauD, TfdA family	Probable gamma-butyrobetaine dioxygenase GN=gbh-1 OS=Caenorhabditis elegans PE=3 SV=1	Gamma-butyrobetaine dioxygenase [Zootermopsis nevadensis]
LOCMI05721	7.93307	5.02327	7.69246	5.00809	4.2761	5.10447	9.0791e-05	-1.50519	down	--	--	hypothetical protein L798_00860 [Zootermopsis nevadensis]
LOCMI05726	36.4505	48.0432	36.3891	30.4247	34.7933	20.1807	0.00088987	-1.45485	down	Folate-sensitive fragile site protein Fra10Ac1	--	FRA10AC1-like protein [Zootermopsis nevadensis]
LOCMI05731	0.63386	0.834904	3.62811	14.0782	12.4771	20.6059	0.00660718	2.02026	up	TPR repeat;; Tetratricopeptide repeat;; Tetratricopeptide repeat	STI1-like protein (Fragment) OS=Plasmodium falciparum PE=4 SV=1	Stress-induced-phosphoprotein 1 [Camponotus floridanus]
LOCMI05743	2.83036	3.46719	3.4131	15.7206	6.79369	19.5954	0.0333541	1.025	up	Adaptin N terminal region;; Alpha adaptin AP2, C-terminal domain;; Adaptin C-terminal domain	AP-2 complex subunit alpha GN=AGAP009538 OS=Anopheles gambiae (African malaria mosquito) PE=3 SV=4	hypothetical protein YQE_09113, partial [Dendroctonus ponderosae]
LOCMI05758	1054.7	1232.2	1332.77	749.688	1097.42	563.096	0.00055823	-1.51668	down	--	--	--
LOCMI05759	2380.08	2620.5	2572.19	1799.26	2622.3	2240.28	0.000380061	-1.1641	down	--	--	--
LOCMI05761	1.20607	3.67985	0.806112	17.7894	12.0891	14.7763	0.0189588	1.75046	up	von Willebrand factor type D domain	--	Vitellogenin [Zootermopsis nevadensis]
LOCMI05765	11.2866	10.0499	13.1552	6.34514	7.09429	12.121	0.00321194	-1.42681	down	--	--	PREDICTED: uncharacterized protein LOC103312022 [Acyrthosiphon pisum]
LOCMI05766	1.72139	1.93013	2.31243	9.9242	7.02217	15.5667	0.00264345	1.3494	up	Protein phosphatase 2A regulatory B subunit (B56 family)	Serine/threonine-protein phosphatase 2A regulatory subunit psrA GN=psrA OS=Dictyostelium discoideum (Slime mold) PE=3 SV=1	serine/threonine-protein phosphatase 2A 56 kDa regulatory subunit delta isoform, putative [Pediculus humanus corporis]
LOCMI05771	1.20543	1.12442	0.160334	21.6641	3.58112	11.8419	0.010095	2.41488	up	Arginase family	--	Arginase, non-hepatic 1 [Zootermopsis nevadensis]
LOCMI05775	2.36485	2.74239	8.43556	0.86108	0.728778	0.717819	1.33608e-07	-3.33316	down	Animal haem peroxidase	Chorion peroxidase (Precursor) GN=Pxt OS=Drosophila melanogaster (Fruit fly) PE=2 SV=3	Chorion peroxidase precursor, putative [Pediculus humanus corporis]
LOCMI05782	34.2328	17.4989	38.8016	14.2184	19.7916	23.7136	0.000355039	-1.60812	down	C-type lysozyme/alpha-lactalbumin family	Lysozyme c-1 (Precursor) GN=AGAP007347 OS=Anopheles gambiae (African malaria mosquito) PE=2 SV=2	AGAP005717-PA [Anopheles gambiae str. PEST]
LOCMI05790	2.87791	5.68604	3.80432	5.41031	1.89849	3.7184	0.0383206	-1.18139	down	SAM domain (Sterile alpha motif);; SAM domain (Sterile alpha motif);; Variant SH3 domain;; SH3 domain	--	hypothetical protein TcasGA2_TC000422 [Tribolium castaneum]
LOCMI05798	4.12735	3.98759	7.19102	22.2902	20.2481	28.4655	0.0319732	1.12098	up	Retinal tissue protein	--	Lin-52-like protein [Zootermopsis nevadensis]
LOCMI05801	2.40861	2.90497	2.47039	2.14653	1.58122	2.36857	0.0118333	-1.34685	down	Mitochondrial carrier protein	Probable mitochondrial thiamine pyrophosphate carrier GN=mcfK OS=Dictyostelium discoideum (Slime mold) PE=3 SV=1	PREDICTED: mitochondrial thiamine pyrophosphate carrier [Tribolium castaneum]
LOCMI05804	2.2083	1.50252	3.976	26.8107	7.98616	25.1299	0.0037423	1.80958	up	Nucleoside transporter	--	PREDICTED: equilibrative nucleoside transporter 1 [Harpegnathos saltator]
LOCMI05807	6.06283	6.6659	7.28213	27.4489	24.325	32.2189	3.64956e-06	1.03714	up	fzo-like conserved region;; Dynamin family;; 50S ribosome-binding GTPase	Transmembrane GTPase Marf GN=Marf OS=Drosophila melanogaster (Fruit fly) PE=1 SV=1	Transmembrane GTPase Marf [Zootermopsis nevadensis]
LOCMI05812	10.3146	11.7045	9.35807	93.4503	37.3769	49.2139	0.00215191	1.43784	up	Fumble	--	Pantothenate kinase 1 [Zootermopsis nevadensis]
LOCMI05816	0	0	0.227287	26.8222	3.43224	9.92128	1.90516e-05	4.68255	up	--	--	--
LOCMI05821	174.002	207.332	158.016	123.251	162.961	145.52	0.000112743	-1.30802	down	--	--	PREDICTED: lysM and putative peptidoglycan-binding domain-containing protein 4-like [Megachile rotundata]
LOCMI05826	10.9558	3.68808	3.25421	3.63436	2.31147	3.27584	0.00790011	-1.87721	down	--	--	--
LOCMI05827	48.737	34.9813	48.5801	101.472	459.425	387.035	0.00653406	1.77563	up	Hsp20/alpha crystallin family	Protein lethal(2)essential for life GN=l(2)efl OS=Drosophila melanogaster (Fruit fly) PE=1 SV=1	protein lethal, putative [Pediculus humanus corporis]
LOCMI05834	2.51992	5.35187	11.6706	0.941448	0.649361	3.08395	0.00312069	-2.78213	down	--	--	--
LOCMI05848	1.74842	3.08868	2.18736	15.09	7.62289	12.9721	0.00781657	1.26398	up	MoaC family;; Molybdenum Cofactor Synthesis C;; Radical SAM superfamily;; 4Fe-4S single cluster domain;; 4Fe-4S single cluster domain	Cyclic pyranopterin monophosphate synthase accessory protein GN=Mocs1 OS=Drosophila melanogaster (Fruit fly) PE=2 SV=1	PREDICTED: molybdenum cofactor biosynthesis protein 1-like isoform X1 [Ceratitis capitata]
LOCMI05849	12.3833	8.69336	16.553	58.7017	46.288	67.3749	0.0013466	1.14882	up	Janus/Ocnus family (Ocnus)	Sex-regulated protein janus-A GN=janA OS=Drosophila pseudoobscura pseudoobscura (Fruit fly) PE=3 SV=2	GK13425 [Drosophila willistoni]
LOCMI05863	6.58745	10.0623	6.56986	6.23026	5.01872	7.20989	0.000344133	-1.34517	down	Variant SH3 domain;; BAR domain;; SH3 domain;; Variant SH3 domain;; RhoGEF domain;; Bacterial SH3 domain	Myosin-M heavy chain GN=myoM OS=Dictyostelium discoideum (Slime mold) PE=1 SV=1	Dynamin-binding protein [Harpegnathos saltator]
LOCMI05874	414.24	435.41	471.781	398.996	405.161	369.651	1.17161e-06	-1.16357	down	Chitin binding Peritrophin-A domain	Peritrophin-1 (Precursor) GN=Aper1 OS=Anopheles gambiae (African malaria mosquito) PE=2 SV=2	hypothetical protein L798_10755 [Zootermopsis nevadensis]
LOCMI05891	0	0	0	1.57539	3.86139	1.60074	0.00237726	4.1824	up	--	--	--
LOCMI05899	0.603543	1.05848	1.28362	6.08484	2.84279	6.47565	0.0195235	1.2891	up	--	--	WD repeat-containing protein 7 [Zootermopsis nevadensis]
LOCMI05903	1.13039	1.12104	1.84479	6.59205	4.81649	12.9665	0.00730845	1.44801	up	ATPase family associated with various cellular activities (AAA);; Cell division protein 48 (CDC48), domain 2;; Cell division protein 48 (CDC48), N-terminal domain;; AAA domain;; AAA domain;; AAA domain;; AAA domain (Cdc48 subfamily);; AAA domain (dynein-related subfamily);; AAA domain;; Holliday junction DNA helicase ruvB N-terminus;; Magnesium chelatase, subunit ChlI;; TIP49 C-terminus;; RNA hel…	Vesicle-fusing ATPase 1 GN=comt OS=Drosophila melanogaster (Fruit fly) PE=2 SV=1	Vesicle-fusing ATPase 1, partial [Zootermopsis nevadensis]
LOCMI05908	0.32031	0	0	8.25904	2.62032	7.57819	0.000170138	3.97635	up	Major Facilitator Superfamily;; Sugar (and other) transporter;; MFS/sugar transport protein	Putative inorganic phosphate cotransporter GN=Picot OS=Drosophila ananassae (Fruit fly) PE=3 SV=1	Putative inorganic phosphate cotransporter [Zootermopsis nevadensis]
LOCMI05909	11.7092	9.68831	22.5343	47.3702	73.6385	87.5281	0.00997779	1.22709	up	Filamin/ABP280 repeat;; Calponin homology (CH) domain;; Y_Y_Y domain;; Bacterial Ig-like domain (group 1);; Bacterial Ig-like domain (group 3);; CAMSAP CH domain	Filamin-A GN=cher OS=Drosophila melanogaster (Fruit fly) PE=1 SV=2	PREDICTED: filamin-A isoform X3 [Tribolium castaneum]
LOCMI05911	4.82412	4.00277	4.13495	26.5402	12.2088	21.6908	0.00976599	1.14691	up	Cation efflux family	Probable zinc transporter protein DDB_G0291141 GN=DDB_G0291141 OS=Dictyostelium discoideum (Slime mold) PE=3 SV=1	Zinc transporter 7 [Zootermopsis nevadensis]
LOCMI05918	1.08283	0.844218	0.800848	9.6116	3.47377	8.80683	0.00697781	1.76245	up	Mitochondrial carrier protein	Probable mitochondrial 2-oxoglutarate/malate carrier protein GN=ucpC OS=Dictyostelium discoideum (Slime mold) PE=3 SV=1	Mitochondrial dicarboxylate carrier [Zootermopsis nevadensis]
LOCMI05920	0.211976	0.27056	1.11416	21.3091	11.9422	23.785	2.03893e-09	3.82683	up	Caspase domain	Caspase subunit p12 (Precursor) GN=Ice OS=Drosophila melanogaster (Fruit fly) PE=1 SV=2	CASPS4 protein [Anopheles arabiensis]
LOCMI05937	0.900629	0.766471	0.822547	21.7905	14.4754	7.9122	2.19397e-06	2.92664	up	--	--	--
LOCMI05938	4.65025	4.52067	5.76824	25.9015	17.7333	22.9275	0.0127171	1.06669	up	--	--	hypothetical protein L798_13856 [Zootermopsis nevadensis]
LOCMI05939	6.91765	5.06463	7.97241	35.3924	17.3468	32.3288	0.00597618	1.03788	up	'Cold-shock' DNA-binding domain;; S1-like;; SUZ-C motif	--	Cold shock domain-containing protein E1 [Zootermopsis nevadensis]
LOCMI05942	0.951447	1.51715	1.12543	15.4807	6.30408	8.51776	4.56969e-05	1.97669	up	Glycosyl hydrolases family 38 C-terminal domain;; Glycosyl hydrolases family 38 N-terminal domain;; Alpha mannosidase, middle domain	Alpha-mannosidase 58 kDa subunit (Precursor) GN=manA OS=Dictyostelium discoideum (Slime mold) PE=1 SV=2	hypothetical protein YQE_09977, partial [Dendroctonus ponderosae]
LOCMI05946	2.73548	2.71097	3.08647	14.0477	10.8561	19.2596	0.00851717	1.25557	up	SPRY domain	--	Chronic lymphocytic leukemia deletion region gene 6 protein-like protein [Zootermopsis nevadensis]
LOCMI05950	0	0	1.25561	13.8957	3.69556	9.16464	0.0357604	2.65519	up	Thiamine pyrophosphate enzyme, N-terminal TPP binding domain	Acetolactate synthase-like protein GN=T26C12.1 OS=Caenorhabditis elegans PE=3 SV=2	hypothetical protein DAPPUDRAFT_303446 [Daphnia pulex]
LOCMI05958	24.8467	17.8196	460.225	23.1018	26.9551	19.8854	0.00164483	-3.23176	down	--	--	hypothetical protein X777_07789 [Cerapachys biroi]
LOCMI05975	0	0	0	43.8756	25.7964	18.7615	1.23494e-10	7.04688	up	--	--	--
LOCMI05992	79.0988	124.999	38.2278	64.3306	63.936	28.2328	0.0266845	-1.54397	down	--	--	--
LOCMI06003	18.5202	22.0099	20.158	19.3517	19.0657	22.0005	4.08548e-05	-1.01798	down	RNA recognition motif. (a.k.a. RRM, RBD, or RNP domain);; RNA recognition motif (a.k.a. RRM, RBD, or RNP domain);; RNA recognition motif. (a.k.a. RRM, RBD, or RNP domain)	--	SAFB-like transcription modulator [Zootermopsis nevadensis]
LOCMI06004	3.9125	2.33644	2.48537	17.3811	10.5083	22.3085	0.00516224	1.42596	up	pre-RNA processing PIH1/Nop17	--	PREDICTED: PIH1 domain-containing protein 1-like [Bombyx mori]
LOCMI06013	2.04722	5.8991	5.04683	120.265	26.8307	91.3179	5.8492e-06	2.94566	up	Methyltransferase domain;; Methyltransferase domain;; Methyltransferase domain;; Methyltransferase domain;; Methyltransferase domain;; Methyltransferase domain;; ubiE/COQ5 methyltransferase family;; Methyltransferase domain;; Methyltransferase small domain	--	PREDICTED: glycine N-methyltransferase [Tribolium castaneum]
LOCMI06027	2.26772	1.52886	2.57433	13.932	4.88944	10.696	0.0392278	1.10953	up	Sec63 Brl domain;; DnaJ domain	Putative U5 small nuclear ribonucleoprotein 200 kDa helicase GN=l(3)72Ab OS=Drosophila melanogaster (Fruit fly) PE=2 SV=4	Translocation protein SEC63-like protein [Zootermopsis nevadensis]
LOCMI06028	7.1147	6.61957	10.5559	46.9607	35.3574	52.7203	1.32041e-05	1.41669	up	--	Akirin OS=Drosophila melanogaster (Fruit fly) PE=1 SV=1	Akirin [Zootermopsis nevadensis]
LOCMI06030	0.515054	0.69775	0.697137	4.394	3.77663	7.83988	0.00632125	1.83927	up	Triose-phosphate Transporter family;; EamA-like transporter family	Solute carrier family 35 member E1 homolog GN=CG14621 OS=Drosophila melanogaster (Fruit fly) PE=2 SV=1	Solute carrier family 35 member E1-like protein [Zootermopsis nevadensis]
LOCMI06048	12.5867	10.9826	6.9287	60.5509	40.821	70.951	0.000526161	1.41977	up	Enoyl-(Acyl carrier protein) reductase;; short chain dehydrogenase;; KR domain	L-xylulose reductase {ECO:0000250|UniProtKB:Q7Z4W1} OS=Caenorhabditis elegans PE=1 SV=2	L-xylulose reductase [Zootermopsis nevadensis]
LOCMI06052	6.88089	5.73406	13.2222	7.91607	3.8587	6.36447	0.00215638	-1.48665	down	NHL repeat;; Filamin/ABP280 repeat;; B-box zinc finger	RING finger protein nhl-1 GN=nhl-1 OS=Caenorhabditis elegans PE=1 SV=2	Tripartite motif-containing protein 3 [Zootermopsis nevadensis]
LOCMI06060	20.8377	19.0002	38.4941	180.945	75.8401	115.077	0.0159774	1.19161	up	Cysteine dioxygenase type I;; Protein of unknown function (DUF1637)	Cysteine dioxygenase GN=cdo-1 OS=Caenorhabditis briggsae PE=3 SV=1	PREDICTED: cysteine dioxygenase type 1-like [Megachile rotundata]
LOCMI06064	24.5969	28.6376	27.0667	18.1295	11.6369	12.7148	1.10741e-11	-1.91902	down	--	--	hypothetical protein L798_06864 [Zootermopsis nevadensis]
LOCMI06076	5.07985	2.54249	6.84361	19.9308	16.5621	23.8386	0.044624	1.00514	up	Zn-finger in Ran binding protein and others	--	PREDICTED: zinc finger Ran-binding domain-containing protein 2 [Tribolium castaneum]
LOCMI06089	1.73784	0.394931	1.27889	10.9073	4.69311	7.98021	0.0239506	1.6117	up	Tetraspanin family	23 kDa integral membrane protein OS=Schistosoma mansoni (Blood fluke) PE=2 SV=1	Tetraspanin-33 [Zootermopsis nevadensis]
LOCMI06090	1.33999	0.691333	1.14756	4.90318	2.93275	8.50914	0.0463495	1.22672	up	Sec1 family	Protein ROP GN=Rop OS=Drosophila melanogaster (Fruit fly) PE=2 SV=2	protein ROP, putative [Pediculus humanus corporis]
LOCMI06093	8.71213	10.4187	12.1199	56.953	33.6678	70.1573	0.000113746	1.29666	up	Class II Aldolase and Adducin N-terminal domain	Protein hu-li tai shao GN=hts OS=Drosophila melanogaster (Fruit fly) PE=1 SV=2	Protein hu-li tai shao [Zootermopsis nevadensis]
LOCMI06096	4.27404	6.39194	6.89629	3.608	2.41329	5.14244	0.00187194	-1.6287	down	Lectin C-type domain	--	PREDICTED: uncharacterized protein LOC661296 [Tribolium castaneum]
LOCMI06108	2.04626	0.824321	3.37379	0.917067	1.04551	1.53101	0.0188818	-1.72116	down	Sodium/calcium exchanger protein	Probable sodium/potassium/calcium exchanger CG1090 GN=CG1090 OS=Drosophila melanogaster (Fruit fly) PE=2 SV=3	Sodium/calcium exchanger 1, partial [Zootermopsis nevadensis]
LOCMI06110	0	0	0	3.81652	3.67593	5.62975	9.80453e-05	4.94832	up	--	--	--
LOCMI06121	18.2513	20.6158	12.2255	14.27	15.2417	13.6686	0.0251787	-1.21705	down	--	--	--
LOCMI06137	2.56955	3.64598	2.16464	0.884871	2.27664	1.63217	0.0204769	-1.69912	down	PWWP domain	--	hypothetical protein IscW_ISCW022269 [Ixodes scapularis]
LOCMI06139	0.255084	0.46149	0.46088	2.92493	1.53731	3.0109	0.00628669	1.53558	up	Sterol-sensing domain of SREBP cleavage-activation;; Patched family;; WD domain, G-beta repeat	Myosin heavy chain kinase B GN=mhkB OS=Dictyostelium discoideum (Slime mold) PE=2 SV=1	sterol regulatory element binding protein cleavage-activating protein (srebp cleavage-activating protein) (scap) [Aedes aegypti]
LOCMI06151	9.24313	4.80086	9.40111	3.99657	8.77069	6.19998	0.0307812	-1.22951	down	ABC transporter;; ABC transporter transmembrane region;; 50S ribosome-binding GTPase;; P-loop containing region of AAA domain;; Domain of unknown function DUF87;; AAA domain;; Protein of unknown function (DUF815);; AAA domain;; Miro-like protein;; Protein of unknown function, DUF258;; ArgK protein;; Zeta toxin;; Molybdopterin guanine dinucleotide synthesis protein B	Probable multidrug resistance-associated protein lethal(2)03659 GN=l(2)03659 OS=Drosophila melanogaster (Fruit fly) PE=2 SV=3	PREDICTED: probable multidrug resistance-associated protein lethal(2)03659-like [Megachile rotundata]
LOCMI06157	1.53452	0.954193	1.88844	5.64884	5.47234	8.2658	0.0140723	1.08033	up	Sad1 / UNC-like C-terminal	Nuclear migration and anchoring protein unc-84 GN=unc-84 OS=Caenorhabditis elegans PE=1 SV=2	Unc-84-like protein A [Zootermopsis nevadensis]
LOCMI06171	24.6685	26.1797	16.5302	11.4024	19.5691	11.328	0.00143811	-1.60581	down	Nitrogen permease regulator 2	--	Tumor suppressor candidate 4 [Zootermopsis nevadensis]
LOCMI06183	5.21352	3.5754	7.59976	28.2961	23.9094	66.0559	0.00193491	1.72725	up	Ubiquitin carboxyl-terminal hydrolase, family 1	Ubiquitin carboxyl-terminal hydrolase GN=Uch OS=Drosophila melanogaster (Fruit fly) PE=2 SV=2	cysteine peptidase C12 containing ubiquitin carboxy-terminal hydrolase [Coptotermes formosanus]
LOCMI06187	2.12163	0.414746	0.546127	0.309951	0.56773	0.257897	0.0283244	-2.11073	down	EGF domain;; Human growth factor-like EGF	Cadherin-related tumor suppressor (Precursor) GN=ft OS=Drosophila melanogaster (Fruit fly) PE=1 SV=3	hypothetical protein TcasGA2_TC011986 [Tribolium castaneum]
LOCMI06196	13.752	16.2449	15.4846	9.4578	5.50151	7.96479	5.52487e-12	-1.99832	down	RINT-1 / TIP-1 family	RINT1-like protein GN=CG8605 OS=Drosophila melanogaster (Fruit fly) PE=2 SV=2	RAD50-interacting protein 1 [Zootermopsis nevadensis]
LOCMI06201	6.41858	4.38406	6.95723	55.3544	24.0895	45.7739	4.9182e-05	1.72549	up	Innexin	Innexin inx2 GN=inx2 OS=Schistocerca americana (American grasshopper) PE=1 SV=1	innexin 2 [Schistocerca gregaria]
LOCMI06203	34.6466	29.4471	27.2555	151.166	99.4551	194.542	0.000160713	1.21938	up	HMG-box domain;; HMG (high mobility group) box	High mobility group protein DSP1 GN=Dsp1 OS=Drosophila melanogaster (Fruit fly) PE=2 SV=1	GF19115 [Drosophila ananassae]
LOCMI06205	2.55559	1.63597	1.89569	1.74219	1.59044	0.713982	0.0413124	-1.48571	down	E1-E2 ATPase;; P5-type ATPase cation transporter	Probable cation-transporting ATPase W08D2.5 GN=W08D2.5 OS=Caenorhabditis elegans PE=3 SV=2	hypothetical protein YQE_10820, partial [Dendroctonus ponderosae]
LOCMI06215	197.357	168.33	118.73	87.3229	70.2625	57.6327	2.08629e-08	-2.14339	down	Sugar (and other) transporter;; Major Facilitator Superfamily	Organic cation transporter protein GN=Orct OS=Drosophila melanogaster (Fruit fly) PE=1 SV=1	AGAP004309-PA-like protein [Anopheles sinensis]
LOCMI06219	5.05166	2.36238	3.85282	21.5626	9.30863	24.0678	0.0481695	1.15743	up	--	--	hypothetical protein L798_00306 [Zootermopsis nevadensis]
LOCMI06225	15.5925	12.7379	14.7981	57.4117	48.8779	74.465	7.31373e-05	1.02598	up	SRR1;; Complex1_LYR-like	SRR1-like protein GN=CG7988 OS=Drosophila melanogaster (Fruit fly) PE=1 SV=1	hypothetical protein TcasGA2_TC005128 [Tribolium castaneum]
LOCMI06226	2.09801	2.23931	5.57495	75.5595	18.7015	71.4816	5.78997e-05	2.80198	up	--	--	hypothetical protein L798_06924 [Zootermopsis nevadensis]
LOCMI06228	3418.88	2693.77	4703.99	1179.21	1735.73	1818.79	6.5227e-10	-2.14812	down	Insect cuticle protein	Endocuticle structural glycoprotein SgAbd-1 OS=Schistocerca gregaria (Desert locust) PE=1 SV=1	RecName: Full=Endocuticle structural glycoprotein SgAbd-1 [Schistocerca gregaria]
LOCMI06247	64.9359	57.6547	49.3904	37.0228	49.5797	55.955	0.00011574	-1.27011	down	WD domain, G-beta repeat;; Cytoplasmic dynein 1 intermediate chain 2	Cytoplasmic dynein 1 intermediate chain GN=sw OS=Drosophila melanogaster (Fruit fly) PE=1 SV=3	hypothetical protein TcasGA2_TC011326 [Tribolium castaneum]
LOCMI06267	2.40836	1.07453	1.84951	19.2519	9.54292	19.6466	1.90782e-05	2.06277	up	Protein kinase domain;; Protein tyrosine kinase;; C terminal SARAH domain of Mst1	Serine/threonine-protein kinase hippo GN=hpo OS=Drosophila melanogaster (Fruit fly) PE=1 SV=1	Hippo [Blattella germanica]
LOCMI06272	16.9404	8.2339	35.1526	15.326	12.9259	7.49366	0.0163885	-1.62099	down	Transmembrane amino acid transporter protein	Putative amino acid permease F59B2.2 GN=F59B2.2 OS=Caenorhabditis elegans PE=3 SV=2	Proton-coupled amino acid transporter 4 [Zootermopsis nevadensis]
LOCMI06280	4.21077	3.30056	5.14716	47.7607	15.7696	39.1126	5.73286e-05	1.90821	up	Oligosaccharyl transferase STT3 subunit	Dolichyl-diphosphooligosaccharide--protein glycosyltransferase subunit STT3 GN=T12A2.2 OS=Caenorhabditis elegans PE=1 SV=1	Dolichyl-diphosphooligosaccharide--protein glycosyltransferase subunit STT3B [Zootermopsis nevadensis]
LOCMI06300	1.33589	0.999533	1.51056	8.34303	15.6613	18.0596	2.4073e-06	2.34052	up	Sodium:neurotransmitter symporter family	Sodium-dependent serotonin transporter GN=SerT OS=Drosophila melanogaster (Fruit fly) PE=2 SV=1	Sodium-dependent neutral amino acid transporter B(0)AT1, partial [Zootermopsis nevadensis]
LOCMI06318	72.3548	71.0977	39.897	17.1704	34.5207	26.9921	1.50522e-05	-2.15169	down	--	--	U11/U12 small nuclear ribonucleoprotein 48 kDa protein [Zootermopsis nevadensis]
LOCMI06322	480.807	477.645	465.879	409.135	525.893	410.234	0.000893742	-1.062	down	Ribosomal L37ae protein family	60S ribosomal protein L37a GN=RpL37A OS=Drosophila melanogaster (Fruit fly) PE=1 SV=3	60S ribosomal protein L37a [Zootermopsis nevadensis]
LOCMI06330	0.876199	0.748805	0.262917	6.77094	1.87169	5.12204	0.0324224	1.63472	up	Myb-like DNA-binding domain;; Myb-like DNA-binding domain;; C-myb, C-terminal	Myb protein GN=Myb OS=Drosophila melanogaster (Fruit fly) PE=1 SV=2	Myb-related protein A [Zootermopsis nevadensis]
LOCMI06346	11.5898	17.8186	21.4319	96.9464	65.5739	74.2826	0.00119364	1.1851	up	Malate/L-lactate dehydrogenase	--	PREDICTED: uncharacterized protein LOC655785 [Tribolium castaneum]
LOCMI06347	16.857	13.4999	25.2661	76.7197	78.627	83.9631	0.00233821	1.08253	up	Protein of unknown function (DUF1075)	UPF0389 protein CG9231 GN=CG9231 OS=Drosophila melanogaster (Fruit fly) PE=1 SV=1	GE22772 [Drosophila yakuba]
LOCMI06348	4.2915	7.42736	4.15018	34.9605	20.9292	37.7371	0.00246771	1.45689	up	Caffeine-induced death protein 2	--	Coiled-coil domain-containing protein 58 [Zootermopsis nevadensis]
LOCMI06351	3.9937	4.79048	6.56595	35.5331	20.7684	32.3443	8.62261e-06	1.47794	up	--	--	hypothetical protein X975_05395, partial [Stegodyphus mimosarum]
LOCMI06354	14.0347	12.2825	4.75817	4.95641	4.29916	7.56714	0.00103932	-1.86907	down	Mab-21 protein	--	hypothetical protein L798_08951 [Zootermopsis nevadensis]
LOCMI06357	3.80994	4.53295	8.77232	4.58531	4.14776	4.78435	0.00352553	-1.30946	down	Myosin head (motor domain)	Myosin heavy chain, non-muscle GN=zip OS=Drosophila melanogaster (Fruit fly) PE=1 SV=2	Myosin-XVIIIa, partial [Zootermopsis nevadensis]
LOCMI06358	26.1524	20.0942	22.597	10.4635	22.4331	14.2762	0.00215249	-1.47556	down	YL1 nuclear protein	Vacuolar protein sorting-associated protein 72 homolog GN=YL-1 OS=Drosophila melanogaster (Fruit fly) PE=1 SV=1	Vacuolar protein sorting-associated protein 72-like protein [Zootermopsis nevadensis]
LOCMI06374	3.60418	4.56234	5.84171	34.7931	13.0555	34.0851	0.00258376	1.44917	up	Eukaryotic translation initiation factor eIF2A	Eukaryotic translation initiation factor 2A GN=CG7414 OS=Drosophila melanogaster (Fruit fly) PE=1 SV=1	Eukaryotic translation initiation factor 2A [Zootermopsis nevadensis]
LOCMI06384	5.20667	7.10537	5.95935	32.7455	22.6752	52.7258	0.000325377	1.47268	up	--	--	--
LOCMI06386	9.08398	13.9222	7.70329	8.49152	9.03487	10.9192	0.0109872	-1.11865	down	DHHC palmitoyltransferase	Putative ZDHHC-type palmitoyltransferase 4 GN=DDB_G0274251 OS=Dictyostelium discoideum (Slime mold) PE=3 SV=1	putative palmitoyltransferase ZDHHC16 [Zootermopsis nevadensis]
LOCMI06391	0.437065	0.47083	0.584311	4.73286	1.97244	2.60145	0.00241456	1.54424	up	Carbamoyl-phosphate synthase L chain, ATP binding domain;; Glutamine amidotransferase class-I;; Carbamoyl-phosphate synthetase large chain, oligomerisation domain;; Carbamoyl-phosphate synthase small chain, CPSase domain;; Carbamoyl-phosphate synthase L chain, N-terminal domain;; ATP-grasp domain;; ATP-grasp domain;; D-ala D-ala ligase C-terminus;; MGS-like domain;; ATP-grasp domain;; Peptidase C…	Dihydroorotase GN=r OS=Drosophila melanogaster (Fruit fly) PE=1 SV=3	PREDICTED: CAD protein [Tribolium castaneum]
LOCMI06420	2.24187	3.02408	3.3161	16.0488	10.9373	14.7779	0.0135888	1.18781	up	Mediator complex subunit 29	Mediator of RNA polymerase II transcription subunit 29 GN=ix OS=Bombyx mori (Silk moth) PE=2 SV=1	Mediator of RNA polymerase II transcription subunit 29 [Zootermopsis nevadensis]
LOCMI06426	9.82423	5.65507	18.9107	11.6833	6.04754	7.23662	0.0251787	-1.39776	down	Nitroreductase family	Uncharacterized protein C02C2.5 GN=C02C2.5 OS=Caenorhabditis elegans PE=3 SV=2	Iodotyrosine dehalogenase 1, partial [Zootermopsis nevadensis]
LOCMI06431	3.24471	3.12534	2.8424	235.364	34.0443	132.726	3.32104e-10	4.09893	up	Major intrinsic protein	Aquaporin AQPAe.a GN=AAEL003512 OS=Aedes aegypti (Yellowfever mosquito) PE=2 SV=2	PREDICTED: aquaporin AQPcic-like isoform X2 [Solenopsis invicta]
LOCMI06432	0.481022	0.969306	1.92744	84.988	9.21109	40.1952	6.23613e-06	3.77978	up	--	--	Aquaporin AQPAe.a [Acromyrmex echinatior]
LOCMI06439	39.1123	46.984	91.5043	393.386	180.492	316.182	0.00711347	1.27164	up	Fasciclin domain	Fasciclin-1 (Precursor) GN=FAS1 OS=Schistocerca americana (American grasshopper) PE=1 SV=1	Transforming growth factor-beta-induced protein ig-h3 [Zootermopsis nevadensis]
LOCMI06443	30.1832	99.2163	3.32559	1.71017	6.10104	7.45623	0.000907389	-3.50574	down	--	--	--
LOCMI06446	8.89896	11.0633	17.7613	7.5834	8.73338	8.76221	0.000170529	-1.55258	down	RhoGEF domain	Myosin-M heavy chain GN=myoM OS=Dictyostelium discoideum (Slime mold) PE=1 SV=1	Myosin-M heavy chain [Zootermopsis nevadensis]
LOCMI06458	24.2703	19.393	15.8606	11.4111	16.9256	10.5178	0.00125134	-1.55877	down	Alcohol dehydrogenase transcription factor Myb/SANT-like	--	hypothetical protein EAI_02132 [Harpegnathos saltator]
LOCMI06462	95.3687	86.6351	129.415	483.194	393.217	570.658	5.46079e-07	1.18844	up	Eukaryotic porin	Voltage-dependent anion-selective channel GN=porin OS=Drosophila melanogaster (Fruit fly) PE=1 SV=3	mitochondrial voltage-dependent anion channel [Locusta migratoria]
LOCMI06473	41.9964	37.0346	18.1248	15.9791	35.2349	16.8812	0.0315187	-1.41478	down	--	--	--
LOCMI06484	4.30303	6.92194	3.19181	1.81171	3.70453	2.43569	0.00779196	-1.7472	down	THAP domain	--	THAP domain-containing protein 1, partial [Stegodyphus mimosarum]
LOCMI06500	0	0	0	3.78955	2.91961	3.2035	0.00124701	4.33172	up	--	--	Serine/threonine kinase 11-interacting protein [Zootermopsis nevadensis]
LOCMI06511	0.332296	0	1.02079	7.76322	5.7154	11.0887	0.00381171	2.69953	up	--	--	--
LOCMI06526	3.53341	2.93255	7.57418	1.09	2.60827	2.04401	0.000463058	-2.1421	down	Laminin G domain;; Laminin G domain;; Laminin EGF-like (Domains III and V);; Concanavalin A-like lectin/glucanases superfamily;; EGF-like domain;; Human growth factor-like EGF	Protocadherin-like wing polarity protein stan (Precursor) GN=stan OS=Drosophila melanogaster (Fruit fly) PE=1 SV=4	Agrin precursor, putative [Pediculus humanus corporis]
LOCMI06542	0.553488	0.261807	0.671461	3.60219	1.8672	2.4788	0.0356689	1.30202	up	PXA domain;; Sorting nexin C terminal;; PX domain;; Regulator of G protein signaling domain	--	PREDICTED: sorting nexin-13-like [Megachile rotundata]
LOCMI06552	0.728344	0.647599	0.788904	9.11672	2.92666	9.59271	5.85556e-05	2.15411	up	UDP-glucose:Glycoprotein Glucosyltransferase;; Glycosyl transferase family 8	UDP-glucose:glycoprotein glucosyltransferase (Precursor) GN=Ugt OS=Drosophila melanogaster (Fruit fly) PE=1 SV=2	PREDICTED: UDP-glucose:glycoprotein glucosyltransferase [Tribolium castaneum]
LOCMI06553	1.76599	2.48965	3.97073	22.4371	7.60933	17.9417	0.00943041	1.44296	up	Carbamoyl-phosphate synthase L chain, ATP binding domain;; Carbamoyl-phosphate synthase L chain, N-terminal domain;; Biotin carboxylase C-terminal domain;; Biotin-requiring enzyme;; ATP-grasp domain;; Biotin-lipoyl like;; ATP-grasp domain;; D-ala D-ala ligase C-terminus;; HlyD family secretion protein;; HlyD family secretion protein;; RimK-like ATP-grasp domain	Methylcrotonoyl-CoA carboxylase subunit alpha, mitochondrial (Precursor) GN=mccA OS=Dictyostelium discoideum (Slime mold) PE=3 SV=1	Methylcrotonoyl-CoA carboxylase subunit alpha, mitochondrial [Zootermopsis nevadensis]
LOCMI06557	5.21095	6.99567	8.0336	47.7282	27.3337	48.3289	8.13628e-05	1.52678	up	5-formyltetrahydrofolate cyclo-ligase family	Probable 5-formyltetrahydrofolate cyclo-ligase GN=Y106G6E.4 OS=Caenorhabditis elegans PE=3 SV=1	5-formyltetrahydrofolate cyclo-ligase [Zootermopsis nevadensis]
LOCMI06566	3.65762	4.6794	2.63444	3.66662	3.82217	2.74863	0.0279816	-1.07776	down	FAST kinase-like protein, subdomain 2;; FAST kinase-like protein, subdomain 1	--	FAST kinase domain-containing protein 1 [Zootermopsis nevadensis]
LOCMI06569	44.504	33.914	98.0646	229.468	305.574	400.322	0.00683027	1.37571	up	E1-E2 ATPase;; Cation transporting ATPase, C-terminus;; haloacid dehalogenase-like hydrolase;; Putative hydrolase of sodium-potassium ATPase alpha subunit;; haloacid dehalogenase-like hydrolase;; Cation transporter/ATPase, N-terminus;; haloacid dehalogenase-like hydrolase	Calcium-transporting ATPase sarcoplasmic/endoplasmic reticulum type OS=Anopheles gambiae (African malaria mosquito) PE=3 SV=5	PREDICTED: calcium-transporting ATPase sarcoplasmic/endoplasmic reticulum type-like [Megachile rotundata]
LOCMI06578	33.2374	39.8116	41.8359	26.2382	34.3477	40.7092	0.000261788	-1.18089	down	--	--	PREDICTED: uncharacterized protein LOC662774 [Tribolium castaneum]
LOCMI06581	0.140654	0.385137	0.672322	3.12744	1.57977	2.68082	0.0273243	1.47331	up	RhoGEF domain;; FERM C-terminal PH-like domain;; PH domain;; FERM central domain;; FERM N-terminal domain;; FERM adjacent (FA)	Protein 4.1 homolog GN=cora OS=Drosophila melanogaster (Fruit fly) PE=1 SV=1	FERM, RhoGEF and pleckstrin domain-containing protein 2 [Zootermopsis nevadensis]
LOCMI06585	24.6919	23.2503	23.5621	10.1156	18.1568	8.64531	0.00132705	-1.84891	down	--	--	--
LOCMI06602	37.3574	30.9703	38.3697	14.2713	1.63726	13.5106	9.97431e-05	-2.75234	down	Ribosomal protein L6	60S ribosomal protein L9 GN=RpL9 OS=Spodoptera frugiperda (Fall armyworm) PE=2 SV=1	PREDICTED: 60S ribosomal protein L9-like [Megachile rotundata]
LOCMI06603	531.597	456.669	1018.42	475.43	494.108	772.409	0.00480296	-1.18774	down	Tubulin/FtsZ family, GTPase domain;; Tubulin C-terminal domain	Tubulin alpha-1 chain GN=alphaTub84B OS=Drosophila melanogaster (Fruit fly) PE=2 SV=1	GL12416 [Drosophila persimilis]
LOCMI06607	3.88316	1.70999	2.58419	20.0212	13.415	21.1027	0.00285076	1.60096	up	Reticulon	--	ADP-ribosylation factor-like protein 6-interacting protein 1 [Zootermopsis nevadensis]
LOCMI06622	2.10363	2.17493	5.04259	32.8789	11.8936	21.7305	0.00551085	1.69436	up	Innexin	Innexin inx1 GN=inx1 OS=Schistocerca americana (American grasshopper) PE=1 SV=1	innexin 1 [Schistocerca gregaria]
LOCMI06624	19.6512	17.209	14.9796	9.5492	16.4946	15.8595	0.00244976	-1.28706	down	Inward rectifier potassium channel	Inward rectifier potassium channel irk-1 GN=irk-1 OS=Caenorhabditis elegans PE=2 SV=2	Inward rectifier potassium channel 2 [Zootermopsis nevadensis]
LOCMI06625	15.4918	17.9826	6.87278	3.44562	4.59799	6.25359	3.81995e-05	-2.42387	down	--	--	--
LOCMI06630	2.6492	2.74163	4.50366	16.2563	13.4459	16.7931	0.000849493	1.19111	up	Uncharacterized protein family UPF0016	--	hypothetical protein L798_11460 [Zootermopsis nevadensis]
LOCMI06631	0	0	0	0.403651	0.95256	1.38094	0.00088168	4.45985	up	F5/8 type C domain;; Protein tyrosine kinase;; Protein kinase domain	Class II receptor tyrosine kinase GN=TK OS=Geodia cydonium (Sponge) PE=2 SV=2	hypothetical protein TcasGA2_TC001579 [Tribolium castaneum]
LOCMI06636	1.92001	1.22355	1.51522	11.6962	4.64044	9.89696	0.0087254	1.38334	up	Glycosyl transferase family 2;; Ricin-type beta-trefoil lectin domain;; N-terminal domain of galactosyltransferase;; Glycosyltransferase like family 2	Putative polypeptide N-acetylgalactosaminyltransferase 10 OS=Caenorhabditis briggsae PE=3 SV=2	Putative polypeptide N-acetylgalactosaminyltransferase 10 [Zootermopsis nevadensis]
LOCMI06637	2.8077	1.6348	2.40081	11.5839	6.58896	12.5784	0.0091389	1.09218	up	Cullin family;; Cullin protein neddylation domain	Cullin-3 GN=culC OS=Dictyostelium discoideum (Slime mold) PE=3 SV=1	PREDICTED: cullin-3-B-like [Strongylocentrotus purpuratus]
LOCMI06672	3.192	2.00296	3.55224	38.9073	19.0737	39.8888	1.03257e-07	2.34293	up	Mitochondrial carrier protein	Probable mitochondrial 2-oxoglutarate/malate carrier protein GN=ucpC OS=Dictyostelium discoideum (Slime mold) PE=3 SV=1	Mitochondrial 2-oxoglutarate/malate carrier protein [Zootermopsis nevadensis]
LOCMI06678	18.1848	10.6226	30.3482	81.369	87.3882	124.191	0.00665952	1.27104	up	Tropomodulin	Tropomodulin GN=unc-94 OS=Caenorhabditis elegans PE=1 SV=2	Tropomodulin [Zootermopsis nevadensis]
LOCMI06681	10.3543	9.98344	11.7227	4.77796	4.74549	5.38816	1.37004e-16	-2.10165	down	Zinc finger C-x8-C-x5-C-x3-H type (and similar);; RNA recognition motif. (a.k.a. RRM, RBD, or RNP domain);; RNA recognition motif. (a.k.a. RRM, RBD, or RNP domain)	Splicing factor U2af 38 kDa subunit GN=U2af38 OS=Drosophila melanogaster (Fruit fly) PE=1 SV=2	U2 small nuclear ribonucleoprotein auxiliary factor 35 kDa subunit-related protein 1 [Zootermopsis nevadensis]
LOCMI06684	22.8131	17.2996	67.3031	8.12195	14.4622	12.6903	0.000261769	-2.42341	down	--	--	--
LOCMI06688	0.862707	1.47083	2.56064	11.7963	4.73751	12.4744	0.043346	1.38809	up	Phosphatidylinositol transfer protein	Cytoplasmic phosphatidylinositol transfer protein 1 GN=rdgBbeta OS=Drosophila melanogaster (Fruit fly) PE=2 SV=1	Cytoplasmic phosphatidylinositol transfer protein 1 [Zootermopsis nevadensis]
LOCMI06693	693.081	633.427	1374.86	684.759	684.728	1034.87	0.00509684	-1.15208	down	Tubulin/FtsZ family, GTPase domain;; Tubulin C-terminal domain	Tubulin alpha-1 chain GN=alphaTub84B OS=Drosophila melanogaster (Fruit fly) PE=2 SV=1	GL12416 [Drosophila persimilis]
LOCMI06712	0.230387	0	0	1.21968	1.81166	4.12744	0.0414822	2.6246	up	Zinc-finger of C2H2 type;; Zinc-finger double-stranded RNA-binding;; C2H2 type zinc-finger (2 copies);; U1 zinc finger;; DBF zinc finger;; Zinc finger, C2H2 type;; C2H2-type zinc finger;; A-kinase anchoring protein 95 (AKAP95)	--	hypothetical protein L798_13723 [Zootermopsis nevadensis]
LOCMI06722	19.9086	13.9327	6.59053	7.49217	10.7846	7.65525	0.0184546	-1.56372	down	--	Transposable element Tcb1 transposase OS=Caenorhabditis briggsae PE=3 SV=1	--
LOCMI06725	90.6242	69.17	77.8932	12.5281	46.6914	15.2277	0.000172451	-2.46123	down	--	--	--
LOCMI06726	669.966	763.283	217.184	38.2314	56.2186	59.7996	4.20875e-14	-4.25868	down	--	--	--
LOCMI06735	7.01472	6.41645	4.65992	49.0526	28.7291	49.0774	2.27418e-06	1.73097	up	Endonuclease/Exonuclease/phosphatase family;; Endonuclease-reverse transcriptase	Recombination repair protein 1 GN=Rrp1 OS=Drosophila melanogaster (Fruit fly) PE=1 SV=2	Recombination repair protein 1 [Zootermopsis nevadensis]
LOCMI06737	1.11112	0.940982	1.5394	5.26724	4.50666	6.47429	0.026273	1.08848	up	Protein of unknown function (DUF1546);; TATA box binding protein associated factor (TAF)	Transcription initiation factor TFIID subunit 6 GN=Taf6 OS=Drosophila melanogaster (Fruit fly) PE=1 SV=2	Transcription initiation factor TFIID subunit 6 [Zootermopsis nevadensis]
LOCMI06751	3.65513	7.73391	9.42354	177.765	55.6882	132.661	9.27223e-08	2.94696	up	--	--	--
LOCMI06752	0.173276	0	0.363107	2.21941	1.54022	3.59802	0.0389866	2.20167	up	Glycosyltransferase family 43	Galactosylgalactosylxylosylprotein 3-beta-glucuronosyltransferase S GN=GlcAT-S OS=Drosophila melanogaster (Fruit fly) PE=1 SV=2	Galactosylgalactosylxylosylprotein 3-beta-glucuronosyltransferase S [Zootermopsis nevadensis]
LOCMI06756	21.583	15.527	46.3319	912.025	192.37	635.64	4.89888e-07	3.17076	up	--	--	--
LOCMI06763	0.567518	0.387046	0.517726	2.39126	1.33036	2.5037	0.0182216	1.00763	up	BTB/POZ domain;; BTB And C-terminal Kelch	Protein roadkill GN=rdx OS=Drosophila melanogaster (Fruit fly) PE=1 SV=2	PREDICTED: hypothetical protein LOC100741636 isoform 2 [Bombus impatiens]
LOCMI06776	4.28829	0.887221	2.14696	15.9679	11.7336	19.6663	0.0257274	1.53453	up	Ovarian carcinoma immunoreactive antigen (OCIA)	OCIA domain-containing protein 1 GN=asrij OS=Drosophila melanogaster (Fruit fly) PE=2 SV=1	OCIA domain-containing protein 1 [Zootermopsis nevadensis]
LOCMI06781	3.43701	1.81569	3.52997	15.4652	8.66799	13.8872	0.0306074	1.03595	up	--	--	hypothetical protein L798_13875 [Zootermopsis nevadensis]
LOCMI06782	0.920862	1.52403	2.90197	14.611	6.98786	10.3219	0.0159774	1.47828	up	--	--	hypothetical protein L798_13875 [Zootermopsis nevadensis]
LOCMI06787	0	0	0.369883	0.988342	2.37567	6.30742	0.0452659	2.61448	up	Collagen triple helix repeat (20 copies)	Collagen alpha chain CG42342 GN=CG42342 OS=Drosophila melanogaster (Fruit fly) PE=2 SV=1	PREDICTED: collagen alpha chain CG42342 isoform X1 [Solenopsis invicta]
LOCMI06796	10.3299	16.8229	6.3861	1.96855	5.48965	4.31646	0.000712515	-2.35717	down	--	--	--
LOCMI06797	2.08018	3.26485	3.73606	1.80903	1.5729	1.1003	9.57151e-05	-1.94174	down	Rap1 Myb domain	--	hypothetical protein HELRODRAFT_170441 [Helobdella robusta]
LOCMI06800	0.276111	0.199168	0.414126	1.30152	1.23296	1.27681	0.0171141	1.04932	up	--	--	hypothetical protein L798_04609 [Zootermopsis nevadensis]
LOCMI06802	0.053888	0	0	1.2661	0.725509	0.964167	0.00126523	3.58763	up	PH domain;; Reverse transcriptase (RNA-dependent DNA polymerase)	Actin-binding protein anillin GN=scra OS=Drosophila melanogaster (Fruit fly) PE=1 SV=3	PREDICTED: LOW QUALITY PROTEIN: actin-binding protein anillin-like [Apis dorsata]
LOCMI06808	6.26452	3.49949	7.10644	3.96754	2.58769	4.93138	0.00981711	-1.52802	down	bZIP transcription factor;; Basic region leucine zipper	--	Proto-oncogene protein c-fos [Zootermopsis nevadensis]
LOCMI06810	7.70151	9.61354	7.24145	8.99928	6.27185	8.24705	0.000837075	-1.08373	down	--	Gametogenetin-binding protein 2-like GN=CG2182 OS=Drosophila melanogaster (Fruit fly) PE=2 SV=3	Gametogenetin-binding protein 2 [Zootermopsis nevadensis]
LOCMI06834	3.91647	3.14128	5.09659	34.879	14.4128	21.4916	0.00333662	1.44952	up	SPRY domain	F-box/SPRY domain-containing protein 1 {ECO:0000250|UniProtKB:Q9V6L9} OS=Culex quinquefasciatus (Southern house mosquito) PE=3 SV=1	SPRY domain-containing SOCS box protein 3 [Zootermopsis nevadensis]
LOCMI06842	3.12492	3.27001	2.98819	15.1821	10.8267	12.9474	0.00147344	1.01496	up	Glutamate-cysteine ligase	Glutamate--cysteine ligase GN=Gclc OS=Drosophila melanogaster (Fruit fly) PE=2 SV=1	Glutamate--cysteine ligase catalytic subunit [Zootermopsis nevadensis]
LOCMI06851	3.69516	2.04514	2.74383	2.17165	0.775812	2.78318	0.00948676	-1.56041	down	Patched family;; Sterol-sensing domain of SREBP cleavage-activation	Patched-related protein 9 GN=ptr-9 OS=Caenorhabditis elegans PE=3 SV=2	Patched domain-containing protein 3 [Zootermopsis nevadensis]
LOCMI06856	13.3145	0.724972	0.528549	19.1645	322.119	34.1045	0.0165427	2.98442	up	--	--	--
LOCMI06859	16.7897	11.7386	17.5554	10.7423	16.4769	15.1276	0.0102643	-1.09782	down	--	--	GATA zinc finger domain-containing protein 1 [Zootermopsis nevadensis]
LOCMI06862	0.419608	0	0.337501	4.34224	4.69874	5.22075	0.000243186	2.90096	up	Low-density lipoprotein receptor repeat class B	Protein cueball {ECO:0000250|UniProtKB:Q95RU0} (Precursor) OS=Drosophila grimshawi (Fruit fly) PE=3 SV=1	hypothetical protein D910_08017, partial [Dendroctonus ponderosae]
LOCMI06863	6.04448	3.84232	4.33985	28.2907	15.8282	36.0786	0.00185063	1.40583	up	Nucleosome assembly protein (NAP)	Protein SET GN=Set OS=Drosophila melanogaster (Fruit fly) PE=1 SV=2	Protein SET [Zootermopsis nevadensis]
LOCMI06877	2.95414	5.76914	4.19855	1.99876	1.91534	2.56243	0.00131652	-1.94031	down	Low-density lipoprotein receptor domain class A	Low-density lipoprotein receptor-related protein (Precursor) GN=lrp-1 OS=Caenorhabditis elegans PE=1 SV=1	sortilin-related receptor, L(DLR class) A repeats-containing-like [Nasonia vitripennis]
LOCMI06880	6.88105	4.20158	8.02764	5.03571	4.05075	3.59811	0.000122059	-1.55803	down	PDZ domain (Also known as DHR or GLGF);; PDZ domain	Protein lap4 OS=Drosophila melanogaster (Fruit fly) PE=1 SV=1	PREDICTED: LOW QUALITY PROTEIN: uncharacterized protein LOC105152347 [Acromyrmex echinatior]
LOCMI06890	3.773	11.1395	5.26596	34.345	30.2163	44.2966	0.0202272	1.32108	up	TIM21;; Cytochrome oxidase complex assembly protein 1	--	TIM21-like protein, mitochondrial [Zootermopsis nevadensis]
LOCMI06891	0	0	0	4.39351	4.88668	6.64116	0.000602816	4.52462	up	Transmembrane protein 231	--	conserved hypothetical protein [Pediculus humanus corporis]
LOCMI06907	0.125697	0	0	19.4958	2.76443	8.19165	3.23333e-05	4.85113	up	Tetraspanin family	23 kDa integral membrane protein OS=Schistosoma japonicum (Blood fluke) PE=2 SV=1	PREDICTED: CD63 antigen-like, partial [Apis mellifera]
LOCMI06917	3.18099	1.93669	3.67954	1.05597	0.924832	1.65245	2.01678e-07	-2.24204	down	Myosin head (motor domain);; IQ calmodulin-binding motif	Myosin-I heavy chain GN=myoI OS=Dictyostelium discoideum (Slime mold) PE=1 SV=1	PREDICTED: unconventional myosin-IXb isoformX1 [Apis mellifera]
LOCMI06920	4.43496	4.61079	4.75922	32.7103	13.6458	33.0983	0.00126732	1.41822	up	Uncharacterized conserved protein H4 (DUF2046)	Uncharacterized protein T09B9.4 GN=T09B9.4 OS=Caenorhabditis elegans PE=4 SV=1	PREDICTED: coiled-coil domain-containing protein 6 isoform X3 [Harpegnathos saltator]
LOCMI06934	1.46045	1.23365	1.1586	11.9019	7.80889	6.93174	0.0238032	1.5714	up	BRO1-like domain	Apoptosis-linked gene 2-interacting protein X 1 GN=alx-1 OS=Caenorhabditis elegans PE=1 SV=3	PREDICTED: programmed cell death 6-interacting protein-like [Bombus impatiens]
LOCMI06942	66.0086	60.3563	259.04	742.305	547.694	665.946	0.0480943	1.30215	up	--	--	--
LOCMI06943	59.3587	59.7845	272.803	897.789	528.517	764.203	0.0425938	1.41765	up	--	--	hypothetical protein L798_09883 [Zootermopsis nevadensis]
LOCMI06950	27.0149	21.7136	66.4918	22.7093	35.8231	25.8124	0.0209803	-1.34874	down	Trypsin	Serine protease gd (Precursor) GN=gd OS=Drosophila melanogaster (Fruit fly) PE=1 SV=2	Serine protease gd [Zootermopsis nevadensis]
LOCMI06956	1.17379	2.18122	2.04211	9.27945	7.85032	11.1809	0.00409855	1.31933	up	--	--	RAB6-interacting golgin [Zootermopsis nevadensis]
LOCMI06957	0.917307	0.26433	1.32766	5.16495	7.35749	90.9649	0.00088987	3.5331	up	--	Brain peptide ITGQGNRIF (Precursor) OS=Apis mellifera (Honeybee) PE=1 SV=1	hypothetical protein L798_03777, partial [Zootermopsis nevadensis]
LOCMI06966	5.54896	4.12619	4.97626	4.24693	3.62154	2.15342	0.00215948	-1.49792	down	Sodium:neurotransmitter symporter family	Sodium- and chloride-dependent GABA transporter ine OS=Drosophila melanogaster (Fruit fly) PE=1 SV=1	hypothetical protein ZHAS_00012031 [Anopheles sinensis]
LOCMI06976	6.5901	3.82996	3.52406	0.205197	1.03468	2.54308	0.00368592	-2.62156	down	Protein kinase domain;; Protein tyrosine kinase	Cyclin-dependent kinase 1 GN=cdk1 OS=Dictyostelium discoideum (Slime mold) PE=2 SV=1	Cell cycle-related kinase [Zootermopsis nevadensis]
LOCMI06980	3.93512	4.60481	7.11423	27.2469	15.0653	27.979	0.021704	1.08414	up	Tetraspanin family	--	PREDICTED: tetraspanin-31-B-like isoform X2 [Bombyx mori]
LOCMI06981	0	0	0	5.50335	5.94151	5.30497	0.00207909	4.19117	up	--	--	--
LOCMI06989	0	0	0.41508	11.376	3.05094	97.6235	3.96547e-05	4.98285	up	--	--	--
LOCMI06994	12.5068	12.0306	9.9463	5.3185	5.32459	7.13706	2.3646e-12	-1.96271	down	--	--	hypothetical protein SINV_06741 [Solenopsis invicta]
LOCMI07001	0.479043	0.284191	0.768838	4.6975	2.08269	4.66688	0.00260274	1.72964	up	Exportin 1-like protein	Importin-13 homolog A GN=ipo13A OS=Dictyostelium discoideum (Slime mold) PE=3 SV=1	Importin-13 [Zootermopsis nevadensis]
LOCMI07002	209.706	168.269	171.042	135.339	127.423	100.491	4.35848e-07	-1.57586	down	SIS domain;; Glutamine amidotransferases class-II;; Glutamine amidotransferase domain;; Glutamine amidotransferase domain;; Glutamine amidotransferases class-II	--	PREDICTED: glutamine--fructose-6-phosphate aminotransferase [isomerizing] 2-like isoform X2 [Harpegnathos saltator]
LOCMI07010	16.5014	19.1049	19.7416	11.3542	10.2526	11.0093	6.80052e-12	-1.76215	down	Uncharacterized ACR, YdiU/UPF0061 family	--	hypothetical protein L798_14576 [Zootermopsis nevadensis]
LOCMI07015	0.439201	0.162472	0.65501	16.0506	4.80366	9.11419	2.08861e-05	3.1691	up	Peptidase C26;; Glutamine amidotransferase class-I	Gamma-glutamyl hydrolase B (Precursor) GN=gghB OS=Dictyostelium discoideum (Slime mold) PE=3 SV=1	PREDICTED: gamma-glutamyl hydrolase A-like isoform X3 [Nasonia vitripennis]
LOCMI07020	0	0	0.091204	11.3664	4.95912	5.07074	6.06074e-09	5.32237	up	AMP-binding enzyme;; AMP-binding enzyme C-terminal domain	Probable 4-coumarate--CoA ligase 3 GN=4cl3 OS=Dictyostelium discoideum (Slime mold) PE=3 SV=2	putative 4-coumarate--CoA ligase 3 [Zootermopsis nevadensis]
LOCMI07026	2440.03	1769.79	5243.33	436.447	1146.89	359.258	6.84319e-06	-3.00191	down	Haemolymph juvenile hormone binding protein (JHBP)	Protein takeout (Precursor) GN=to OS=Drosophila melanogaster (Fruit fly) PE=2 SV=1	Protein takeout [Zootermopsis nevadensis]
LOCMI07027	37.6697	23.4527	11.5793	0	9.45732	2.65877	0.0194743	-2.8196	down	--	--	--
LOCMI07031	71.9733	93.7962	46.1488	34.045	31.0515	35.6764	3.9233e-07	-2.0626	down	EF hand;; EF-hand domain pair;; EF hand;; EF-hand domain;; EF-hand domain pair;; Secreted protein acidic and rich in cysteine Ca binding region	Neurocalcin homolog GN=Nca OS=Drosophila melanogaster (Fruit fly) PE=1 SV=2	PREDICTED: neurocalcin homolog [Apis mellifera]
LOCMI07033	4.8023	4.56326	3.84345	30.9599	13.9443	24.5428	0.00233462	1.30728	up	RNA recognition motif. (a.k.a. RRM, RBD, or RNP domain);; RNA recognition motif (a.k.a. RRM, RBD, or RNP domain);; RNA recognition motif. (a.k.a. RRM, RBD, or RNP domain)	RNA-binding protein squid GN=sqd OS=Drosophila melanogaster (Fruit fly) PE=1 SV=3	PREDICTED: CUGBP Elav-like family member 2-like [Apis dorsata]
LOCMI07039	46.69	48.2584	41.8699	19.5434	24.5024	19.5287	1.60362e-10	-2.0749	down	Nse4 C-terminal	--	Non-SMC element 4-like protein A [Zootermopsis nevadensis]
LOCMI07049	2.37859	2.77038	5.86002	64.9064	77.7453	3.12124	0.0142253	2.45497	up	--	--	--
LOCMI07050	1.66351	2.30351	4.58329	60.8368	66.9023	2.96078	0.00732665	2.64371	up	--	--	--
LOCMI07051	13.2365	14.1874	12.3434	195.387	178.824	25.3697	0.00509684	2.19167	up	--	--	--
LOCMI07052	6.64603	5.19484	3.66514	25.3862	17.5195	24.9686	0.0191379	1.07003	up	Predicted membrane protein (DUF2053)	--	hypothetical protein L798_11176 [Zootermopsis nevadensis]
LOCMI07053	2.81411	3.37939	3.00885	22.6308	10.0943	20.0412	0.000232106	1.43877	up	Coatomer (COPI) alpha subunit C-terminus;; Coatomer WD associated region;; WD domain, G-beta repeat	Coatomer subunit alpha GN=copa OS=Dictyostelium discoideum (Slime mold) PE=3 SV=1	coatomer alpha subunit, putative [Pediculus humanus corporis]
LOCMI07058	647.971	21.1585	45.0387	42.2835	30.7966	29.5355	0.00161001	-3.27338	down	--	Cytochrome c oxidase subunit 1 GN=COI OS=Locusta migratoria (Migratory locust) PE=3 SV=2	Ubiquitin carboxyl-terminal hydrolase 34 [Zootermopsis nevadensis]
LOCMI07059	39.1821	45.9774	34.1193	15.5499	10.2646	8.4068	7.87173e-12	-2.75352	down	Insect cuticle protein	Cuticle protein 19.8 OS=Locusta migratoria (Migratory locust) PE=1 SV=1	Larval cuticle protein A3A [Zootermopsis nevadensis]
LOCMI07060	156.38	169.175	229.056	172.349	95.6431	99.2215	1.62975e-05	-1.57903	down	Insect cuticle protein	Cuticle protein 7 OS=Locusta migratoria (Migratory locust) PE=1 SV=2	Larval cuticle protein A3A [Zootermopsis nevadensis]
LOCMI07069	10.8734	8.46288	6.20996	3.81871	8.0565	4.82084	0.0327787	-1.52652	down	--	Coiled-coil domain-containing protein lobo GN=lobo OS=Drosophila melanogaster (Fruit fly) PE=1 SV=1	conserved hypothetical protein [Pediculus humanus corporis]
LOCMI07072	11.0638	9.67086	9.93168	7.62659	5.74993	6.05436	0.000253559	-1.6224	down	--	--	hypothetical protein L798_06162 [Zootermopsis nevadensis]
LOCMI07073	41.0919	36.1955	35.6655	14.6239	14.8751	18.7434	2.06931e-21	-2.23029	down	--	--	hypothetical protein L798_06162 [Zootermopsis nevadensis]
LOCMI07080	1.95595	3.87883	3.76099	17.6361	11.131	30.4051	0.00706306	1.4872	up	BSD domain	Synapse-associated protein of 47 kDa GN=Sap47 OS=Drosophila melanogaster (Fruit fly) PE=1 SV=1	Synapse-associated protein 1 [Zootermopsis nevadensis]
LOCMI07084	0	0	0	1.96628	0.982619	3.47789	0.00157451	4.28981	up	Chitin binding domain	--	hypothetical protein L798_07721 [Zootermopsis nevadensis]
LOCMI07089	39.7127	35.813	57.3893	375.677	205.427	310.91	1.74589e-07	1.69852	up	Inhibitor of apoptosis-promoting Bax1	Probable Bax inhibitor 1 GN=CG7188 OS=Drosophila melanogaster (Fruit fly) PE=2 SV=1	putative Bax inhibitor 1, partial [Zootermopsis nevadensis]
LOCMI07097	3.01814	2.12318	5.78794	17.5588	15.8244	22.7197	0.0040063	1.31797	up	Collagen triple helix repeat (20 copies);; Insect cuticle protein;; Collagen triple helix repeat (20 copies)	Cuticle protein 6 OS=Blaberus craniifer (Death&apos;s head cockroach) PE=1 SV=1	PREDICTED: collagen alpha-5(IV) chain-like [Diaphorina citri]
LOCMI07104	17.3981	14.1474	17.5029	183.208	94.1918	229.389	3.553e-09	2.26032	up	Degradation arginine-rich protein for mis-folding	Mesencephalic astrocyte-derived neurotrophic factor homolog (Precursor) OS=Drosophila willistoni (Fruit fly) PE=3 SV=1	MANF/CDNF-like protein [Zootermopsis nevadensis]
LOCMI07105	2.51452	0	0	43.9688	17.5382	56.2216	0.00220398	3.51279	up	--	--	--
LOCMI07108	3.09874	0.588697	1.26358	54.5345	18.858	24.0225	1.30469e-05	3.04781	up	GMC oxidoreductase;; GMC oxidoreductase;; GMC oxidoreductase	Glucose dehydrogenase [FAD, quinone] short protein (Precursor) GN=Gld OS=Drosophila melanogaster (Fruit fly) PE=3 SV=3	Glucose dehydrogenase [acceptor] [Zootermopsis nevadensis]
LOCMI07113	1.04392	0.385642	0.412097	1.7365	5.45803	5.54513	0.0458753	1.63131	up	ABC transporter;; ABC transporter transmembrane region	Probable multidrug resistance-associated protein lethal(2)03659 GN=l(2)03659 OS=Drosophila melanogaster (Fruit fly) PE=2 SV=3	PREDICTED: multidrug resistance-associated protein 4-like [Tribolium castaneum]
LOCMI07120	0.091647	0.498198	0.411725	3.38465	1.64175	3.91964	0.0192431	1.86125	up	Domain of unknown function (DUF4582)	--	hypothetical protein L798_13937 [Zootermopsis nevadensis]
LOCMI07133	104.745	89.5832	105.546	37.167	42.7907	43.1996	2.52966e-23	-2.27086	down	PWI domain	--	PREDICTED: serine/arginine repetitive matrix protein 1-like [Diaphorina citri]
LOCMI07139	0.353985	0.239617	0.455334	1.8299	1.42961	3.43588	0.00546506	1.54093	up	Myosin head (motor domain);; DIL domain;; IQ calmodulin-binding motif	Myosin-J heavy chain GN=myoJ OS=Dictyostelium discoideum (Slime mold) PE=3 SV=2	PREDICTED: unconventional myosin-Va isoform X2 [Tribolium castaneum]
LOCMI07149	3.67818	0.37089	2.74154	11.1571	28.5423	14.8934	0.0366088	1.85386	up	Urocanase	Probable urocanate hydratase GN=uroc1 OS=Dictyostelium discoideum (Slime mold) PE=3 SV=2	Urocanate hydratase [Zootermopsis nevadensis]
LOCMI07155	4.66686	5.62075	13.6162	2.09395	4.16343	3.93357	0.000880871	-2.0955	down	FHA domain;; G-patch domain	--	PREDICTED: LOW QUALITY PROTEIN: angiogenic factor with G patch and FHA domains 1-like [Megachile rotundata]
LOCMI07161	0.133453	0	0	1.01565	1.48251	1.55513	0.0199346	2.88658	up	Programmed cell death protein 2, C-terminal putative domain	--	Programmed cell death protein 2-like [Zootermopsis nevadensis]
LOCMI07163	4.05691	2.73028	3.74246	1.19938	1.3057	0.69141	8.54239e-08	-2.60906	down	Sushi domain (SCR repeat);; Lectin C-type domain;; F5/8 type C domain	Protein lev-9 (Precursor) GN=lev-9 OS=Caenorhabditis elegans PE=1 SV=3	conserved hypothetical protein [Pediculus humanus corporis]
LOCMI07164	4.73839	2.56558	3.75075	1.50455	1.42617	1.40414	1.12487e-10	-2.31452	down	Ankyrin repeats (3 copies);; Ankyrin repeats (many copies);; Ankyrin repeats (many copies);; Ankyrin repeat;; Ankyrin repeat;; Ion transport protein	Transient receptor potential cation channel protein painless GN=pain OS=Drosophila melanogaster (Fruit fly) PE=1 SV=1	Transient receptor potential cation channel protein painless [Zootermopsis nevadensis]
LOCMI07173	2.44606	4.19538	5.64053	44.6498	29.3319	26.9278	0.00423645	1.84404	up	--	--	--
LOCMI07174	1.3324	1.04832	1.97863	17.3158	8.17867	8.38121	0.000468805	1.86471	up	Male sterility protein;; Male sterility protein;; NAD dependent epimerase/dehydratase family;; Polysaccharide biosynthesis protein;; 3-beta hydroxysteroid dehydrogenase/isomerase family	Putative fatty acyl-CoA reductase CG5065 {ECO:0000250|UniProtKB:Q922J9, ECO:0000312|EMBL:AAF57974.1} GN=CG5065 OS=Drosophila melanogaster (Fruit fly) PE=3 SV=1	PREDICTED: fatty acyl-CoA reductase 1-like isoform X1 [Acromyrmex echinatior]
LOCMI07175	3.20729	5.95594	11.7409	3.06078	4.60059	6.97992	0.0285692	-1.44474	down	Ankyrin repeat;; Ankyrin repeats (3 copies);; Ankyrin repeats (many copies);; Ankyrin repeats (many copies);; Ion transport protein;; Ankyrin repeat	Transient receptor potential channel pyrexia GN=pyx OS=Drosophila melanogaster (Fruit fly) PE=2 SV=2	Transient receptor potential channel pyrexia [Zootermopsis nevadensis]
LOCMI07182	13.4846	15.5644	31.544	352.726	170.896	297.198	1.75124e-09	2.66207	up	Cytochrome b5-like Heme/Steroid binding domain	Neuferricin homolog (Precursor) GN=tag-131 OS=Caenorhabditis elegans PE=3 SV=1	PREDICTED: membrane-associated progesterone receptor component 1 [Tribolium castaneum]
LOCMI07183	3.68467	2.53297	15.4552	4.48969	2.67186	3.0646	0.0154938	-1.90459	down	Major Facilitator Superfamily	Uncharacterized transporter C38C10.2 GN=C38C10.2 OS=Caenorhabditis elegans PE=1 SV=2	PREDICTED: vesicular glutamate transporter 2.2-like [Microplitis demolitor]
LOCMI07189	26.9995	35.0949	11.3766	19.5998	14.5056	19.6365	0.0130684	-1.44249	down	Ankyrin repeat	--	PREDICTED: ankyrin repeat domain-containing protein SOWAHD-like, partial [Acyrthosiphon pisum]
LOCMI07195	9.83954	9.98878	14.8934	125.205	47.0599	50.7723	0.00265825	1.60682	up	Mitochondrial carrier protein	Putative tricarboxylate transport protein, mitochondrial (Precursor) GN=K11H3.3 OS=Caenorhabditis elegans PE=3 SV=1	hypothetical protein DAPPUDRAFT_300448 [Daphnia pulex]
LOCMI07197	0.36637	0.255554	0.361195	35.5473	8.60144	19.0321	3.42385e-12	4.50233	up	Hemocyanin, copper containing domain;; Hemocyanin, all-alpha domain;; Hemocyanin, ig-like domain	Allergen Cr-PI (Precursor) OS=Periplaneta americana (American cockroach) PE=1 SV=1	arylphorin hexamerin-like protein 2 [Romalea microptera]
LOCMI07199	0.587305	0	0	3.51211	3.60765	7.70126	0.0346482	2.71518	up	BTB/POZ domain	--	Kelch-like protein 38 [Zootermopsis nevadensis]
LOCMI07220	1.70505	1.35183	2.59823	8.83995	6.47431	9.25917	0.0158021	1.04907	up	Endonuclease/Exonuclease/phosphatase family	Protein angel GN=angel OS=Drosophila melanogaster (Fruit fly) PE=1 SV=2	Angel-like protein 2 [Zootermopsis nevadensis]
LOCMI07221	0.66813	0.437569	0.825076	6.55483	6.72698	11.8986	2.26493e-09	2.56958	up	Thrombospondin type 1 domain;; Immunoglobulin I-set domain;; Immunoglobulin domain;; Immunoglobulin domain;; Immunoglobulin V-set domain;; Thrombospondin type 1 domain;; PLAC (protease and lacunin) domain	A disintegrin and metalloproteinase with thrombospondin motifs gon-1 (Precursor) GN=gon-1 OS=Caenorhabditis elegans PE=1 SV=3	hypothetical protein TcasGA2_TC009960 [Tribolium castaneum]
LOCMI07225	39.2378	30.3146	42.5187	180.019	125.521	196.503	1.05154e-05	1.12625	up	Ras family;; Miro-like protein;; ADP-ribosylation factor family;; Gtr1/RagA G protein conserved region;; Elongation factor Tu GTP binding domain;; 50S ribosome-binding GTPase	Ras-related protein Rab-5A GN=rab5A OS=Dictyostelium discoideum (Slime mold) PE=3 SV=1	Ras-related protein Rab-5B [Zootermopsis nevadensis]
LOCMI07227	22.5783	11.6572	38.7138	186.094	121.003	94	0.012601	1.42259	up	Haemolymph juvenile hormone binding protein (JHBP)	Protein takeout (Precursor) GN=to OS=Drosophila melanogaster (Fruit fly) PE=2 SV=1	PREDICTED: protein takeout-like [Acyrthosiphon pisum]
LOCMI07232	7.80457	7.94742	11.8977	55.8278	35.5009	46.4805	0.000771958	1.25341	up	Protein of unknown function (DUF788)	Transmembrane protein 208 homolog GN=tmem208 OS=Dictyostelium discoideum (Slime mold) PE=3 SV=1	hypothetical protein L798_02762 [Zootermopsis nevadensis]
LOCMI07241	9.83671	10.1155	10.6031	4.92023	5.25617	3.97104	1.03257e-07	-2.06199	down	Uncharacterized protein conserved in bacteria (DUF2236)	--	hypothetical protein L798_02399, partial [Zootermopsis nevadensis]
LOCMI07245	0.649728	0.850073	0.106312	6.835	3.54536	7.33428	0.00541681	2.21301	up	Poly(ADP-ribose) polymerase catalytic domain;; Poly(ADP-ribose) polymerase, regulatory domain;; WGR domain	Poly [ADP-ribose] polymerase OS=Sarcophaga peregrina (Flesh fly) PE=1 SV=1	hypothetical protein YQE_12331, partial [Dendroctonus ponderosae]
LOCMI07246	0	0	0	3.67929	3.07008	3.31241	0.00380006	4.00603	up	Cd27 binding protein (Siva)	--	PREDICTED: apoptosis regulatory protein Siva-like [Solenopsis invicta]
LOCMI07251	0.47413	0.723527	0.772238	6.495	3.62533	5.61368	0.000254877	1.87886	up	Zinc finger, C2H2 type;; Zinc-finger double domain;; C2H2-type zinc finger	Transcriptional repressor cubitus interruptus GN=ci OS=Drosophila melanogaster (Fruit fly) PE=1 SV=2	hypothetical protein L798_08313 [Zootermopsis nevadensis]
LOCMI07253	0.24761	0.390947	1.45917	9.63821	7.20616	11.1834	0.000351794	2.47826	up	UbiA prenyltransferase family	4-hydroxybenzoate polyprenyltransferase, mitochondrial (Precursor) GN=Coq2 OS=Drosophila melanogaster (Fruit fly) PE=2 SV=1	4-hydroxybenzoate octaprenyltransferase [Anopheles darlingi]
LOCMI07265	16.6972	9.59539	14.1937	74.1865	50.1128	72.0834	0.000490263	1.22618	up	Microsomal signal peptidase 25 kDa subunit (SPC25)	Signal peptidase complex subunit 2 GN=Spase25 OS=Drosophila melanogaster (Fruit fly) PE=2 SV=1	putative signal peptidase complex subunit 2 [Zootermopsis nevadensis]
LOCMI07266	5.59311	2.19317	3.30298	24.269	14.6643	40.8802	0.00271286	1.7029	up	FEZ-like protein	--	Fasciculation and elongation protein zeta-2 [Zootermopsis nevadensis]
LOCMI07270	4.19165	2.77831	3.77928	15.3464	10.8045	18.5362	0.00604496	1.0039	up	S-adenosyl-L-homocysteine hydrolase;; S-adenosyl-L-homocysteine hydrolase, NAD binding domain;; D-isomer specific 2-hydroxyacid dehydrogenase, NAD binding domain;; Tetrahydrofolate dehydrogenase/cyclohydrolase, NAD(P)-binding domain;; Acetohydroxy acid isomeroreductase, catalytic domain	Putative adenosylhomocysteinase 2 GN=Ahcy89E OS=Drosophila melanogaster (Fruit fly) PE=2 SV=2	adenosylhomocysteinase, putative [Pediculus humanus corporis]
LOCMI07271	33.819	45.1025	41.9572	25.355	26.5361	15.7698	1.8631e-05	-1.78338	down	--	--	--
LOCMI07281	0	0	0.119003	2.27252	3.87995	1.72186	0.00101994	3.65011	up	RNA recognition motif (a.k.a. RRM, RBD, or RNP domain);; RNA recognition motif. (a.k.a. RRM, RBD, or RNP domain);; RNA recognition motif. (a.k.a. RRM, RBD, or RNP domain)	Protein painting of fourth GN=Pof OS=Drosophila melanogaster (Fruit fly) PE=1 SV=1	Protein painting of fourth [Harpegnathos saltator]
LOCMI07284	1.17469	1.05775	0.486518	6.10625	4.24835	5.67451	0.00757401	1.4521	up	10 TM Acyl Transferase domain found in Cas1p;; GDSL/SGNH-like Acyl-Esterase family found in Pmr5 and Cas1p	--	CAS1 domain-containing protein 1, partial [Zootermopsis nevadensis]
LOCMI07293	2.40451	1.1488	0.684342	0.947953	0.566415	0.705887	0.0047845	-1.86344	down	--	--	Centrosomal protein of 290 kDa [Acromyrmex echinatior]
LOCMI07295	0.216978	0	0	2.23096	2.70169	5.0436	0.000970807	3.57488	up	Ion channel;; Ion transport protein	TWiK family of potassium channels protein 9 GN=twk-9 OS=Caenorhabditis elegans PE=2 SV=2	TWiK family of potassium channels protein 18 [Zootermopsis nevadensis]
LOCMI07297	4.53902	2.58895	1.67197	52.9861	27.0139	52.5106	8.13699e-08	2.73412	up	SMP-30/Gluconolaconase/LRE-like region	--	Regucalcin, partial [Zootermopsis nevadensis]
LOCMI07298	14.8117	16.4695	14.7575	161.69	53.0438	142.128	7.55938e-05	1.83999	up	SMP-30/Gluconolaconase/LRE-like region;; Two component regulator propeller	--	hypothetical protein L798_09047 [Zootermopsis nevadensis]
LOCMI07301	6.87756	7.48717	10.9209	6.08703	6.22464	5.92754	4.12256e-06	-1.44866	down	Zinc finger C-x8-C-x5-C-x3-H type (and similar)	Protein suppressor of sable GN=su(s) OS=Drosophila melanogaster (Fruit fly) PE=1 SV=2	Protein suppressor of sable [Zootermopsis nevadensis]
LOCMI07311	0.410416	0.340067	0	4.84843	2.19328	3.41141	0.0226956	2.30529	up	Cytochrome B561, N terminal	Uncharacterized protein B0464.6 GN=B0464.6 OS=Caenorhabditis elegans PE=4 SV=2	conserved hypothetical protein [Pediculus humanus corporis]
LOCMI07312	4.69143	2.27567	3.024	24.3252	10.3905	18.0061	0.00957668	1.31246	up	Peptidase family M28;; Nicastrin	--	Nicalin [Zootermopsis nevadensis]
LOCMI07317	6.67003	5.86426	5.44273	5.051	3.29018	5.36263	3.84425e-06	-1.41075	down	ARID/BRIGHT DNA binding domain;; RNA binding activity-knot of a chromodomain	Protein dead ringer homolog GN=Ci-DRIL1/2 OS=Ciona intestinalis (Transparent sea squirt) PE=2 SV=1	AT-rich interactive domain-containing protein 4B [Zootermopsis nevadensis]
LOCMI07321	11.19	12.2839	15.216	62.0025	42.2089	76.3205	0.000226958	1.16728	up	RNA recognition motif. (a.k.a. RRM, RBD, or RNP domain);; RNA recognition motif (a.k.a. RRM, RBD, or RNP domain);; Plant specific eukaryotic initiation factor 4B	--	Eukaryotic translation initiation factor 4H [Acromyrmex echinatior]
LOCMI07329	3.5628	5.81378	6.59992	31.2383	21.6647	28.9351	0.0017313	1.29831	up	Yip1 domain	Protein YIPF6 homolog GN=yipf6 OS=Dictyostelium discoideum (Slime mold) PE=3 SV=2	Protein YIPF6 [Zootermopsis nevadensis]
LOCMI07344	0.132199	0	0	1.04284	1.08865	1.12921	0.030209	2.65033	up	Cadherin domain	Cadherin-89D (Precursor) GN=Cad89D OS=Drosophila melanogaster (Fruit fly) PE=2 SV=3	PREDICTED: protocadherin-8 [Acyrthosiphon pisum]
LOCMI07355	2.72585	3.55545	3.51797	59.868	27.5303	11.26	0.00301333	2.17196	up	Haemolymph juvenile hormone binding protein (JHBP)	Protein takeout (Precursor) GN=to OS=Drosophila melanogaster (Fruit fly) PE=2 SV=1	PREDICTED: protein takeout-like [Acyrthosiphon pisum]
LOCMI07360	1.20192	5.2111	3.00781	28.5816	20.983	27.0072	0.00515736	1.8221	up	ThiS family	Molybdopterin synthase sulfur carrier subunit {ECO:0000255|HAMAP-Rule:MF_03051} OS=Drosophila erecta (Fruit fly) PE=3 SV=1	Molybdenum cofactor synthesis protein 2A [Zootermopsis nevadensis]
LOCMI07381	0	0	0	0.390146	0.404016	1.7894	0.00535985	3.9359	up	Peptidase dimerisation domain;; Peptidase family M20/M25/M40	Probable carboxypeptidase S-like 2 GN=DDB_G0267984 OS=Dictyostelium discoideum (Slime mold) PE=3 SV=1	putative carboxypeptidase PM20D1 [Zootermopsis nevadensis]
LOCMI07382	380.359	439.364	329.717	321.257	293.087	365.033	2.31001e-06	-1.24864	down	Ribosomal protein S19	40S ribosomal protein S15 GN=rps15 OS=Dictyostelium discoideum (Slime mold) PE=3 SV=1	ribosomal protein S15 isoform A [Lysiphlebus testaceipes]
LOCMI07386	0.741791	1.3665	1.98361	12.2237	4.90725	11.6999	0.00240678	1.69693	up	--	--	hypothetical protein L798_08810 [Zootermopsis nevadensis]
LOCMI07406	3.10748	4.52104	10.711	2.01712	0.531485	0.742551	0.000200391	-3.1128	down	--	--	hypothetical protein L798_13424 [Zootermopsis nevadensis]
LOCMI07427	0.203502	0.12577	0.311273	1.0345	1.79011	1.65363	0.00634398	1.68972	up	ABC transporter;; ABC-2 family transporter protein;; AAA domain;; Protein of unknown function (DUF1602)	ABC transporter A family member 2 GN=abcA2 OS=Dictyostelium discoideum (Slime mold) PE=3 SV=1	PREDICTED: ATP-binding cassette sub-family A member 1 [Metaseiulus occidentalis]
LOCMI07430	0.877596	0.514661	1.24239	20.9844	3.55937	10.9068	0.00354326	2.41812	up	CD36 family	Sensory neuron membrane protein 1 {ECO:0000303|PubMed:18342246} GN=snmp1 OS=Anopheles gambiae (African malaria mosquito) PE=2 SV=3	PREDICTED: scavenger receptor class B member 1-like [Acyrthosiphon pisum]
LOCMI07434	952.009	826.137	768.969	337.956	628.845	556.318	1.89055e-05	-1.70341	down	EF hand;; EF-hand domain pair;; EF-hand domain pair;; EF-hand domain;; EF-hand domain;; EF hand;; Cytoskeletal-regulatory complex EF hand	Troponin C, isoform 2 GN=TpnC47D OS=Drosophila melanogaster (Fruit fly) PE=2 SV=2	troponin C [Papilio xuthus]
LOCMI07435	3.20815	2.74791	3.31759	14.7716	12.9852	16.7113	0.00310491	1.17978	up	Ras family;; Miro-like protein;; Elongation factor Tu GTP binding domain	Ras-like protein RAS2 (Precursor) GN=RAS2 OS=Hydra vulgaris (Hydra) PE=2 SV=1	Ras-related protein M-Ras [Zootermopsis nevadensis]
LOCMI07448	24.5769	34.5492	20.3938	12.6879	16.8173	9.96578	3.04822e-05	-1.94951	down	Probable N6-adenine methyltransferase	--	Zinc finger CCHC domain-containing protein 4 [Zootermopsis nevadensis]
LOCMI07451	42.7492	43.6147	107.835	35.0102	15.9861	18.5056	9.66526e-06	-2.39024	down	Polyprenyl synthetase	Decaprenyl-diphosphate synthase GN=coq1 OS=Dictyostelium discoideum (Slime mold) PE=3 SV=1	Decaprenyl-diphosphate synthase subunit, putative [Pediculus humanus corporis]
LOCMI07452	4.22745	4.82758	5.44066	28.7752	11.3089	26.9593	0.0250835	1.11283	up	--	--	Nogo-B receptor [Zootermopsis nevadensis]
LOCMI07455	48.8067	45.5645	47.8637	222.343	161.22	222.301	1.76085e-07	1.05773	up	Alanine racemase, N-terminal domain	Proline synthase co-transcribed bacterial homolog protein GN=F09E5.8 OS=Caenorhabditis elegans PE=3 SV=1	Proline synthetase co-transcribed bacterial-like protein [Zootermopsis nevadensis]
LOCMI07465	3.07676	2.30233	3.85735	16.7364	8.44551	20.238	0.0152373	1.1957	up	F-actin capping protein, beta subunit	F-actin-capping protein subunit beta GN=cpb OS=Drosophila melanogaster (Fruit fly) PE=2 SV=1	F-actin-capping protein subunit beta [Zootermopsis nevadensis]
LOCMI07470	4.0544	4.001	4.76555	19.7413	19.5176	17.3668	0.00607136	1.10724	up	--	--	--
LOCMI07475	21.7144	16.0381	17.1709	14.0207	13.706	8.87546	0.000247137	-1.54221	down	CRAL/TRIO domain;; Divergent CRAL/TRIO domain;; CRAL/TRIO, N-terminal domain	Protein real-time OS=Drosophila pseudoobscura pseudoobscura (Fruit fly) PE=3 SV=1	Retinaldehyde-binding protein 1-like protein 2 [Zootermopsis nevadensis]
LOCMI07493	6.39316	3.98566	4.40578	29.9308	14.4014	21.5183	0.0159774	1.08503	up	Phosphoglucomutase/phosphomannomutase, alpha/beta/alpha domain I;; Phosphoglucomutase/phosphomannomutase, alpha/beta/alpha domain II;; Phosphoglucomutase/phosphomannomutase, alpha/beta/alpha domain III;; Phosphoglucomutase/phosphomannomutase, C-terminal domain	Probable phosphoglucomutase-2 GN=pgmB OS=Dictyostelium discoideum (Slime mold) PE=3 SV=1	PREDICTED: phosphoglucomutase-2 [Acromyrmex echinatior]
LOCMI07497	1.04197	1.06639	0.947207	10.2165	5.8208	9.42593	1.06232e-06	1.95414	up	PGAP1-like protein	GPI inositol-deacylase GN=CG3160 OS=Drosophila melanogaster (Fruit fly) PE=1 SV=3	GPI inositol-deacylase [Zootermopsis nevadensis]
LOCMI07500	425.146	410.456	287.101	118.681	163.588	142.364	3.20374e-11	-2.36862	down	RNA recognition motif. (a.k.a. RRM, RBD, or RNP domain);; RNA recognition motif (a.k.a. RRM, RBD, or RNP domain);; linker between RRM2 and RRM3 domains in RBM39 protein;; RNA recognition motif. (a.k.a. RRM, RBD, or RNP domain)	Splicing factor U2AF 50 kDa subunit GN=U2af50 OS=Drosophila melanogaster (Fruit fly) PE=1 SV=1	PREDICTED: RNA-binding protein 39 isoform X1 [Microplitis demolitor]
LOCMI07506	6.34146	2.57981	3.78444	4.26666	3.01329	4.84706	0.0331302	-1.07517	down	PH domain;; Pleckstrin homology domain	--	PREDICTED: uncharacterized protein LOC100141985 [Tribolium castaneum]
LOCMI07507	9.69002	3.91088	5.82181	1.60244	2.46971	2.05215	6.98916e-05	-2.54457	down	--	--	--
LOCMI07515	19.8823	12.4092	16.7996	140.451	57.9575	79.3678	0.00505882	1.41312	up	--	--	uncharacterized protein [Coptotermes formosanus]
LOCMI07519	39.8874	31.6468	56.8769	20.9775	18.3501	19.6546	4.26947e-12	-2.09666	down	Trypsin	Serine protease persephone (Precursor) OS=Drosophila melanogaster (Fruit fly) PE=1 SV=1	hemolymph proteinase 6 [Manduca sexta]
LOCMI07530	178.346	132.944	491.021	156.641	116.537	131.29	0.000580372	-1.8965	down	Destabilase	Lysozyme 1 (Precursor) OS=Crassostrea virginica (Eastern oyster) PE=1 SV=3	I-type lysozyme [Coptotermes formosanus]
LOCMI07532	0.211402	0.133252	1.55133	19.3782	2.51988	16.7682	0.00454428	2.84928	up	Leucine rich repeat;; Leucine Rich repeats (2 copies);; Leucine Rich Repeat;; Leucine rich repeats (6 copies);; Leucine Rich repeat;; Leucine rich repeat	Leucine-rich repeat-containing protein egg-6 (Precursor) OS=Caenorhabditis elegans PE=2 SV=2	hypothetical protein BRAFLDRAFT_88470 [Branchiostoma floridae]
LOCMI07533	2.9312	9.08582	3.02836	0	0	0	2.13034e-07	-6.25761	down	--	--	--
LOCMI07534	0.647843	0.825982	1.31926	9.01816	5.60238	10.0856	0.000104979	1.99354	up	Methyltransferase domain;; Methyltransferase domain;; Methyltransferase domain;; Methyltransferase domain	NADH dehydrogenase [ubiquinone] 1 alpha subcomplex assembly factor 5 (Precursor) GN=ndufaf5 OS=Dictyostelium discoideum (Slime mold) PE=3 SV=1	putative methyltransferase C20orf7-like protein, mitochondrial [Zootermopsis nevadensis]
LOCMI07538	15.8047	11.2491	41.0865	134.917	221.892	234.381	0.00034977	2.06247	up	PDZ domain (Also known as DHR or GLGF);; PDZ domain	--	Ligand of Numb protein X 2 [Zootermopsis nevadensis]
LOCMI07546	21.4967	21.1278	15.2761	12.7274	22.5706	10.0001	0.0226337	-1.27533	down	--	--	--
LOCMI07552	0.384656	0.550658	0.965448	11.0899	7.08331	11.8151	1.04162e-09	2.81879	up	Cullin family;; Cullin protein neddylation domain;; HbrB-like	Cullin-2 GN=cul-2 OS=Caenorhabditis elegans PE=1 SV=3	Cullin-2 [Zootermopsis nevadensis]
LOCMI07553	3.91862	4.54192	6.42797	53.1651	21.7476	32.2803	5.89127e-05	1.77052	up	Angiotensin-converting enzyme	--	PREDICTED: angiotensin-converting enzyme-like [Bombus impatiens]
LOCMI07566	0.488286	0.450689	3.15953	26.6596	10.8873	20.6237	0.00157451	2.53797	up	Inositol phospholipid synthesis and fat-storage-inducing TM	FIT family protein CG10671 GN=CG10671 OS=Drosophila melanogaster (Fruit fly) PE=1 SV=1	FIT family protein [Zootermopsis nevadensis]
LOCMI07567	1.59131	2.55349	2.53587	21.2852	9.06697	16.6469	0.00122939	1.68909	up	Glutathione S-transferase, N-terminal domain;; Glutathione S-transferase, N-terminal domain;; Glutathione S-transferase, N-terminal domain;; Glutathione S-transferase, C-terminal domain;; Glutathione S-transferase, C-terminal domain	Glutathione S-transferase D6 GN=GstD6 OS=Drosophila melanogaster (Fruit fly) PE=1 SV=1	Ganglioside-induced differentiation-associated protein 1 [Zootermopsis nevadensis]
LOCMI07568	22.7621	25.7665	19.7127	143.589	77.4996	94.6926	0.00250517	1.15485	up	Enoyl-(Acyl carrier protein) reductase;; short chain dehydrogenase;; KR domain	Dehydrogenase/reductase SDR family member 4 {ECO:0000250|UniProtKB:Q9BTZ2} OS=Caenorhabditis elegans PE=1 SV=1	Dehydrogenase/reductase SDR family member 4 [Zootermopsis nevadensis]
LOCMI07575	2.0795	1.26313	1.72822	7.26094	9.08219	8.81487	0.00122303	1.27899	up	Peptidase family M1;; ERAP1-like C-terminal domain;; Peptidase MA superfamily	Aminopeptidase N (Precursor) GN=APN2 OS=Manduca sexta (Tobacco hawkmoth) PE=1 SV=2	AGAP013001-PA [Anopheles gambiae str. PEST]
LOCMI07577	20.7602	18.0931	25.3678	17.3013	14.6737	14.1261	4.80838e-09	-1.46666	down	Calcium-binding EGF domain	63 kDa sperm flagellar membrane protein (Precursor) OS=Strongylocentrotus purpuratus (Purple sea urchin) PE=2 SV=1	PREDICTED: LOW QUALITY PROTEIN: mucin-17 [Tribolium castaneum]
LOCMI07601	1.50069	1.63931	2.49449	19.7971	10.4817	21.983	1.30011e-05	2.06693	up	Protein-L-isoaspartate(D-aspartate) O-methyltransferase (PCMT);; Methyltransferase domain;; Methyltransferase domain;; Ribosomal protein L11 methyltransferase (PrmA)	Protein-L-isoaspartate O-methyltransferase GN=pcm-1 OS=Caenorhabditis elegans PE=2 SV=1	Protein-L-isoaspartate(D-aspartate) O-methyltransferase [Zootermopsis nevadensis]
LOCMI07602	0.111025	0.169053	0.358849	1.75966	1.20408	2.65009	0.0224041	1.75815	up	PLD-like domain;; PLD-like domain;; Phospholipase D Active site motif	Probable phospholipase D F09G2.8 GN=F09G2.8 OS=Caenorhabditis elegans PE=1 SV=2	phospholipase D domain protein [Trichuris suis]
LOCMI07604	11.5674	11.5289	12.5183	9.68261	9.29854	11.2193	1.61842e-08	-1.24776	down	Domain of unknown function (DUF3510);; COG (conserved oligomeric Golgi) complex component, COG2	Conserved oligomeric Golgi complex subunit 2 GN=ldlCp OS=Drosophila melanogaster (Fruit fly) PE=2 SV=1	Conserved oligomeric Golgi complex subunit 2 [Zootermopsis nevadensis]
LOCMI07617	4.41686	2.59071	2.24179	21.9935	17.0006	22.4289	0.003483	1.56808	up	Cytochrome oxidase complex assembly protein 1	--	hypothetical protein L798_05793 [Zootermopsis nevadensis]
LOCMI07625	2108.9	2100.21	3785.8	1293.67	1042.18	678.191	5.89773e-08	-2.32708	down	Reeler domain	Putative defense protein Hdd11-like (Precursor) OS=Manduca sexta (Tobacco hawkmoth) PE=2 SV=1	reeler [Nilaparvata lugens]
LOCMI07638	1.67722	2.64081	2.4543	12.2318	6.2035	11.4831	0.010733	1.07332	up	Early transcription elongation factor of RNA pol II, NGN section;; KOW motif;; Spt5 transcription elongation factor, acidic N-terminal;; Spt5 C-terminal nonapeptide repeat binding Spt4	Transcription elongation factor SPT5 GN=Spt5 OS=Drosophila melanogaster (Fruit fly) PE=1 SV=1	PREDICTED: transcription elongation factor SPT5-like [Bombus impatiens]
LOCMI07644	1.35774	1.24545	1.60602	8.3064	5.41571	9.89398	0.00323167	1.36446	up	Chromatin modification-related protein EAF7	--	MRG-binding protein [Zootermopsis nevadensis]
LOCMI07646	1.82997	1.335	1.45381	9.65701	3.74637	8.52472	0.0372309	1.1321	up	Putative GTPase activating protein for Arf	Centaurin-gamma-1A GN=CenG1A OS=Drosophila melanogaster (Fruit fly) PE=2 SV=2	Stromal membrane-associated protein 1 [Zootermopsis nevadensis]
LOCMI07651	15.4414	11.5604	13.3374	7.39298	3.70157	4.77425	0.000101429	-2.27553	down	--	--	--
LOCMI07657	3.4746	2.78245	4.84157	86.6597	4.40388	46.0101	0.0106887	2.28866	up	Haemolymph juvenile hormone binding protein (JHBP)	--	hypothetical protein L798_05512 [Zootermopsis nevadensis]
LOCMI07662	0.095931	0.235324	1.11412	10.0724	14.9127	71.6046	0.000151751	3.81472	up	--	--	--
LOCMI07663	1.77801	2.37369	3.49262	12.0798	10.2335	12.2014	0.0414822	1.09313	up	M-phase-specific PLK1-interacting protein	--	hypothetical protein L798_04489 [Zootermopsis nevadensis]
LOCMI07673	13.5651	10.2832	12.4665	61.4296	38.355	71.9585	0.000182188	1.18104	up	bZIP transcription factor;; Basic region leucine zipper;; bZIP Maf transcription factor	Cyclic AMP response element-binding protein A GN=CrebA OS=Drosophila melanogaster (Fruit fly) PE=1 SV=2	Cyclic AMP-responsive element-binding protein 3-like protein 4 [Zootermopsis nevadensis]
LOCMI07684	17.9982	19.8488	27.6961	16.4442	13.8466	17.7856	1.05086e-08	-1.44897	down	Integrin alpha;; FG-GAP repeat;; Repeat domain in Vibrio, Colwellia, Bradyrhizobium and Shewanella	Integrin alpha-PS1 light chain (Precursor) GN=mew OS=Drosophila melanogaster (Fruit fly) PE=1 SV=2	Integrin alpha-PS1, partial [Zootermopsis nevadensis]
LOCMI07685	0.353176	0.715121	0.833392	5.40549	2.56849	5.351	0.00251212	1.65635	up	--	--	Iporin [Zootermopsis nevadensis]
LOCMI07691	1.96771	1.34729	1.57855	11.1055	5.27578	12.7386	0.0105818	1.42165	up	WD domain, G-beta repeat	Autophagy-related protein 18 GN=atg18 OS=Dictyostelium discoideum (Slime mold) PE=3 SV=1	WD repeat domain phosphoinositide-interacting protein 3 [Zootermopsis nevadensis]
LOCMI07692	17.0814	12.3837	16.3076	13.8297	13.3037	12.3184	0.000518542	-1.20608	down	FtsJ-like methyltransferase	rRNA methyltransferase 2, mitochondrial {ECO:0000250|UniProtKB:Q9UI43} (Precursor) GN=CG11447 OS=Drosophila melanogaster (Fruit fly) PE=2 SV=1	cell division protein ftsj [Aedes aegypti]
LOCMI07696	1.70615	1.01092	5.05992	42.3425	6.36119	22.1947	0.022754	1.96216	up	UAA transporter family;; Nucleotide-sugar transporter	UDP-xylose and UDP-N-acetylglucosamine transporter GN=Efr OS=Drosophila melanogaster (Fruit fly) PE=2 SV=1	UDP-xylose and UDP-N-acetylglucosamine transporter-like [Zootermopsis nevadensis]
LOCMI07715	1.54663	3.35991	3.74752	22.7516	12.4334	35.7603	0.000749073	1.8809	up	Endoplasmic reticulum vesicle transporter;; Endoplasmic Reticulum-Golgi Intermediate Compartment (ERGIC)	Probable endoplasmic reticulum-Golgi intermediate compartment protein 3 GN=ergic3 OS=Dictyostelium discoideum (Slime mold) PE=3 SV=1	Endoplasmic reticulum-Golgi intermediate compartment protein 2 [Zootermopsis nevadensis]
LOCMI07719	2.08798	2.18489	2.92019	22.4825	14.7022	25.9644	1.08956e-08	2.04791	up	Domain of unknown function (DUF4203)	--	Transmembrane 7 superfamily member 3 [Zootermopsis nevadensis]
LOCMI07722	42.2842	47.84	58.1728	3.5854	18.5213	5.84852	1.51605e-05	-3.09671	down	Haemolymph juvenile hormone binding protein (JHBP)	--	PREDICTED: protein takeout-like, partial [Diaphorina citri]
LOCMI07723	1.2468	1.26533	6.84571	0	0.561332	0.656861	0.00897219	-3.10434	down	Haemolymph juvenile hormone binding protein (JHBP)	Circadian clock-controlled protein (Precursor) GN=anon-3B1.2 OS=Drosophila melanogaster (Fruit fly) PE=2 SV=2	protein takeout precursor, putative [Pediculus humanus corporis]
LOCMI07729	1.2416	1.56002	4.60652	15.972	7.59275	21.7629	0.0347061	1.4784	up	--	--	--
LOCMI07735	22.998	15.0417	26.3436	196.749	57.3185	96.0873	0.0124763	1.36427	up	Fibronectin type III domain	Tyrosine-protein phosphatase Lar (Precursor) GN=Lar OS=Drosophila melanogaster (Fruit fly) PE=1 SV=2	Angiopoietin-1 receptor [Zootermopsis nevadensis]
LOCMI07742	0.158186	0	0	2.93128	3.65769	2.07614	0.000356776	3.90926	up	--	--	--
LOCMI07745	0	0.337269	0.750619	2.54923	3.41348	6.80907	0.0341602	2.18974	up	Male sterility protein;; Male sterility protein;; BED zinc finger	Putative fatty acyl-CoA reductase CG5065 {ECO:0000250|UniProtKB:Q922J9, ECO:0000312|EMBL:AAF57974.1} GN=CG5065 OS=Drosophila melanogaster (Fruit fly) PE=3 SV=1	Putative fatty acyl-CoA reductase [Zootermopsis nevadensis]
LOCMI07759	2.25279	3.85939	4.04098	35.5876	16.8549	32.7182	6.58161e-06	1.96951	up	tRNA-splicing ligase RtcB	tRNA-splicing ligase RtcB homolog {ECO:0000255|HAMAP-Rule:MF_03144} GN=CG9987 OS=Drosophila melanogaster (Fruit fly) PE=1 SV=1	hypothetical protein L798_07719 [Zootermopsis nevadensis]
LOCMI07762	0.909739	3.54757	3.54165	0.084484	0.782428	0.162908	0.000307212	-3.38591	down	ABC transporter	ABC transporter C family member 6 GN=abcC6 OS=Dictyostelium discoideum (Slime mold) PE=3 SV=1	Multidrug resistance-associated protein [Cerapachys biroi]
LOCMI07771	38.3268	36.8777	42.2839	134.505	160.988	272.333	0.00139045	1.21481	up	Tim10/DDP family zinc finger	Mitochondrial import inner membrane translocase subunit Tim10 GN=Tim10 OS=Drosophila melanogaster (Fruit fly) PE=3 SV=1	Tim10/DDP family zinc finger protein [Coptotermes formosanus]
LOCMI07776	3.79991	2.09104	2.40517	36.4047	29.2927	37.7696	9.01413e-13	2.54056	up	D-isomer specific 2-hydroxyacid dehydrogenase, NAD binding domain;; NAD binding domain of 6-phosphogluconate dehydrogenase	Probable 2-ketogluconate reductase GN=tkrA OS=Dictyostelium discoideum (Slime mold) PE=3 SV=1	PREDICTED: glyoxylate/hydroxypyruvate reductase HPR3-like [Nasonia vitripennis]
LOCMI07802	205.609	169.256	152.257	91.6982	84.0607	84.0332	5.77053e-14	-2.01563	down	LUC7 N_terminus	Uncharacterized protein B0495.8 GN=B0495.8 OS=Caenorhabditis elegans PE=3 SV=1	Putative RNA-binding protein Luc7-like 2 [Zootermopsis nevadensis]
LOCMI07803	0	0	0	2.5758	1.9166	4.37051	0.00454308	3.9576	up	--	--	Cytokine receptor-like factor 3 [Zootermopsis nevadensis]
LOCMI07814	20.2558	13.5368	6.91809	14.195	10.4331	11.4466	0.0404972	-1.16633	down	--	--	--
LOCMI07815	193.715	314.463	71.6771	62.505	125.711	73.3359	0.00355612	-2.0262	down	--	--	hypothetical protein L798_11021 [Zootermopsis nevadensis]
LOCMI07818	41.3386	77.6793	48.9476	238.194	182.851	346.254	0.0112274	1.11256	up	Ubiquitin-2 like Rad60 SUMO-like;; Ubiquitin family	Small ubiquitin-related modifier (Precursor) GN=smo-1 OS=Caenorhabditis elegans PE=1 SV=1	Small ubiquitin-related modifier [Zootermopsis nevadensis]
LOCMI07823	6.92675	8.2393	11.8544	71.1649	18.5556	49.6021	0.0250721	1.26717	up	Ribophorin I	Dolichyl-diphosphooligosaccharide--protein glycosyltransferase subunit 1 (Precursor) GN=ost1 OS=Dictyostelium discoideum (Slime mold) PE=2 SV=1	Dolichyl-diphosphooligosaccharide--protein glycosyltransferase subunit 1 [Zootermopsis nevadensis]
LOCMI07827	2.23919	2.89172	26.2429	1.50162	2.21345	0.421078	0.00116607	-3.26742	down	Peptidase family M1;; ERAP1-like C-terminal domain;; Peptidase MA superfamily	Membrane alanyl aminopeptidase (Precursor) OS=Heliothis virescens (Tobacco budworm moth) PE=1 SV=1	protease m1 zinc metalloprotease [Aedes aegypti]
LOCMI07828	2.38608	2.23496	2.80594	14.205	8.89267	16.58	0.00163298	1.31509	up	U-box domain;; TPR repeat;; Tetratricopeptide repeat;; Tetratricopeptide repeat;; Tetratricopeptide repeat;; Anaphase-promoting complex, cyclosome, subunit 3;; Tetratricopeptide repeat;; Tetratricopeptide repeat;; Tetratricopeptide repeat;; Tetratricopeptide repeat;; Tetratricopeptide repeat;; Tetratricopeptide repeat;; Tetratricopeptide repeat;; Tetratricopeptide repeat	Small glutamine-rich tetratricopeptide repeat-containing protein GN=sgt OS=Dictyostelium discoideum (Slime mold) PE=1 SV=1	PREDICTED: E3 ubiquitin-protein ligase CHIP [Bactrocera cucurbitae]
LOCMI07830	2.31332	1.22822	1.82441	14.322	6.47727	16.0428	0.00215268	1.63322	up	Actin	Actin-10 GN=act10 OS=Dictyostelium discoideum (Slime mold) PE=1 SV=1	PREDICTED: actin-like protein 6B [Camponotus floridanus]
LOCMI07848	1.88576	1.51739	1.44458	20.5403	9.65631	16.6918	3.08786e-08	2.17685	up	NAD(P) transhydrogenase beta subunit;; Alanine dehydrogenase/PNT, C-terminal domain;; Alanine dehydrogenase/PNT, N-terminal domain;; Domain of unknown function (DUF3814)	--	hypothetical protein M513_09753 [Trichuris suis]
LOCMI07854	16.5849	9.3187	14.0791	109.835	49.7918	80.0752	0.000238338	1.51795	up	FAD binding domain;; Flavodoxin;; Oxidoreductase NAD-binding domain	NADPH--cytochrome P450 reductase GN=Cpr OS=Drosophila melanogaster (Fruit fly) PE=2 SV=2	NADPH--cytochrome P450 reductase [Zootermopsis nevadensis]
LOCMI07862	11.6037	9.98848	12.9951	38.6502	35.4599	71.5702	0.020097	1.0013	up	DoxX-like family	--	hypothetical protein L798_14251 [Zootermopsis nevadensis]
LOCMI07873	10.4125	22.6184	14.4444	8.65072	10.2306	9.18403	0.00278049	-1.70047	down	--	--	PREDICTED: alpha-tocopherol transfer protein-like [Acyrthosiphon pisum]
LOCMI07882	1.72706	5.11614	2.92056	26.4936	169.619	110.171	2.17368e-06	3.66015	up	Haemolymph juvenile hormone binding protein (JHBP)	Protein takeout (Precursor) GN=to OS=Drosophila melanogaster (Fruit fly) PE=2 SV=1	PREDICTED: protein takeout-like [Acyrthosiphon pisum]
LOCMI07885	6.84412	5.01111	8.91653	52.5453	39.7669	46.5691	8.56975e-06	1.6881	up	Core histone H2A/H2B/H3/H4;; Histone-like transcription factor (CBF/NF-Y) and archaeal histone	Histone H2A OS=Platynereis dumerilii (Dumeril&apos;s clam worm) PE=3 SV=2	Histone H2A [Zootermopsis nevadensis]
LOCMI07893	5.93996	4.76842	7.45395	48.7946	53.0998	71.3054	4.48384e-14	2.20715	up	Double-stranded RNA binding motif	Maternal effect protein staufen GN=stau OS=Drosophila melanogaster (Fruit fly) PE=1 SV=2	Double-stranded RNA-binding protein Staufen-like protein 2 [Zootermopsis nevadensis]
LOCMI07895	0.891402	0.961332	2.68488	2.93631	63.8128	2.72748	0.0339205	2.53555	up	Leucine rich repeat;; Leucine Rich repeats (2 copies);; Leucine Rich Repeat;; Leucine rich repeat	--	Lumican, putative [Pediculus humanus corporis]
LOCMI07898	0.254466	0.359395	0.257413	1.94465	0.956735	1.49126	0.0181458	1.24734	up	Ubiquitin carboxyl-terminal hydrolase;; Ubiquitin carboxyl-terminal hydrolase	Probable ubiquitin carboxyl-terminal hydrolase FAF GN=faf OS=Drosophila melanogaster (Fruit fly) PE=1 SV=2	Ubiquitin carboxyl-terminal hydrolase 34 [Zootermopsis nevadensis]
LOCMI07899	21.5525	25.6009	27.4027	115.962	72.9963	122.292	0.000187778	1.01564	up	RNA recognition motif. (a.k.a. RRM, RBD, or RNP domain);; NOPS (NUC059) domain;; RNA recognition motif (a.k.a. RRM, RBD, or RNP domain);; RNA recognition motif. (a.k.a. RRM, RBD, or RNP domain)	Hrp65 protein GN=HRP65 OS=Chironomus tentans (Midge) PE=1 SV=1	Hrp65 protein [Zootermopsis nevadensis]
LOCMI07914	13.1853	13.4721	30.7667	19.4121	19.5467	16.06	0.0387125	-1.0096	down	Sodium:neurotransmitter symporter family	Sodium- and chloride-dependent betaine transporter {ECO:0000250|UniProtKB:P48065} OS=Caenorhabditis elegans PE=1 SV=1	Sodium- and chloride-dependent glycine transporter 2 [Zootermopsis nevadensis]
LOCMI07919	32.9418	27.5658	37.3112	138.842	113.368	159.118	1.66147e-06	1.04206	up	Iron/manganese superoxide dismutases, C-terminal domain;; Iron/manganese superoxide dismutases, alpha-hairpin domain	Superoxide dismutase [Mn] 1, mitochondrial (Precursor) GN=sod-2 OS=Caenorhabditis elegans PE=1 SV=1	Superoxide dismutase [Mn], mitochondrial [Zootermopsis nevadensis]
LOCMI07926	19.9857	14.7485	9.21851	4.12207	6.75922	6.89867	0.000471106	-2.20756	down	Lectin C-type domain	Hemolymph lipopolysaccharide-binding protein (Precursor) OS=Periplaneta americana (American cockroach) PE=1 SV=1	Hemolymph lipopolysaccharide-binding protein [Zootermopsis nevadensis]
LOCMI07929	6.90364	7.47243	17.4415	47.3107	43.1981	78.7073	0.00977747	1.33738	up	Eukaryotic-type carbonic anhydrase	Putative carbonic anhydrase 5 (Precursor) GN=cah-5 OS=Caenorhabditis elegans PE=3 SV=3	carbonic anhydrase, putative [Ixodes scapularis]
LOCMI07935	8.1045	10.9304	8.50876	5.94482	5.28248	6.76675	5.74293e-07	-1.61706	down	Iron only hydrogenase large subunit, C-terminal domain;; Iron hydrogenase small subunit	Probable cytosolic Fe-S cluster assembly factor AGAP009023 GN=AGAP009023 OS=Anopheles gambiae (African malaria mosquito) PE=3 SV=3	putative cytosolic Fe-S cluster assembly factor [Zootermopsis nevadensis]
LOCMI07939	4.60337	2.69384	7.0829	44.0543	16.1232	37.5757	0.00374088	1.65174	up	Proliferating cell nuclear antigen, C-terminal domain;; Proliferating cell nuclear antigen, N-terminal domain;; Repair protein Rad1/Rec1/Rad17;; Rad9	Proliferating cell nuclear antigen GN=PCNA OS=Sarcophaga crassipalpis PE=3 SV=1	Proliferating cell nuclear antigen [Zootermopsis nevadensis]
LOCMI07946	7.33834	11.5389	4.30891	42.9503	31.1012	42.106	0.0249824	1.22749	up	Ubiquitin-conjugating enzyme	NEDD8-conjugating enzyme ubc-12 GN=ubc-12 OS=Caenorhabditis elegans PE=2 SV=1	ubiquitin-conjugating enzyme E2, catalytic (UBCc) domain protein, partial [Coptotermes formosanus]
LOCMI07967	2.17774	1.44597	1.24891	0.439432	0.781346	0.972292	0.00541831	-2.01826	down	--	--	--
LOCMI07973	2.57788	6.52316	19.1533	301.66	21.1381	167.107	0.00438711	2.69951	up	--	--	--
LOCMI07977	2.7955	3.60215	5.24391	30.8668	23.4148	29.0807	7.1997e-08	1.78809	up	Protein kinase domain;; Protein tyrosine kinase	Serine/threonine-protein kinase pink-1, mitochondrial (Precursor) GN=pink-1 OS=Caenorhabditis elegans PE=3 SV=2	PREDICTED: serine/threonine-protein kinase PINK1, mitochondrial-like [Bombus impatiens]
LOCMI07989	33.8772	25.4631	30.0873	160.02	102.492	163.017	1.73937e-05	1.20089	up	NAC domain	Nascent polypeptide-associated complex subunit alpha GN=Nacalpha OS=Drosophila melanogaster (Fruit fly) PE=1 SV=2	Nascent polypeptide-associated complex subunit alpha [Zootermopsis nevadensis]
LOCMI07995	0	0.358769	0	27.0813	1.95904	6.56012	0.00300956	3.76798	up	Dipeptidyl peptidase IV (DPP IV) N-terminal region	--	--
LOCMI08005	7.65657	3.59631	7.96425	32.9216	47.5658	68.2077	6.66307e-05	1.88288	up	MIF4G domain	--	CBP80/20-dependent translation initiation factor [Zootermopsis nevadensis]
LOCMI08025	4.17385	3.26015	3.39706	22.5753	10.9238	21.8575	0.00191708	1.27159	up	--	--	PREDICTED: uncharacterized protein LOC103519961, partial [Diaphorina citri]
LOCMI08028	1.13214	1.42068	1.29569	15.6068	4.82805	8.57278	0.00970347	1.72833	up	--	--	--
LOCMI08029	134.461	33.5976	52.851	65.3823	18.8276	29.503	0.0097834	-1.87801	down	Ribosomal L38e protein family;; THAP domain	60S ribosomal protein L38 GN=RpL38 OS=Plutella xylostella (Diamondback moth) PE=3 SV=1	ribosomal protein L38 [Riptortus pedestris]
LOCMI08032	41.8957	28.2117	29.3333	33.8229	15.8005	19.1756	0.000313198	-1.52785	down	Chitin binding Peritrophin-A domain	--	Chitinase-3-like protein 3 [Zootermopsis nevadensis]
LOCMI08035	0.827748	0.629491	2.20419	29.5791	9.08803	20.5899	3.42486e-05	2.761	up	SAP domain;; SNARE associated Golgi protein	Ectopic P granules protein 3 OS=Caenorhabditis elegans PE=2 SV=2	hypothetical protein L798_05956 [Zootermopsis nevadensis]
LOCMI08043	4.32873	4.04629	6.23085	33.4207	15.2807	30.1096	0.000880871	1.36014	up	Protein kinase domain;; Protein tyrosine kinase;; Kinase-like	Protein kinase shaggy GN=sgg OS=Drosophila melanogaster (Fruit fly) PE=1 SV=3	hypothetical protein L798_03136, partial [Zootermopsis nevadensis]
LOCMI08060	10.1787	4.63261	38.5658	4.76165	2.5376	0.320577	0.00128311	-3.22158	down	--	--	--
LOCMI08061	16.1396	22.0702	78.0412	0.284712	4.88201	0.939479	8.91487e-06	-4.35328	down	--	--	--
LOCMI08062	5.11873	5.3282	10.4493	0.672451	1.67541	0	0.00142969	-3.40332	down	--	--	--
LOCMI08072	0	0	0	5.41928	4.97385	3.65364	7.62554e-07	5.84351	up	Glycosyl hydrolases family 31	--	alpha-glucosidase family 31, partial [Periplaneta americana]
LOCMI08089	0.837774	0.418901	1.13695	5.11385	3.40083	6.44563	0.00434766	1.53003	up	Cytoskeletal-regulatory complex EF hand	--	RalBP1-associated Eps domain-containing protein 2 [Zootermopsis nevadensis]
LOCMI08113	30.6082	21.2842	105.254	41.5967	23.4673	19.829	0.0127571	-1.74967	down	Major Facilitator Superfamily;; Sugar (and other) transporter	Organic cation transporter 1 GN=oct-1 OS=Caenorhabditis elegans PE=1 SV=3	Organic cation transporter protein, partial [Zootermopsis nevadensis]
LOCMI08117	5.01468	5.53031	4.32138	29.3616	13.5655	23.3273	0.0140776	1.07492	up	Prenyltransferase and squalene oxidase repeat;; Prenyltransferase-like;; Prenyltransferase-like	Protein farnesyltransferase subunit beta GN=fntB OS=Dictyostelium discoideum (Slime mold) PE=3 SV=1	Protein farnesyltransferase subunit beta [Zootermopsis nevadensis]
LOCMI08143	39.13	20.1925	68.2527	302.95	222.149	250.747	0.00193049	1.55785	up	MAPEG family	--	micorsomal glutathione S-transferase [Locusta migratoria]
LOCMI08148	1.0786	1.94861	1.55405	10.8706	3.94736	9.41028	0.0208425	1.28863	up	NMDA receptor-regulated protein 1;; Tetratricopeptide repeat;; Tetratricopeptide repeat;; TPR repeat;; Tetratricopeptide repeat;; Tetratricopeptide repeat;; Tetratricopeptide repeat;; Tetratricopeptide repeat;; Tetratricopeptide repeat;; Tetratricopeptide repeat	--	PREDICTED: N-alpha-acetyltransferase 16, NatA auxiliary subunit isoform X2 [Tribolium castaneum]
LOCMI08154	1.36102	1.89695	3.95496	18.8577	7.6911	16.8106	0.0121001	1.48353	up	Domain of unknown function (DUF3523);; ATPase family associated with various cellular activities (AAA)	ATPase family AAA domain-containing protein 3 GN=atad-3 OS=Caenorhabditis elegans PE=3 SV=2	hypothetical protein L798_07024, partial [Zootermopsis nevadensis]
LOCMI08159	8.48079	18.7398	14.3858	11.2835	10.6643	16.1102	0.043346	-1.11914	down	--	--	--
LOCMI08160	22.1893	24.8154	20.0086	19.352	21.7656	19.6442	0.000677321	-1.13488	down	Zinc finger, C2H2 type;; C2H2-type zinc finger	--	--
LOCMI08176	2.65456	3.80062	10.7384	83.7988	10.4203	32.9773	0.0473726	1.6987	up	ABC-2 type transporter;; ABC transporter;; AAA domain;; Protein of unknown function (DUF1602)	ABC transporter ATP-binding protein/permease wht-1 GN=wht-1 OS=Caenorhabditis elegans PE=2 SV=2	ATP-binding cassette sub-family G member 1 [Zootermopsis nevadensis]
LOCMI08179	8.1079	6.41278	3.39719	0.623566	0.617427	1.01692	2.9831e-05	-3.52354	down	Attacin, C-terminal region	--	Lm-diptericin [Locusta migratoria manilensis]
LOCMI08184	2.71033	1.39763	4.51391	15.6812	11.4844	13.6528	0.0244269	1.19288	up	Lung seven transmembrane receptor	--	hypothetical protein L798_01305 [Zootermopsis nevadensis]
LOCMI08190	9.4523	3.33686	10.7624	72.285	39.9851	55.4034	0.000711474	1.75901	up	Signal recognition particle, alpha subunit, N-terminal;; SRP54-type protein, GTPase domain;; ArgK protein;; SRP54-type protein, helical bundle domain;; CobQ/CobB/MinD/ParA nucleotide binding domain	Signal recognition particle receptor subunit alpha homolog GN=Gtp-bp OS=Drosophila melanogaster (Fruit fly) PE=1 SV=2	Signal recognition particle receptor subunit alpha [Zootermopsis nevadensis]
LOCMI08203	1.45779	2.21027	3.65202	39.3749	10.9217	27.3853	0.000203269	2.2327	up	Transmembrane amino acid transporter protein	Putative amino acid permease F59B2.2 GN=F59B2.2 OS=Caenorhabditis elegans PE=3 SV=2	hypothetical protein SINV_05703 [Solenopsis invicta]
LOCMI08222	36.8354	29.5852	24.9434	154.189	113.788	186.864	0.00014767	1.25339	up	Pterin 4 alpha carbinolamine dehydratase	Probable pterin-4-alpha-carbinolamine dehydratase GN=Pcd OS=Hypsibius dujardini (Water bear) PE=3 SV=1	PREDICTED: probable pterin-4-alpha-carbinolamine dehydratase-like [Bombyx mori]
LOCMI08224	1.04564	2.33241	1.56459	10.306	5.93823	10.4816	0.0124561	1.32366	up	WH1 domain;; WH2 motif;; P21-Rho-binding domain	--	Neural Wiskott-Aldrich syndrome protein [Zootermopsis nevadensis]
LOCMI08226	21.8209	18.1322	34.0164	20.9212	17.3854	18.2444	5.91211e-05	-1.36742	down	Inositol polyphosphate kinase	--	PREDICTED: inositol hexakisphosphate kinase 2-like [Megachile rotundata]
LOCMI08228	4.22258	3.29302	3.07203	50.2119	14.7155	30.0893	7.25556e-05	2.03961	up	Formate--tetrahydrofolate ligase;; Tetrahydrofolate dehydrogenase/cyclohydrolase, NAD(P)-binding domain;; Tetrahydrofolate dehydrogenase/cyclohydrolase, catalytic domain	Formyltetrahydrofolate synthetase OS=Spodoptera frugiperda (Fall armyworm) PE=2 SV=3	C-1-tetrahydrofolate synthase, cytoplasmic [Zootermopsis nevadensis]
LOCMI08232	6.50493	4.81151	11.8548	51.22	37.173	80.3627	0.000540647	1.75384	up	39S ribosomal protein L53/MRP-L53	--	PREDICTED: 39S ribosomal protein L53, mitochondrial [Harpegnathos saltator]
LOCMI08235	0	0	0	0.208933	0.463221	0.947304	0.00142259	4.33856	up	Dynein heavy chain and region D6 of dynein motor;; ATP-binding dynein motor region D5;; Microtubule-binding stalk of dynein motor	Cytoplasmic dynein 2 heavy chain 1 GN=DYH1B OS=Tripneustes gratilla (Hawaian sea urchin) PE=2 SV=2	hypothetical protein LOTGIDRAFT_209197 [Lottia gigantea]
LOCMI08268	44.66	50.5094	43.5775	17.8916	16.4859	22.1	1.80158e-14	-2.29309	down	--	--	--
LOCMI08274	0	0.39321	0.976412	9.90049	2.14398	5.98062	0.0430297	2.2102	up	Regulator of chromosome condensation (RCC1) repeat;; Regulator of chromosome condensation (RCC1) repeat	Probable E3 ubiquitin-protein ligase HERC2 GN=HERC2 OS=Drosophila melanogaster (Fruit fly) PE=1 SV=3	RCC2-like protein [Zootermopsis nevadensis]
LOCMI08275	1.33084	1.00719	1.11664	8.40597	3.75945	7.3303	0.027401	1.36802	up	Zinc finger C-x8-C-x5-C-x3-H type (and similar)	--	Zinc finger CCCH domain-containing protein 10 [Zootermopsis nevadensis]
LOCMI08291	0	0	0.114625	4.03528	0.557641	1.74844	0.0116491	3.17213	up	FGGY family of carbohydrate kinases, N-terminal domain;; FGGY family of carbohydrate kinases, C-terminal domain	Uncharacterized sugar kinase R08D7.7 GN=R08D7.7 OS=Caenorhabditis elegans PE=3 SV=4	PREDICTED: xylulose kinase [Acromyrmex echinatior]
LOCMI08294	0.118469	0.667515	0.129171	9.1212	3.41222	4.21873	0.00166795	2.78642	up	Trypsin	Serine protease easter (Precursor) GN=ea OS=Drosophila melanogaster (Fruit fly) PE=1 SV=3	Serine protease easter [Zootermopsis nevadensis]
LOCMI08296	1.26782	4.09622	3.65638	33.0983	11.0968	22.4822	0.0092682	1.7164	up	Mitochondrial carrier protein	Probable mitochondrial 2-oxodicarboxylate carrier GN=mcfT OS=Dictyostelium discoideum (Slime mold) PE=3 SV=1	Mitochondrial 2-oxodicarboxylate carrier [Zootermopsis nevadensis]
LOCMI08304	0.291275	0	0.430447	1.95671	2.23589	5.72572	0.017489	2.35254	up	Alpha amylase, catalytic domain	Maltase A1 (Precursor) GN=Mal-A1 OS=Drosophila melanogaster (Fruit fly) PE=2 SV=2	Maltase 1 [Zootermopsis nevadensis]
LOCMI08319	455.044	234.073	705.079	4218.16	2257.02	1802.14	0.00691814	1.52779	up	--	Cuticle protein 18.7 OS=Locusta migratoria (Migratory locust) PE=1 SV=1	--
LOCMI08321	1169.58	595.21	1031.32	8262.23	2926.12	3318.29	0.0193328	1.30823	up	--	--	--
LOCMI08323	86.0593	54.9954	21.6717	41.2657	18.3681	6.47383	0.0109063	-2.12855	down	--	--	--
LOCMI08338	27.786	38.2544	9.06006	7.4415	12.3585	7.23126	0.000761882	-2.33366	down	Organic solute transport protein 1	--	PREDICTED: protein OSCP1-like [Aplysia californica]
LOCMI08352	1.40465	1.63875	3.60116	0.470879	1.72522	1.04065	0.0285166	-1.82751	down	Zona pellucida-like domain	--	hypothetical protein YQE_02523, partial [Dendroctonus ponderosae]
LOCMI08362	5.23145	7.83736	5.70717	1.32123	3.53435	2.72672	0.00186746	-2.14533	down	--	--	--
LOCMI08364	17.2805	12.7393	23.531	79.0694	55.7123	94.0502	0.00210546	1.05177	up	EB1-like C-terminal motif;; Calponin homology (CH) domain	Microtubule-associated protein RP/EB family member 1 GN=eb1 OS=Dictyostelium discoideum (Slime mold) PE=1 SV=1	hypothetical protein TcasGA2_TC009721 [Tribolium castaneum]
LOCMI08373	0	0	0.616942	7.54504	4.31225	12.4851	0.00113103	3.49742	up	--	--	hypothetical protein L798_15269 [Zootermopsis nevadensis]
LOCMI08378	0	0	0	10.7604	3.84209	6.01273	2.04614e-06	5.71947	up	Zinc-finger double domain;; Zinc finger, C2H2 type;; C2H2-type zinc finger	Transcription factor btd GN=btd OS=Drosophila melanogaster (Fruit fly) PE=2 SV=1	PREDICTED: Krueppel-like factor 13 [Tribolium castaneum]
LOCMI08382	13.1174	16.7297	42.4875	16.812	7.85449	10.2287	0.000581754	-1.97062	down	Lipase (class 3)	--	lipase containing protein, putative [Pediculus humanus corporis]
LOCMI08392	6.72486	9.72887	7.75625	10.1267	6.78263	7.337	0.0146249	-1.00542	down	Haemolysin-III related	Adiponectin receptor protein GN=AdipoR OS=Drosophila melanogaster (Fruit fly) PE=1 SV=2	ADIPOR-like receptor, partial [Zootermopsis nevadensis]
LOCMI08407	2.19855	1.99531	2.73855	16.5612	7.92344	14.4794	0.00124701	1.40453	up	Natural resistance-associated macrophage protein	Protein Malvolio GN=Mvl OS=Drosophila melanogaster (Fruit fly) PE=2 SV=2	PREDICTED: protein Malvolio isoform X2 [Microplitis demolitor]
LOCMI08410	0	0	0	1.80183	2.385	1.11586	0.000245213	4.77384	up	Trehalase	Trehalase (Precursor) GN=tre1 OS=Pimpla hypochondriaca (Parasitoid wasp) PE=1 SV=1	soluble trehalase [Locusta migratoria manilensis]
LOCMI08425	2.89156	1.37271	6.7013	21.1566	17.2186	33.8755	0.0121008	1.60919	up	Domain of unknown function (DUF1900);; Domain of unknown function (DUF1899);; WD domain, G-beta repeat	Coronin-like protein cor-1 GN=cor-1 OS=Caenorhabditis elegans PE=3 SV=2	Coronin-1B [Zootermopsis nevadensis]
LOCMI08444	2.06262	1.68054	3.03388	2.26182	1.08019	1.45373	0.0060302	-1.47667	down	--	--	hypothetical protein L798_03238 [Zootermopsis nevadensis]
LOCMI08452	18.7421	45.0842	65.4126	0	0	1.73635	0.00946674	-3.83668	down	Haemolymph juvenile hormone binding protein (JHBP)	--	uncharacterized protein LOC100159064 precursor [Acyrthosiphon pisum]
LOCMI08455	2.39762	1.99333	1.9814	13.3589	7.20031	11.8672	0.00641128	1.26262	up	Repeat in HS1/Cortactin;; Variant SH3 domain;; SH3 domain;; Variant SH3 domain	Drebrin-like protein GN=Abp1 OS=Drosophila melanogaster (Fruit fly) PE=1 SV=1	cortactin, putative [Pediculus humanus corporis]
LOCMI08463	0	0.055363	0	0.717841	0.548039	0.696206	0.0288915	2.90787	up	TRAF-type zinc finger	--	hypothetical protein DAPPUDRAFT_327396 [Daphnia pulex]
LOCMI08464	2.63279	5.13185	2.94356	22.6562	20.7869	18.7269	0.0305387	1.38436	up	Tumour suppressor candidate 2	Uncharacterized protein C09E9.1 GN=C09E9.1 OS=Caenorhabditis elegans PE=3 SV=1	hypothetical protein [Coptotermes formosanus]
LOCMI08466	8.09858	18.7879	5.23313	202.3	46.4594	99.1726	0.00329669	2.18324	up	--	--	--
LOCMI08474	27.9311	33.9593	53.0775	26.5815	29.5262	26.4587	0.000277932	-1.4364	down	TATA-binding related factor (TRF) of subunit 20 of Mediator complex	Mediator of RNA polymerase II transcription subunit 20 GN=MED20 OS=Aedes aegypti (Yellowfever mosquito) PE=3 SV=1	Mediator of RNA polymerase II transcription subunit 20 [Harpegnathos saltator]
LOCMI08483	2.10186	2.03161	4.1325	19.9058	6.70576	16.4413	0.0166742	1.29744	up	Low-density lipoprotein receptor domain class A;; Low-density lipoprotein receptor repeat class B;; Fibronectin type III domain	Low-density lipoprotein receptor-related protein (Precursor) GN=lrp-1 OS=Caenorhabditis elegans PE=1 SV=1	PREDICTED: sortilin-related receptor-like [Harpegnathos saltator]
LOCMI08511	3.43736	2.98096	14.7849	3.55785	3.357	4.73184	0.0153109	-1.73835	down	Peptidase family M13;; Peptidase family M13;; Peptidase family M13	Neprilysin-1 GN=nep-1 OS=Caenorhabditis elegans PE=1 SV=3	endothelin-converting enzyme, putative [Pediculus humanus corporis]
LOCMI08517	0.765564	0.654251	0.332996	5.66716	2.95475	5.96957	0.0181021	1.74728	up	GLE1-like protein	Nucleoporin GLE1 GN=GLE1 OS=Drosophila melanogaster (Fruit fly) PE=2 SV=1	class A rhodopsin-like G-protein coupled receptor GPRpgn, putative [Pediculus humanus corporis]
LOCMI08549	2.04542	1.79117	0	51.8802	6.6928	8.60337	0.045936	2.43622	up	Peptidase family M20/M25/M40;; Peptidase dimerisation domain	Aminoacylase-1 GN=acy1 OS=Dictyostelium discoideum (Slime mold) PE=2 SV=1	PREDICTED: aminoacylase-1-like [Apis mellifera]
LOCMI08550	0.164294	0	0	1.52923	2.9327	2.98882	0.00206314	3.53576	up	Peptidase family M20/M25/M40;; Peptidase dimerisation domain	Aminoacylase-1 GN=acy1 OS=Dictyostelium discoideum (Slime mold) PE=2 SV=1	PREDICTED: aminoacylase-1 [Tribolium castaneum]
LOCMI08562	14.7	13.8004	22.2655	81.8563	63.0707	90.8631	0.000210612	1.17712	up	--	--	hypothetical protein L798_00173 [Zootermopsis nevadensis]
LOCMI08569	16.3611	11.2752	16.1721	11.5013	16.8036	10.5494	0.0211916	-1.12072	down	--	--	hypothetical protein L798_11885 [Zootermopsis nevadensis]
LOCMI08570	0.562005	0.692441	1.61876	7.40667	6.20612	8.46881	0.00183395	1.77772	up	Glycosyl transferase family group 2	Beta-1,4-mannosyltransferase egh GN=egh OS=Drosophila melanogaster (Fruit fly) PE=2 SV=1	Beta-1,4-mannosyltransferase egh [Zootermopsis nevadensis]
LOCMI08575	0	0	0.951417	16.5264	13.0712	11.7506	0.000567641	3.61422	up	--	--	hypothetical protein L798_02751 [Zootermopsis nevadensis]
LOCMI08579	1.52396	1.0645	0.757949	5.11979	3.72475	7.57965	0.00923513	1.20434	up	N-terminal region of Chorein, a TM vesicle-mediated sorter;; Protein of unknown function (DUF1162)	Putative vacuolar protein sorting-associated protein 13A GN=vps13A OS=Dictyostelium discoideum (Slime mold) PE=2 SV=1	PREDICTED: vacuolar protein sorting-associated protein 13C isoform X2 [Camponotus floridanus]
LOCMI08584	1.23935	1.14091	1.15321	5.84442	4.36477	6.79483	0.00837444	1.17837	up	MT-A70	Methyltransferase-like protein 14 homolog GN=CG7818 OS=Drosophila melanogaster (Fruit fly) PE=2 SV=1	Methyltransferase-like protein 14-like protein [Zootermopsis nevadensis]
LOCMI08600	0.207426	0.798148	0.711	6.5275	5.64981	6.61577	0.000212228	2.25676	up	WD domain, G-beta repeat	Guanine nucleotide-binding protein subunit beta-like protein OS=Trypanosoma brucei rhodesiense PE=2 SV=1	Prolactin regulatory element-binding protein [Zootermopsis nevadensis]
LOCMI08605	1.13558	1.96391	2.46263	15.1898	12.419	21.2998	3.67573e-06	2.02491	up	BAR domain;; Variant SH3 domain;; SH3 domain;; Variant SH3 domain	LIM and SH3 domain protein Lasp OS=Drosophila melanogaster (Fruit fly) PE=1 SV=2	PREDICTED: amphiphysin-like isoform 1 [Megachile rotundata]
LOCMI08607	4.59799	3.42131	3.99096	41.4649	17.6728	49.2336	3.95504e-06	2.04738	up	KH domain;; KH domain;; KH domain	--	PREDICTED: poly(rC)-binding protein 4-like isoform X3 [Apis mellifera]
LOCMI08614	2.49919	2.65876	3.18239	17.3001	13.0609	26.7789	7.12371e-05	1.67297	up	NAD dependent epimerase/dehydratase family;; RmlD substrate binding domain	GDP-mannose 4,6 dehydratase GN=Gmd OS=Drosophila melanogaster (Fruit fly) PE=1 SV=2	GDP mannose-4,6-dehydratase, putative [Pediculus humanus corporis]
LOCMI08617	2.84364	3.20259	3.81876	39.1529	27.767	49.4982	7.63372e-13	2.47751	up	Mitochondrial carrier protein	--	PREDICTED: mitochondrial carrier homolog 2-like isoform X1 [Microplitis demolitor]
LOCMI08620	115.246	146.731	262.955	65.6992	67.2758	43.2223	4.0149e-08	-2.47549	down	Aminotransferase class-III	Alanine--glyoxylate aminotransferase 2-like GN=CG8745 OS=Drosophila melanogaster (Fruit fly) PE=2 SV=2	PREDICTED: ethanolamine-phosphate phospho-lyase-like [Diaphorina citri]
LOCMI08630	1.74964	2.91482	9.13514	52.4593	25.8393	21.3322	0.0228027	1.73218	up	Phosphorylase superfamily	--	PREDICTED: purine nucleoside phosphorylase isoform X2 [Acromyrmex echinatior]
LOCMI08640	0.885807	1.29073	0.39791	8.79277	2.946	8.25531	0.0143435	1.73709	up	Tetratricopeptide repeat;; Tetratricopeptide repeat;; GoLoco motif;; Tetratricopeptide repeat;; Tetratricopeptide repeat;; TPR repeat;; Tetratricopeptide repeat;; Tetratricopeptide repeat;; Rapsyn N-terminal myristoylation and linker region;; Tetratricopeptide repeat	--	G-protein-signaling modulator 2 [Zootermopsis nevadensis]
LOCMI08649	0	0	0	2.32545	0.757468	0.790867	0.00213966	4.21536	up	SEFIR domain	--	hypothetical protein L798_08082 [Zootermopsis nevadensis]
LOCMI08651	4.86928	5.76317	1.39976	0.263263	0.204048	0.751144	2.69243e-06	-3.90831	down	wnt family	Protein Wnt-1 (Precursor) GN=WNT-1 OS=Bombyx mori (Silk moth) PE=2 SV=1	putative secreted signaling factor WNT16 [Daphnia pulex]
LOCMI08655	0.844105	0.793569	0.980805	0.657063	0.807293	0.875534	0.013891	-1.15156	down	--	--	Centrobin [Zootermopsis nevadensis]
LOCMI08665	4.45104	4.27476	6.95262	41.6624	17.7204	32.3575	0.00103075	1.46583	up	AIR synthase related protein, C-terminal domain	Selenide, water dikinase GN=SelD OS=Drosophila melanogaster (Fruit fly) PE=1 SV=1	Selenide, water dikinase [Harpegnathos saltator]
LOCMI08668	5.65639	4.79001	7.44986	3.7588	4.32809	4.6303	0.000434601	-1.46635	down	Amyotrophic lateral sclerosis 2 chromosomal region candidate gene 8	--	hypothetical protein LOTGIDRAFT_152862 [Lottia gigantea]
LOCMI08676	2.53452	3.89501	4.15519	204.066	86.0251	6.40928	0.00050605	3.33725	up	--	--	--
LOCMI08677	2.66047	5.63549	7.22705	159.196	101.271	3.90368	0.00896902	2.69595	up	--	--	--
LOCMI08678	0	1.36818	4.23415	89.3588	61.5707	3.21521	0.0157646	3.01113	up	--	--	--
LOCMI08680	2.06207	4.04957	6.11586	34.37	91.7687	5.32095	0.0262198	2.21983	up	--	--	--
LOCMI08681	2.41009	2.50891	4.66961	46.368	108.876	6.05742	0.00346492	2.79574	up	--	--	--
LOCMI08685	8.654	9.70556	9.31937	125.026	182.042	9.57074	0.0127238	2.31731	up	--	--	--
LOCMI08691	38.9521	31.1496	31.2025	19.3706	15.8416	19.4843	1.4651e-14	-1.89693	down	Alkaline phosphatase	Alkaline phosphatase 4 (Precursor) GN=Aph-4 OS=Drosophila melanogaster (Fruit fly) PE=2 SV=3	Alkaline phosphatase 4 [Camponotus floridanus]
LOCMI08701	0.440525	0.937875	1.16286	6.43299	2.8264	5.23558	0.0161348	1.38874	up	PAN domain;; Zona pellucida-like domain	--	PREDICTED: uncharacterized protein LOC103517195, partial [Diaphorina citri]
LOCMI08702	61.7992	64.1798	86.8326	739.618	165.945	475.186	0.00495207	1.58314	up	NUDIX domain	Putative nudix hydrolase 2 GN=ndx-2 OS=Caenorhabditis elegans PE=3 SV=1	ADP-sugar pyrophosphatase-like protein [Coptotermes formosanus]
LOCMI08713	0.634651	0.969652	3.30575	28.0192	5.59821	18.9476	0.0122714	2.13071	up	Leucine rich repeat;; Leucine Rich repeats (2 copies);; Leucine Rich Repeat	--	hypothetical protein BRAFLDRAFT_88462 [Branchiostoma floridae]
LOCMI08719	2.31649	1.15999	4.04673	12.2446	7.8563	21.5959	0.0311893	1.35707	up	Tetratricopeptide repeat;; Rabaptin-like protein;; Tetratricopeptide repeat;; Tetratricopeptide repeat;; Tetratricopeptide repeat;; TPR repeat;; Tetratricopeptide repeat;; Tetratricopeptide repeat;; Tetratricopeptide repeat;; Tetratricopeptide repeat;; Anaphase-promoting complex, cyclosome, subunit 3;; Tetratricopeptide repeat;; Tetratricopeptide repeat;; Tetratricopeptide repeat	Kinesin light chain GN=Klc OS=Drosophila melanogaster (Fruit fly) PE=1 SV=1	Kinesin light chain, partial [Zootermopsis nevadensis]
LOCMI08726	4.98316	5.24636	7.97133	6.41443	5.68122	5.79033	0.000847276	-1.0146	down	C2H2-type zinc-finger domain	--	RE1-silencing transcription factor [Zootermopsis nevadensis]
LOCMI08736	1.80796	1.26185	2.55311	20.6203	9.35777	20.3555	0.0102643	1.90984	up	GTP cyclohydrolase I feedback regulatory protein (GFRP)	--	GTP cyclohydrolase 1 feedback regulatory protein [Zootermopsis nevadensis]
LOCMI08737	4.82629	0.760075	5.98064	38.135	14.509	31.2019	0.0290319	1.68184	up	ASF1 like histone chaperone	Histone chaperone asf1 GN=asf1 OS=Drosophila melanogaster (Fruit fly) PE=1 SV=1	Histone chaperone asf1 [Zootermopsis nevadensis]
LOCMI08739	21.199	21.8462	20.2319	17.7039	19.274	17.6245	4.85722e-06	-1.20706	down	Protein-tyrosine phosphatase;; Tyrosine phosphatase family;; Dual specificity phosphatase, catalytic domain	Tyrosine-protein phosphatase Lar-like (Precursor) GN=ptp-3 OS=Caenorhabditis elegans PE=1 SV=1	Receptor-type tyrosine-protein phosphatase kappa [Zootermopsis nevadensis]
LOCMI08766	2.52747	2.62474	4.07082	1.17383	3.21538	2.35582	0.0299969	-1.36287	down	BTB/POZ domain;; Zinc-finger double domain;; Zinc finger, C2H2 type;; C2H2-type zinc finger;; Zinc-finger double-stranded RNA-binding	Chorion transcription factor Cf2 GN=Cf2 OS=Drosophila melanogaster (Fruit fly) PE=2 SV=3	hypothetical protein L798_11068, partial [Zootermopsis nevadensis]
LOCMI08769	63.5058	59.3868	90.7089	491.936	268.136	407.28	1.17726e-05	1.40609	up	Cyclophilin type peptidyl-prolyl cis-trans isomerase/CLD	Peptidyl-prolyl cis-trans isomerase 5 (Precursor) GN=cyn-5 OS=Caenorhabditis elegans PE=1 SV=2	PREDICTED: peptidyl-prolyl cis-trans isomerase B [Nasonia vitripennis]
LOCMI08770	4.87932	4.36887	5.52718	29.729	14.5212	28.7808	0.0011479	1.23917	up	--	--	Pentatricopeptide repeat-containing protein 2 [Zootermopsis nevadensis]
LOCMI08772	9.6324	10.9683	11.9924	60.7004	52.0178	60.8773	4.87798e-09	1.38177	up	Protein phosphatase 2C;; Protein serine/threonine phosphatase 2C, C-terminal domain;; Protein phosphatase 2C;; Stage II sporulation protein E (SpoIIE)	Probable protein phosphatase 2C T23F11.1 GN=ppm-2 OS=Caenorhabditis elegans PE=3 SV=2	Protein phosphatase 1B [Zootermopsis nevadensis]
LOCMI08776	1.34809	0.504298	0.95171	7.32066	3.80926	6.88267	0.0186453	1.52529	up	C9orf72-like protein family	--	hypothetical protein L798_07166 [Zootermopsis nevadensis]
LOCMI08791	1.25067	0.69827	1.06562	8.38877	4.99548	6.92581	0.00203017	1.63829	up	Histone deacetylase domain	Histone deacetylase Rpd3 GN=Rpd3 OS=Drosophila melanogaster (Fruit fly) PE=1 SV=2	hypothetical protein L798_07695 [Zootermopsis nevadensis]
LOCMI08792	0.742812	0.886026	1.83353	13.8826	3.49712	7.37739	0.0331302	1.64233	up	TLC domain	--	PREDICTED: protein FAM57A isoform X1 [Tribolium castaneum]
LOCMI08793	18.413	15.3846	8.49784	88.8432	60.9494	121.025	0.00115814	1.56598	up	LSM domain	Small nuclear ribonucleoprotein Sm D3 GN=SmD3 OS=Drosophila melanogaster (Fruit fly) PE=1 SV=1	Small nuclear ribonucleoprotein Sm D3 [Zootermopsis nevadensis]
LOCMI08796	1.09834	2.3443	1.54701	0.678278	1.08593	1.25276	0.00939114	-1.66726	down	--	--	ATM interactor [Zootermopsis nevadensis]
LOCMI08798	2.19413	3.30476	4.36439	19.3028	12.809	19.5897	0.00110009	1.31608	up	Aminotransferase class-III	Alanine--glyoxylate aminotransferase 2-like GN=CG8745 OS=Drosophila melanogaster (Fruit fly) PE=2 SV=2	PREDICTED: alanine--glyoxylate aminotransferase 2, mitochondrial-like isoform X2 [Ceratitis capitata]
LOCMI08799	1.62788	2.64086	1.69438	23.0951	4.57999	11.2487	0.0365753	1.52126	up	Aminotransferase class-III	Alanine--glyoxylate aminotransferase 2-like GN=CG8745 OS=Drosophila melanogaster (Fruit fly) PE=2 SV=2	PREDICTED: alanine--glyoxylate aminotransferase 2, mitochondrial isoform X2 [Bactrocera dorsalis]
LOCMI08805	1.44165	1.14502	1.78948	16.0451	6.01966	11.4449	9.58368e-05	1.83383	up	Endomembrane protein 70;; C2 domain	Putative phagocytic receptor 1b (Precursor) GN=phg1b OS=Dictyostelium discoideum (Slime mold) PE=2 SV=1	PREDICTED: transmembrane 9 superfamily member 3 [Megachile rotundata]
LOCMI08833	169.07	162.154	167.483	143.907	140.719	178.329	7.62574e-10	-1.12302	down	--	Tetratricopeptide repeat protein 14 homolog GN=CG6621 OS=Drosophila melanogaster (Fruit fly) PE=1 SV=2	Tetratricopeptide repeat protein 14-like protein [Zootermopsis nevadensis]
LOCMI08839	1.83929	1.6235	1.76646	13.2745	5.66534	11.2932	0.00167414	1.42532	up	Ubiquitin-conjugating enzyme	--	hypothetical protein CAPTEDRAFT_195632 [Capitella teleta]
LOCMI08840	1.33105	1.94532	3.0799	30.6599	8.8018	28.3888	0.000521546	2.19813	up	Tetraspanin family	23 kDa integral membrane protein OS=Schistosoma haematobium (Blood fluke) PE=2 SV=1	GM10209 [Drosophila sechellia]
LOCMI08878	7.30004	4.58086	6.71522	61.3012	29.084	58.962	2.81998e-06	1.91341	up	Mitochondrial carrier protein	Mitochondrial substrate carrier family protein Q GN=mcfQ OS=Dictyostelium discoideum (Slime mold) PE=2 SV=1	Peroxisomal membrane protein PMP34 [Zootermopsis nevadensis]
LOCMI08884	13.2833	15.6695	15.9272	11.1094	17.1232	13.7438	0.0123514	-1.0697	down	Uncharacterized conserved domain (SAYSvFN)	--	hypothetical protein L798_02550 [Zootermopsis nevadensis]
LOCMI08889	7.7739	8.68974	10.8265	8.58503	8.29687	7.49081	0.000818538	-1.15012	down	--	--	PHD finger protein 21A [Zootermopsis nevadensis]
LOCMI08904	0.644085	0.38518	1.13663	5.30697	2.47984	3.281	0.0295837	1.26415	up	PDZ domain (Also known as DHR or GLGF);; PDZ domain;; Guanylate kinase;; Weak chloroplast movement under blue light	Disks large 1 tumor suppressor protein GN=dlg1 OS=Drosophila melanogaster (Fruit fly) PE=1 SV=2	PREDICTED: disks large homolog 5 isoform X2 [Microplitis demolitor]
LOCMI08906	0.072712	0.206015	0.656132	7.0017	2.72343	5.60646	0.000645301	2.64279	up	Amidase	Fatty acid amide hydrolase 1 (Precursor) GN=faah-1 OS=Caenorhabditis elegans PE=2 SV=1	PREDICTED: fatty-acid amide hydrolase 2-like [Megachile rotundata]
LOCMI08923	3.0464	2.34594	2.09533	2.47762	0.576452	2.39132	0.0249011	-1.4671	down	--	--	hypothetical protein [Monosiga brevicollis MX1]
LOCMI08932	15.3682	12.9683	15.4889	15.9921	11.4884	12.4951	0.000185309	-1.1372	down	helix-turn-helix, Psq domain	--	Atherin [Zootermopsis nevadensis]
LOCMI08938	9.12231	10.762	8.16269	6.59825	4.3223	7.19096	0.000646642	-1.63362	down	--	--	--
LOCMI08941	0.821778	0.299461	4.52109	114.631	34.7313	53.6431	1.69764e-05	3.72188	up	GNS1/SUR4 family	Elongation of very long chain fatty acids protein AAEL008004 GN=AAEL008004 OS=Aedes aegypti (Yellowfever mosquito) PE=2 SV=2	Elongation of very long chain fatty acids protein [Zootermopsis nevadensis]
LOCMI08950	6.06621	6.77053	3.07571	3.70829	3.75753	2.65174	0.00243908	-1.61197	down	AMP-binding enzyme;; PQQ-like domain;; PQQ-like domain;; PQQ enzyme repeat	Acyl-CoA synthetase family member 4 homolog GN=U26 OS=Drosophila melanogaster (Fruit fly) PE=2 SV=3	hypothetical protein L798_04060 [Zootermopsis nevadensis]
LOCMI08961	3.02439	2.9087	4.19962	18.3807	10.7883	23.8008	0.00111478	1.31059	up	Putative snoRNA binding domain;; NOSIC (NUC001) domain;; NOP5NT (NUC127) domain	Uncharacterized NOP5 family protein K07C5.4 GN=K07C5.4 OS=Caenorhabditis elegans PE=3 SV=1	PREDICTED: nucleolar protein 56 [Nasonia vitripennis]
LOCMI08964	26.7157	42.6885	52.3149	246.607	100.849	336.383	0.00934486	1.37906	up	--	--	--
LOCMI08968	0.678907	0.252824	1.53748	8.63201	6.37433	7.00554	0.00902242	1.94473	up	CutC family	Copper homeostasis protein cutC homolog GN=cutc-1 OS=Caenorhabditis elegans PE=1 SV=1	Copper homeostasis protein cutC-like protein [Zootermopsis nevadensis]
LOCMI08972	0	0	0.888763	9.20161	4.21319	7.49156	0.0269701	2.66562	up	--	--	--
LOCMI08981	80.4498	70.4751	80.5475	53.9597	54.7278	51.0927	4.01998e-10	-1.52678	down	Ankyrin repeats (3 copies);; Ankyrin repeat;; Ankyrin repeats (many copies);; Ankyrin repeats (many copies);; Ankyrin repeat	Ankyrin repeat and KH domain-containing protein mask OS=Drosophila melanogaster (Fruit fly) PE=1 SV=2	Ankyrin repeat family A protein 2 [Zootermopsis nevadensis]
LOCMI08995	0.862743	0.606252	0.869426	42.0003	9.34102	23.7317	1.37318e-09	3.7152	up	Glucose-6-phosphate dehydrogenase, C-terminal domain;; Glucose-6-phosphate dehydrogenase, NAD binding domain	Glucose-6-phosphate 1-dehydrogenase GN=ZW OS=Ceratitis capitata (Mediterranean fruit fly) PE=2 SV=1	Glucose-6-phosphate 1-dehydrogenase [Zootermopsis nevadensis]
LOCMI09000	19.1574	13.754	12.6617	14.0779	12.5204	18.249	0.00322433	-1.04393	down	Poly(ADP-ribose) polymerase catalytic domain	--	hypothetical protein L798_12102, partial [Zootermopsis nevadensis]
LOCMI09010	7.62953	28.0094	11.7686	5.08037	7.64455	4.07443	0.00259976	-2.29438	down	--	--	--
LOCMI09011	1.56835	1.67388	0.98118	8.80495	4.66582	7.68713	0.0166878	1.239	up	Sel1 repeat	--	hypothetical protein L798_09761 [Zootermopsis nevadensis]
LOCMI09020	85.1206	76.225	113.844	555.379	319.061	655.168	1.28474e-05	1.41663	up	Cyclophilin type peptidyl-prolyl cis-trans isomerase/CLD	Peptidyl-prolyl cis-trans isomerase GN=CYPA OS=Blattella germanica (German cockroach) PE=2 SV=1	peptidyl-prolyl isomerase-1 [Locusta migratoria]
LOCMI09025	5.80723	4.2057	3.43659	46.995	11.8059	22.4065	0.0181527	1.46585	up	Major Facilitator Superfamily	--	Monocarboxylate transporter 12 [Camponotus floridanus]
LOCMI09038	8.56511	13.4334	10.0476	58.1935	36.0472	50.6511	0.00342632	1.11517	up	Mpv17 / PMP22 family	PXMP2/4 family protein 3 (Precursor) GN=DDB_G0290223 OS=Dictyostelium discoideum (Slime mold) PE=3 SV=1	PREDICTED: peroxisomal membrane protein PMP22 [Tribolium castaneum]
LOCMI09039	8.06104	11.003	2.26533	4.57108	2.23426	3.25117	0.0113826	-1.98388	down	--	--	PREDICTED: uncharacterized protein LOC100871449 [Apis florea]
LOCMI09042	36.061	35.5404	14.1362	30.3051	20.5871	20.7209	0.0406412	-1.2383	down	--	--	Rho guanine nucleotide exchange factor 7 [Zootermopsis nevadensis]
LOCMI09043	7.76812	8.52198	12.4721	10.1419	9.94019	7.43851	0.014862	-1.02689	down	Homocysteine S-methyltransferase	--	Homocysteine S-methyltransferase 2 [Zootermopsis nevadensis]
LOCMI09044	14.1499	18.8225	4.39305	282.454	31.8248	122.122	0.00926603	2.2222	up	Homocysteine S-methyltransferase	--	PREDICTED: homocysteine S-methyltransferase 3-like [Microplitis demolitor]
LOCMI09047	23.2255	15.5463	20.8112	16.3383	23.5659	16.5653	0.0325559	-1.03555	down	Iron-sulphur cluster biosynthesis	Iron-sulfur cluster assembly 2 homolog, mitochondrial (Precursor) GN=isca2 OS=Dictyostelium discoideum (Slime mold) PE=3 SV=1	hypothetical protein L798_05710 [Zootermopsis nevadensis]
LOCMI09052	0.184867	1.13308	1.08109	5.52784	4.0312	6.57083	0.0312528	1.55524	up	EamA-like transporter family	--	Solute carrier family 35 member F5 [Zootermopsis nevadensis]
LOCMI09061	0	0	0	32.2773	19.0816	24.4666	8.24191e-10	6.74975	up	--	--	--
LOCMI09063	0.548906	0.636992	0.63302	3.93198	2.00773	3.70826	0.000713676	1.33466	up	Ubiquitin carboxyl-terminal hydrolase;; Ubiquitin carboxyl-terminal hydrolase	Probable ubiquitin carboxyl-terminal hydrolase FAF GN=faf OS=Drosophila melanogaster (Fruit fly) PE=1 SV=2	putative ubiquitin carboxyl-terminal hydrolase FAF-X [Zootermopsis nevadensis]
LOCMI09067	0	0	0.234971	1.91017	1.44983	2.65392	0.024197	2.72901	up	BTB/POZ domain;; Kelch motif;; Kelch motif;; BTB And C-terminal Kelch	Kelch short protein OS=Anopheles stephensi (Indo-Pakistan malaria mosquito) PE=2 SV=2	Kelch-like ECH-associated protein 1 [Zootermopsis nevadensis]
LOCMI09070	2.43735	3.27905	1.34987	20.6635	7.6647	12.9605	0.0480018	1.36088	up	--	--	hypothetical protein DAPPUDRAFT_221828 [Daphnia pulex]
LOCMI09073	61.7261	46.8273	31.3822	15.8567	34.2565	44.8792	0.00838328	-1.52767	down	--	--	hypothetical protein L798_08775 [Zootermopsis nevadensis]
LOCMI09074	0.442779	0.094631	0.335111	2.81333	1.1537	1.91416	0.0471858	1.53047	up	Hermansky-Pudlak syndrome 3, middle region;; Hermansky-Pudlak syndrome 3	--	Hermansky-Pudlak syndrome 3 protein [Zootermopsis nevadensis]
LOCMI09075	0.153834	0.398947	0.645791	2.28724	3.59573	6.39402	0.00262805	2.13391	up	--	--	hypothetical protein L798_01586 [Zootermopsis nevadensis]
LOCMI09079	30.2836	40.345	26.8617	8.63081	6.63746	6.80093	1.79681e-16	-3.10362	down	--	--	--
LOCMI09103	24.7397	22.6561	52.8297	265.72	80.2987	214.27	0.0144538	1.39394	up	Spondin_N;; Thrombospondin type 1 domain;; Reeler domain;; Kunitz/Bovine pancreatic trypsin inhibitor domain	Kunitz-type serine protease inhibitor 6 (Fragment) OS=Rhipicephalus microplus (Cattle tick) PE=1 SV=2	Spondin-1 [Zootermopsis nevadensis]
LOCMI09110	3.84721	6.77187	5.27749	154.599	32.4131	79.4021	1.8097e-06	2.85978	up	AICARFT/IMPCHase bienzyme;; MGS-like domain	IMP cyclohydrolase GN=purH OS=Dictyostelium discoideum (Slime mold) PE=1 SV=1	Bifunctional purine biosynthesis protein PURH [Zootermopsis nevadensis]
LOCMI09120	32.1799	27.408	41.8012	257.864	98.4336	174.826	0.0018379	1.32617	up	SCP-2 sterol transfer family;; Thiolase, C-terminal domain;; Peptidase propeptide and YPEB domain	3-hydroxyacyl-CoA dehydrogenase GN=mfeA OS=Dictyostelium discoideum (Slime mold) PE=2 SV=1	PREDICTED: non-specific lipid-transfer protein-like isoform 1 [Bombus terrestris]
LOCMI09125	1.59253	0.593092	1.30161	12.6186	5.43778	11.9982	0.000473062	1.96004	up	NAD(P)-binding Rossmann-like domain;; FAD dependent oxidoreductase;; Thi4 family;; Flavin containing amine oxidoreductase;; FAD binding domain	--	Pyridine nucleotide-disulfide oxidoreductase domain-containing protein 2 [Zootermopsis nevadensis]
LOCMI09136	0.077088	0	0	0.795158	0.893898	0.907743	0.00912916	3.10151	up	--	--	E3 ubiquitin-protein ligase [Zootermopsis nevadensis]
LOCMI09139	1.51196	1.02758	3.38732	12.6245	11.4083	19.6998	0.00136673	1.77679	up	Lung seven transmembrane receptor	--	PREDICTED: protein GPR107-like [Megachile rotundata]
LOCMI09152	6.08806	6.06757	2.67705	0	0	0	5.37357e-07	-6.06882	down	--	--	endonuclease-reverse transcriptase [Eyprepocnemis plorans plorans]
LOCMI09163	5.12415	0.988396	3.83407	0.929574	0.955744	2.27371	0.0176373	-2.06004	down	THAP domain	--	hypothetical protein AaeL_AAEL008210 [Aedes aegypti]
LOCMI09164	7.02566	5.15503	6.28087	1.57948	3.44697	1.92833	0.000368834	-2.25572	down	Myb/SANT-like DNA-binding domain	--	hypothetical protein X975_02281, partial [Stegodyphus mimosarum]
LOCMI09165	11.3952	9.35161	6.93223	7.67416	6.35571	9.49689	0.00529662	-1.24537	down	THAP domain	--	AGAP007257-PA [Anopheles gambiae str. PEST]
LOCMI09174	42.1486	16.9928	32.4328	25.5747	24.5993	19.4584	0.00584061	-1.34908	down	Haemolymph juvenile hormone binding protein (JHBP)	Protein takeout (Precursor) GN=to OS=Drosophila melanogaster (Fruit fly) PE=2 SV=1	PREDICTED: protein takeout-like [Acyrthosiphon pisum]
LOCMI09182	1.44061	1.54488	1.19358	58.6241	10.5609	30.2552	5.63006e-08	3.32447	up	CobB/CobQ-like glutamine amidotransferase domain;; AIR synthase related protein, C-terminal domain;; AIR synthase related protein, N-terminal domain	Phosphoribosylformylglycinamidine synthase GN=ade2 OS=Drosophila melanogaster (Fruit fly) PE=1 SV=2	Phosphoribosylformylglycinamidine synthase [Zootermopsis nevadensis]
LOCMI09188	48.7953	51.1027	43.3911	20.3731	22.2938	22.0603	5.4197e-17	-2.13964	down	RNA recognition motif (a.k.a. RRM, RBD, or RNP domain);; G-patch domain;; RNA recognition motif. (a.k.a. RRM, RBD, or RNP domain);; DExH-box splicing factor binding site;; Zn-finger in Ran binding protein and others;; RNA recognition motif. (a.k.a. RRM, RBD, or RNP domain)	--	RNA-binding protein 10 [Zootermopsis nevadensis]
LOCMI09189	36.5531	39.1283	33.3951	23.3448	22.1409	25.5753	1.40677e-11	-1.62678	down	--	--	PREDICTED: arginine/serine-rich coiled-coil protein 2 isoform X2 [Acyrthosiphon pisum]
LOCMI09190	35.2782	36.4715	36.6509	25.4054	23.4332	21.5021	6.21694e-07	-1.6087	down	Small acidic protein family	Uncharacterized protein ZC262.2 GN=ZC262.2 OS=Caenorhabditis elegans PE=4 SV=1	PREDICTED: arginine/serine-rich coiled-coil protein 2 isoform X1 [Acyrthosiphon pisum]
LOCMI09192	0.600565	1.00042	19.5627	0.144939	0.272795	0.679585	0.000166019	-4.2317	down	Sodium:sulfate symporter transmembrane region;; Na+/H+ antiporter family	Protein I&apos;m not dead yet GN=Indy OS=Drosophila melanogaster (Fruit fly) PE=1 SV=2	Protein I&apos;m not dead yet [Zootermopsis nevadensis]
LOCMI09197	0.187098	0.723281	0.305794	11.3377	1.97961	14.4574	0.00191166	2.87701	up	Thioredoxin	Protein disulfide-isomerase 2 (Precursor) GN=pdi-2 OS=Caenorhabditis elegans PE=1 SV=1	Thioredoxin-related transmembrane protein 1 [Zootermopsis nevadensis]
LOCMI09199	3.1282	0	0.787609	16.3056	14.1223	16.6827	0.0367761	2.16441	up	Amidohydrolase	Probable imidazolonepropionase GN=amdhd1 OS=Dictyostelium discoideum (Slime mold) PE=3 SV=1	putative imidazolonepropionase [Zootermopsis nevadensis]
LOCMI09202	6.85466	8.70275	6.68875	3.81483	5.87867	4.72558	0.000256916	-1.58499	down	--	--	--
LOCMI09204	15.6434	11.4675	15.8877	85.1816	51.7172	115.421	0.000125794	1.46516	up	--	--	--
LOCMI09209	0.502567	0.466235	1.31007	5.69639	6.23937	5.23119	0.00926566	1.75354	up	Glycerophosphoryl diester phosphodiesterase family;; Glycerophosphoryl diester phosphodiesterase family	--	Glycerophosphodiester phosphodiesterase domain-containing protein 1 [Zootermopsis nevadensis]
LOCMI09215	8.97624	11.3951	10.37	52.7595	32.4479	46.813	0.00050627	1.05682	up	GRASP55/65 PDZ-like domain;; PDZ domain	--	PREDICTED: Golgi reassembly-stacking protein 1-like [Apis florea]
LOCMI09220	2.0195	3.65082	2.64238	14.9445	8.46588	15.4584	0.0141495	1.12983	up	Peptidase M16 inactive domain;; Insulinase (Peptidase family M16)	Mitochondrial-processing peptidase subunit beta GN=mppB OS=Dictyostelium discoideum (Slime mold) PE=1 SV=1	PREDICTED: mitochondrial-processing peptidase subunit alpha [Microplitis demolitor]
LOCMI09234	9.78105	8.60675	6.39652	40.4818	34.2751	69.019	0.000954897	1.4531	up	Ras family;; Miro-like protein;; ADP-ribosylation factor family;; Elongation factor Tu GTP binding domain	Ras-like GTP-binding protein Rho1 (Precursor) GN=Rho1 OS=Drosophila melanogaster (Fruit fly) PE=1 SV=1	Ras-like GTP-binding protein Rho1 [Zootermopsis nevadensis]
LOCMI09241	1.41041	1.28673	1.2821	8.84385	4.53681	10.0182	0.000444296	1.46445	up	Cullin family;; Cullin protein neddylation domain	Cullin-5 GN=cul-5 OS=Caenorhabditis elegans PE=1 SV=2	Cullin-5 [Zootermopsis nevadensis]
LOCMI09249	22.5076	21.5703	23.7661	329.076	95.7923	308.982	1.25155e-06	2.29989	up	Thioredoxin;; Thioredoxin-like domain;; Thioredoxin-like domain;; Thioredoxin-like;; Thioredoxin-like;; AhpC/TSA family;; Redoxin	Probable protein disulfide-isomerase ER-60 (Precursor) OS=Schistosoma mansoni (Blood fluke) PE=3 SV=1	protein disulfide-isomerase [Schistocerca gregaria]
LOCMI09253	174.765	37.5623	70.283	23.6768	33.3148	0.820133	0.00987581	-2.74473	down	--	--	--
LOCMI09259	13.0577	16.5408	20.7778	89.2655	62.5701	77.2959	0.00016691	1.14945	up	SCAMP family	--	Secretory carrier-associated membrane protein 1 [Zootermopsis nevadensis]
LOCMI09292	0	0.049243	0	0.364273	0.596359	4.13374	0.00408141	3.68005	up	Amino acid permease	Sodium/chloride cotransporter 3 GN=kcc-3 OS=Caenorhabditis elegans PE=4 SV=1	PREDICTED: solute carrier family 12 member 7 [Harpegnathos saltator]
LOCMI09298	3.11078	4.15968	5.76559	3.29783	4.28345	4.40064	0.0251081	-1.1049	down	Magnesium transporter NIPA;; Multidrug resistance efflux transporter;; EamA-like transporter family	--	PREDICTED: magnesium transporter NIPA2 [Harpegnathos saltator]
LOCMI09300	5.9654	6.32382	2.89989	3.93824	4.61801	4.81423	0.0268982	-1.17138	down	MT-A70	Probable N6-adenosine-methyltransferase MT-A70-like protein GN=Ime4 OS=Drosophila melanogaster (Fruit fly) PE=2 SV=1	N6-adenosine-methyltransferase 70 kDa subunit [Zootermopsis nevadensis]
LOCMI09303	12.7798	10.4803	20.1932	18.4229	10.8299	12.1954	0.00957668	-1.05269	down	MyTH4 domain;; FERM central domain	Myosin-VIIa OS=Drosophila pseudoobscura pseudoobscura (Fruit fly) PE=3 SV=1	Myosin-XV, partial [Zootermopsis nevadensis]
LOCMI09313	17.4472	20.1557	37.2632	17.28	14.784	10.1392	0.000147815	-1.7554	down	POT family	Peptide transporter family 1 GN=yin OS=Drosophila melanogaster (Fruit fly) PE=1 SV=2	Oligopeptide transporter 1, partial [Zootermopsis nevadensis]
LOCMI09315	19.6817	18.6997	26.0107	7.24182	8.43013	10.2605	1.80846e-12	-2.28628	down	WD domain, G-beta repeat	POC1 centriolar protein homolog GN=Poc1 OS=Drosophila melanogaster (Fruit fly) PE=2 SV=1	Telomerase Cajal body protein 1 [Zootermopsis nevadensis]
LOCMI09317	3.86422	5.72734	8.52361	4.335	6.4632	3.33138	0.0268982	-1.26778	down	Serpin (serine protease inhibitor)	Serine protease inhibitor {ECO:0000312|EMBL:AAT35220.1} (Precursor) OS=Cyanea capillata (Lion&apos;s mane jellyfish) PE=1 SV=1	Leukocyte elastase inhibitor B [Zootermopsis nevadensis]
LOCMI09325	5.30948	8.55609	7.44397	6.21673	6.11965	5.39125	0.00102728	-1.24823	down	Ankyrin repeats (3 copies);; Ankyrin repeat;; Ankyrin repeats (many copies);; Ankyrin repeat;; Ankyrin repeats (many copies)	Tankyrase OS=Drosophila melanogaster (Fruit fly) PE=1 SV=1	ankyrin repeat protein [Trichomonas vaginalis G3]
LOCMI09332	5.6176	8.30255	3.55843	3.39877	2.63208	1.55943	0.00153026	-2.07862	down	Alcohol dehydrogenase transcription factor Myb/SANT-like	--	PREDICTED: uncharacterized protein LOC103516800 [Diaphorina citri]
LOCMI09341	0	0.145904	0.879196	3.07304	1.8496	12.9411	0.0370258	2.48522	up	Sodium:neurotransmitter symporter family	Sodium-dependent serotonin transporter GN=SerT OS=Drosophila melanogaster (Fruit fly) PE=2 SV=1	Sodium- and chloride-dependent GABA transporter 1 [Zootermopsis nevadensis]
LOCMI09342	22.3862	19.2558	17.5352	7.97726	17.3635	21.2312	0.0172606	-1.31623	down	--	--	--
LOCMI09346	4.71254	5.03788	2.95374	3.03253	2.07838	4.20004	0.00171104	-1.46528	down	Fork head domain;; Zinc finger, C2H2 type;; Zinc-finger double domain;; C2H2-type zinc finger;; C2H2-type zinc finger;; Zinc-finger double-stranded RNA-binding	Fork head domain-containing protein FD3 GN=fd59A OS=Drosophila melanogaster (Fruit fly) PE=2 SV=2	PREDICTED: uncharacterized protein LOC100874733 [Megachile rotundata]
LOCMI09360	5.97	5.53791	7.11621	26.2104	19.5208	32.2436	0.00050627	1.0184	up	UBX domain	--	FAS-associated factor 2 [Zootermopsis nevadensis]
LOCMI09372	0.163066	0	0.652236	6.58946	2.0206	8.03304	0.0102819	2.66836	up	CRAL/TRIO domain	--	Retinaldehyde-binding protein 1-like protein 2 [Zootermopsis nevadensis]
LOCMI09380	13.5911	13.194	12.7831	71.0618	48.4939	68.3272	6.29937e-07	1.20609	up	Acetyl-CoA hydrolase/transferase C-terminal domain;; Acetyl-CoA hydrolase/transferase N-terminal domain	--	PREDICTED: uncharacterized protein LOC658065 [Tribolium castaneum]
LOCMI09403	9.97495	8.77541	13.7144	80.7803	44.4125	42.9608	0.00139495	1.33273	up	Strictosidine synthase;; SMP-30/Gluconolaconase/LRE-like region;; NHL repeat	--	putative hemomucin [Schistocerca gregaria]
LOCMI09407	4.53414	5.93693	10.4545	7.84796	4.47004	6.02837	0.0108875	-1.17173	down	Glycosyl hydrolases family 38 N-terminal domain;; Glycosyl hydrolases family 38 C-terminal domain;; Alpha mannosidase, middle domain	Alpha-mannosidase 2 GN=alpha-Man-II OS=Drosophila melanogaster (Fruit fly) PE=1 SV=2	Alpha-mannosidase 2 [Zootermopsis nevadensis]
LOCMI09420	4.64923	7.0784	6.76836	30.2147	20.0728	33.8908	0.00212971	1.11675	up	Ring finger domain;; zinc-RING finger domain	E3 ubiquitin-protein ligase RNF181 homolog GN=CG7694 OS=Drosophila melanogaster (Fruit fly) PE=2 SV=1	RING finger protein 126 [Zootermopsis nevadensis]
LOCMI09423	12.2462	11.9713	5.31955	4.02805	5.81504	5.16613	0.000139251	-1.93108	down	Spatacsin C-terminus	Protein DDB_G0268328 GN=DDB_G0268328 OS=Dictyostelium discoideum (Slime mold) PE=4 SV=1	Spatacsin [Cerapachys biroi]
LOCMI09425	4.72384	3.99462	9.51957	28.3509	22.3132	50.9657	0.00533063	1.40145	up	Lysyl oxidase;; Scavenger receptor cysteine-rich domain;; Scavenger receptor cysteine-rich domain	Scavenger receptor cysteine-rich domain superfamily protein {ECO:0000312|EMBL:BAK39578.1} (Precursor) OS=Patiria pectinifera (Starfish) PE=1 SV=1	Lysyl oxidase-like protein 2 [Zootermopsis nevadensis]
LOCMI09432	0.776928	0.62711	1.05439	4.52724	5.63524	6.27881	0.000198136	1.65263	up	Calcium-activated chloride channel	--	PREDICTED: anoctamin-4 isoform X1 [Tribolium castaneum]
LOCMI09433	14.4936	16.1086	9.18983	2.8398	2.03346	1.68778	7.19738e-16	-3.52316	down	--	Protein disconnected GN=disco OS=Drosophila melanogaster (Fruit fly) PE=1 SV=2	hypothetical protein IscW_ISCW018372 [Ixodes scapularis]
LOCMI09441	0.347457	0.320009	0.647419	2.38445	2.09472	3.06157	0.011874	1.41372	up	Actin interacting protein 3	Coiled-coil domain-containing protein AGAP005037 GN=AGAP005037 OS=Anopheles gambiae (African malaria mosquito) PE=4 SV=4	PREDICTED: coiled-coil domain-containing protein CG32809 isoform X11 [Tribolium castaneum]
LOCMI09445	22.2864	20.5693	39.8755	23.1412	15.7629	19.6302	4.81738e-05	-1.48054	down	CRAL/TRIO domain	--	Alpha-tocopherol transfer protein-like [Zootermopsis nevadensis]
LOCMI09451	0	0	0	1.0197	0.822822	0.923638	0.00756776	3.78133	up	BTB/POZ domain	Longitudinals lacking protein-like OS=Drosophila melanogaster (Fruit fly) PE=1 SV=1	PREDICTED: uncharacterized protein LOC105189307 isoform X2 [Harpegnathos saltator]
LOCMI09466	3.58601	4.23632	4.58343	1.81273	2.956	2.42512	4.27365e-05	-1.73777	down	PTHB1 N-terminus;; PTHB1 C-terminus	--	hypothetical protein YQE_01004, partial [Dendroctonus ponderosae]
LOCMI09467	4.32247	6.84833	4.99299	33.8294	11.5848	28.8696	0.0339026	1.09735	up	Glycosyl hydrolases family 31;; Galactose mutarotase-like	Neutral alpha-glucosidase AB (Precursor) GN=modA OS=Dictyostelium discoideum (Slime mold) PE=3 SV=1	Neutral alpha-glucosidase AB [Zootermopsis nevadensis]
LOCMI09474	15.4175	18.4814	10.9911	131	105.013	240.83	4.91449e-07	2.2728	up	--	--	unkown protein [Riptortus pedestris]
LOCMI09477	0.85455	0.620633	1.83035	8.58724	5.82019	11.0989	0.00189073	1.79103	up	Protein kinase domain;; Protein tyrosine kinase	Discs overgrown protein kinase GN=dco OS=Drosophila melanogaster (Fruit fly) PE=1 SV=2	Casein kinase I isoform epsilon [Camponotus floridanus]
LOCMI09478	8.17505	10.6198	5.94465	101.888	45.8953	83.284	2.54628e-06	2.10766	up	short chain dehydrogenase;; Enoyl-(Acyl carrier protein) reductase;; KR domain;; NADH(P)-binding;; NAD dependent epimerase/dehydratase family;; RmlD substrate binding domain;; Shikimate / quinate 5-dehydrogenase	L-xylulose reductase {ECO:0000250|UniProtKB:Q7Z4W1} OS=Caenorhabditis elegans PE=1 SV=2	PREDICTED: L-xylulose reductase-like [Megachile rotundata]
LOCMI09489	5.53771	2.77558	4.45537	49.3942	14.4112	31.2634	0.00170014	1.76573	up	Immunoglobulin domain;; Immunoglobulin I-set domain;; Immunoglobulin V-set domain;; Immunoglobulin domain	--	Fibroblast growth factor receptor-like 1 [Zootermopsis nevadensis]
LOCMI09491	17.9726	14.7708	15.5795	14.8778	9.09075	13.0919	7.43315e-06	-1.39673	down	FtsJ-like methyltransferase	Putative tRNA (cytidine(32)/guanosine(34)-2&apos;-O)-methyltransferase {ECO:0000255|HAMAP-Rule:MF_03162} GN=fsjA OS=Dictyostelium discoideum (Slime mold) PE=3 SV=1	hypothetical protein BRAFLDRAFT_80816 [Branchiostoma floridae]
LOCMI09499	109.224	73.3595	112.65	48.4242	62.906	46.911	1.67792e-07	-1.84972	down	Trypsin	Serine proteinase stubble catalytic chain GN=Sb OS=Drosophila melanogaster (Fruit fly) PE=2 SV=2	PREDICTED: trypsin II-P29 [Tribolium castaneum]
LOCMI09511	8.23975	5.19895	7.82426	6.13993	5.48432	5.33383	0.00936895	-1.29773	down	Peptidase family C78	Probable Ufm1-specific protease 1 GN=UFSP1 OS=Drosophila melanogaster (Fruit fly) PE=2 SV=1	hypothetical protein L798_07514 [Zootermopsis nevadensis]
LOCMI09513	0.432921	1.34087	2.03475	12.1557	4.09516	7.32964	0.0288915	1.5116	up	Dynein heavy chain and region D6 of dynein motor;; Dynein heavy chain, N-terminal region 2;; Hydrolytic ATP binding site of dynein motor region D1;; P-loop containing dynein motor region D4;; P-loop containing dynein motor region D3;; ATP-binding dynein motor region D5;; Microtubule-binding stalk of dynein motor;; AAA domain (dynein-related subfamily);; AAA domain;; ATPase family associated with …	Dynein beta chain, ciliary OS=Tripneustes gratilla (Hawaian sea urchin) PE=1 SV=1	hypothetical protein TcasGA2_TC009719 [Tribolium castaneum]
LOCMI09516	6.64496	4.05725	3.36586	53.9755	12.5061	29.1667	0.0293479	1.5595	up	Endoribonuclease L-PSP	RutC family protein C23G10.2 GN=C23G10.2 OS=Caenorhabditis elegans PE=3 SV=3	Ribonuclease UK114 [Zootermopsis nevadensis]
LOCMI09523	13.7959	16.9886	19.2796	10.0583	14.2713	15.7565	0.00035027	-1.30677	down	THAP domain	--	hypothetical protein L798_12648 [Zootermopsis nevadensis]
LOCMI09528	17.8431	18.2543	15.3023	14.2988	16.0807	15.0282	0.000170529	-1.17201	down	CpG binding protein zinc finger C terminal domain;; PHD-finger;; CXXC zinc finger domain	CXXC-type zinc finger protein 1 GN=Cfp1 OS=Drosophila melanogaster (Fruit fly) PE=1 SV=1	PHD finger and CXXC domain-containing protein [Zootermopsis nevadensis]
LOCMI09541	2.16423	2.20048	1.26482	40.1183	6.11719	11.7856	0.0198668	2.05437	up	Major Facilitator Superfamily	--	adenylate cyclase, putative [Pediculus humanus corporis]
LOCMI09553	19.3771	30.9101	17.2742	16.1939	13.1932	15.9708	4.17494e-05	-1.57991	down	Protein prenyltransferase alpha subunit repeat	Geranylgeranyl transferase type-2 subunit alpha GN=rabggta OS=Dictyostelium discoideum (Slime mold) PE=3 SV=2	Geranylgeranyl transferase type-2 subunit alpha [Zootermopsis nevadensis]
LOCMI09561	4.77511	2.97128	4.70839	94.8107	13.326	15.6503	0.01127	2.09109	up	Hemocyanin, copper containing domain;; Hemocyanin, ig-like domain;; Hemocyanin, all-alpha domain	Allergen Cr-PI (Precursor) OS=Periplaneta americana (American cockroach) PE=1 SV=1	arylphorin hexamerin-like protein 2 [Romalea microptera]
LOCMI09569	4.7939	10.5369	8.67846	445.007	187.469	358.202	3.2844e-20	4.17899	up	--	--	--
LOCMI09570	2462.17	3109.78	8879.25	47012.2	15712.2	32101.5	0.0112174	1.62115	up	--	--	--
LOCMI09572	114.504	102.81	268.634	4256.5	1191.74	1949.6	2.53956e-06	2.78396	up	--	--	--
LOCMI09575	25.352	26.0333	35.4998	498.51	128.583	210.928	0.000139262	2.14125	up	--	--	--
LOCMI09576	0.628817	0.548084	1.05506	10.5409	2.53357	4.59973	0.0489588	1.7263	up	--	--	--
LOCMI09577	3.67365	5.92104	3.68783	22.1607	28.7876	26.2551	0.0117213	1.43343	up	--	--	--
LOCMI09578	22.8647	17.4756	23.165	111.507	160.134	158.398	5.49515e-07	1.73098	up	--	--	--
LOCMI09580	33.3588	19.9882	29.7129	365.125	178.38	278.978	3.63795e-09	2.22292	up	--	--	--
LOCMI09581	124.441	145.232	190.94	2180.83	492.37	2124.3	9.50619e-05	2.21813	up	--	--	--
LOCMI09594	2.33256	3.71718	4.58909	45.7267	9.33915	28.0564	0.00436516	1.81184	up	Lipoprotein amino terminal region	--	Microsomal triglyceride transfer protein large subunit [Zootermopsis nevadensis]
LOCMI09601	331.462	309.279	224.032	79.1392	115.437	82.2776	3.05716e-11	-2.58432	down	--	--	--
LOCMI09610	16.59	18.2452	16.8563	15.8924	15.6346	18.0085	2.15697e-06	-1.07345	down	Chitin binding Peritrophin-A domain	--	hypothetical protein TcasGA2_TC003877 [Tribolium castaneum]
LOCMI09611	1.77917	1.82796	1.81601	10.8724	8.8078	15.1024	4.99936e-05	1.59764	up	Glycosyltransferase family 92	--	hypothetical protein L798_03850 [Zootermopsis nevadensis]
LOCMI09618	10.0809	7.16932	16.5007	170.897	34.6762	110.576	0.00082454	2.07793	up	Fibronectin type III domain	Tyrosine-protein phosphatase Lar (Precursor) GN=Lar OS=Drosophila melanogaster (Fruit fly) PE=1 SV=2	Angiopoietin-1 receptor [Zootermopsis nevadensis]
LOCMI09621	11.7778	8.82419	11.5907	60.1228	34.7185	38.7788	0.004305	1.01925	up	Peptidase family M20/M25/M40;; Peptidase dimerisation domain	Probable carboxypeptidase S-like 2 GN=DDB_G0267984 OS=Dictyostelium discoideum (Slime mold) PE=3 SV=1	PREDICTED: cytosolic non-specific dipeptidase [Megachile rotundata]
LOCMI09622	4.09591	3.08241	4.54835	23.2573	15.6842	16.6774	0.000352243	1.2137	up	Alpha-L-fucosidase	Alpha-L-fucosidase (Precursor) GN=BRAFLDRAFT_56888 OS=Branchiostoma floridae (Florida lancelet) PE=3 SV=2	hypothetical protein TcasGA2_TC002989 [Tribolium castaneum]
LOCMI09626	1.28461	2.69544	2.85765	24.1551	6.99142	13.9194	0.0320557	1.51525	up	HAD-hyrolase-like;; Haloacid dehalogenase-like hydrolase	--	Phosphoglycolate phosphatase [Zootermopsis nevadensis]
LOCMI09628	4.61636	16.1798	11.7329	7.91527	7.24824	9.55888	0.019705	-1.37087	down	Glycosyl transferases group 1;; Glycosyl transferases group 1	Chitobiosyldiphosphodolichol beta-mannosyltransferase GN=alg1 OS=Dictyostelium discoideum (Slime mold) PE=2 SV=1	Chitobiosyldiphosphodolichol beta-mannosyltransferase [Zootermopsis nevadensis]
LOCMI09643	0.901737	1.02837	0.956001	71.9567	17.696	31.0403	3.97669e-11	4.06259	up	AMP-binding enzyme;; AMP-binding enzyme C-terminal domain	Acyl-CoA synthetase short-chain family member B, mitochondrial (Precursor) GN=aslB OS=Dictyostelium discoideum (Slime mold) PE=3 SV=1	Acyl-CoA synthetase short-chain family member 3, mitochondrial [Zootermopsis nevadensis]
LOCMI09644	0.958225	1.03968	0.352663	15.3683	7.30572	9.08233	0.000260535	2.49361	up	--	--	AGAP011666-PA [Anopheles gambiae str. PEST]
LOCMI09649	1.2958	1.91076	2.75588	7.4044	12.137	15.3668	0.00458166	1.47122	up	C2 domain;; Phorbol esters/diacylglycerol binding domain (C1 domain)	Protein kinase C-like 3 GN=F09E5.1 OS=Caenorhabditis elegans PE=1 SV=1	hypothetical protein TcasGA2_TC002505 [Tribolium castaneum]
LOCMI09658	2.24891	2.79926	4.23519	25.2856	17.3167	23.2063	4.78817e-05	1.73176	up	Zn-finger in Ran binding protein and others	--	Zinc finger Ran-binding domain-containing protein [Cerapachys biroi]
LOCMI09661	16.5501	5.13878	4.84437	5.51385	6.15062	6.46206	0.0388966	-1.47932	down	Transcription initiation factor IID, 18kD subunit	--	Transcription initiation protein SPT3-like protein [Zootermopsis nevadensis]
LOCMI09667	5.93638	5.69945	6.00101	31.0615	17.2281	26.4672	0.0010225	1.03492	up	Aldehyde dehydrogenase family;; SURF4 family	Aldehyde dehydrogenase, mitochondrial (Precursor) GN=ALDH2 OS=Leishmania tarentolae (Sauroleishmania tarentolae) PE=1 SV=1	PREDICTED: succinate-semialdehyde dehydrogenase, mitochondrial isoform X1 [Acyrthosiphon pisum]
LOCMI09668	14.602	14.8032	7.51302	6.50644	9.55317	8.6392	0.00171945	-1.5476	down	TPR repeat	SET and MYND domain-containing protein DDB_G0277331 GN=DDB_G0277331 OS=Dictyostelium discoideum (Slime mold) PE=3 SV=1	SET and MYND domain-containing protein 4 [Zootermopsis nevadensis]
LOCMI09670	2.16082	2.62154	3.90142	20.1361	8.79276	17.9444	0.00240306	1.35714	up	Cadherin domain;; Concanavalin A-like lectin/glucanases superfamily	Calsyntenin-1 (Precursor) GN=Cals OS=Drosophila melanogaster (Fruit fly) PE=1 SV=2	Calsyntenin-1 [Zootermopsis nevadensis]
LOCMI09676	1.2326	2.76129	2.12161	11.5894	13.1918	10.9787	0.0155604	1.4363	up	Ras family;; Miro-like protein;; ADP-ribosylation factor family;; Gtr1/RagA G protein conserved region;; 50S ribosome-binding GTPase;; Signal recognition particle receptor beta subunit;; Elongation factor Tu GTP binding domain	Ras-related protein Rab-11A GN=rab11A OS=Dictyostelium discoideum (Slime mold) PE=1 SV=1	GTP-binding protein ypt4 [Zootermopsis nevadensis]
LOCMI09691	0.102765	0	0	1.48579	1.62624	6.12304	4.18334e-05	4.36571	up	ABC transporter transmembrane region;; ABC transporter;; RecF/RecN/SMC N terminal domain;; AAA domain;; Predicted ATPase of the ABC class;; AAA ATPase domain;; AAA domain;; P-loop containing region of AAA domain;; AAA domain;; Protein of unknown function, DUF258;; Putative exonuclease SbcCD, C subunit;; ATPase family associated with various cellular activities (AAA);; AAA domain (dynein-related s…	Multidrug resistance protein homolog 49 GN=Mdr49 OS=Drosophila melanogaster (Fruit fly) PE=2 SV=2	PREDICTED: multidrug resistance protein homolog 49-like [Megachile rotundata]
LOCMI09699	3.46303	1.79174	3.65769	19.5274	10.7712	17.9348	0.00436353	1.35169	up	Peroxin-3	--	Peroxisomal biogenesis factor 3 [Zootermopsis nevadensis]
LOCMI09701	1.02993	0.614491	0.360612	8.95624	6.27645	11.4367	9.72938e-06	2.55205	up	TROVE domain	60 kDa SS-A/Ro ribonucleoprotein homolog GN=rop-1 OS=Caenorhabditis elegans PE=2 SV=1	60 kDa SS-A/Ro ribonucleoprotein [Zootermopsis nevadensis]
LOCMI09715	0.903253	0	0	3.50172	10.9461	11.2632	0.021201	2.88518	up	short chain dehydrogenase;; KR domain;; NADH(P)-binding;; Enoyl-(Acyl carrier protein) reductase;; NmrA-like family;; NAD dependent epimerase/dehydratase family	Dehydrogenase/reductase SDR family protein 7-like GN=AGAP005532 OS=Anopheles gambiae (African malaria mosquito) PE=3 SV=3	Dehydrogenase/reductase SDR family member 11 [Zootermopsis nevadensis]
LOCMI09728	12.1981	8.14078	18.1825	82.147	42.1993	72.1395	0.00255626	1.29544	up	26S proteasome subunit RPN7;; PCI domain	26S proteasome non-ATPase regulatory subunit 6 GN=Rpn7 OS=Drosophila melanogaster (Fruit fly) PE=2 SV=1	PREDICTED: 26S proteasome non-ATPase regulatory subunit 6-like [Bombus terrestris]
LOCMI09731	1438.83	1362.63	1952.24	1573.98	1687.65	1261.82	0.00180902	-1.04052	down	Ribosomal protein S10p/S20e	40S ribosomal protein S20 GN=RpS20 OS=Drosophila melanogaster (Fruit fly) PE=1 SV=1	eukaryotic translation initiation factor 3 subunit J [Coptotermes formosanus]
LOCMI09734	3.6513	3.45838	5.34808	41.3479	25.012	45.544	1.23954e-09	2.08979	up	DEK C terminal domain	--	Protein DEK [Zootermopsis nevadensis]
LOCMI09737	3.09878	2.22978	2.2432	23.4876	16.5516	24.1902	2.403e-05	1.93	up	Cornichon protein	Protein cornichon GN=cni OS=Drosophila melanogaster (Fruit fly) PE=1 SV=1	Protein cornichon [Zootermopsis nevadensis]
LOCMI09748	0.508337	1.05007	1.93778	12.8953	7.53937	8.90938	0.00180523	1.92544	up	--	--	--
LOCMI09754	8.63046	6.63967	8.43849	95.0957	58.8196	75.7052	5.28329e-12	2.21143	up	emp24/gp25L/p24 family/GOLD	Transmembrane emp24 domain-containing protein B (Precursor) GN=empB OS=Dictyostelium discoideum (Slime mold) PE=3 SV=1	Transmembrane emp24 domain-containing protein 3 [Zootermopsis nevadensis]
LOCMI09767	0.852916	0.768492	64.9855	2.64104	1.32405	1.44687	0.00352854	-3.56337	down	Eukaryotic-type carbonic anhydrase	Putative carbonic anhydrase 3 GN=cah-3 OS=Caenorhabditis elegans PE=3 SV=1	hypothetical protein L798_05105, partial [Zootermopsis nevadensis]
LOCMI09769	31.5512	37.0165	41.2231	176.102	130.675	226.044	5.6702e-06	1.23059	up	Chromo shadow domain;; Chromo (CHRromatin Organisation MOdifier) domain	Heterochromatin protein 1 GN=Su(var)205 OS=Drosophila melanogaster (Fruit fly) PE=1 SV=2	Chromobox protein-like protein 5, partial [Zootermopsis nevadensis]
LOCMI09778	24.96	23.253	31.2544	17.3098	18.6039	14.0595	9.53901e-06	-1.63457	down	Trypsin	Serine protease easter (Precursor) GN=ea OS=Drosophila melanogaster (Fruit fly) PE=1 SV=3	Limulus clotting factor C [Zootermopsis nevadensis]
LOCMI09783	85.2321	81.9613	522.41	134.428	58.351	48.0249	0.00559657	-2.27631	down	Male sterility protein	Putative fatty acyl-CoA reductase CG5065 {ECO:0000250|UniProtKB:Q922J9, ECO:0000312|EMBL:AAF57974.1} GN=CG5065 OS=Drosophila melanogaster (Fruit fly) PE=3 SV=1	PREDICTED: fatty acyl-CoA reductase 1-like [Nasonia vitripennis]
LOCMI09784	332.217	254.334	1313.39	184.828	172.138	75.7335	7.6153e-05	-2.85984	down	--	--	--
LOCMI09788	1.16142	0.73503	1.43001	12.8723	3.75526	8.91673	0.00475169	1.77089	up	Adenosine-deaminase (editase) domain;; Double-stranded RNA binding motif	Double-stranded RNA-specific editase Adar OS=Drosophila melanogaster (Fruit fly) PE=1 SV=2	Double-stranded RNA-specific editase 1 [Zootermopsis nevadensis]
LOCMI09813	88.2049	84.1113	127.249	39.5088	57.057	38.5825	3.08979e-08	-2.07997	down	--	--	hypothetical protein L798_06025, partial [Zootermopsis nevadensis]
LOCMI09815	6.57864	46.1255	25.0444	3.29387	11.4713	16.0367	0.0217607	-2.11925	down	--	--	--
LOCMI09824	0.202144	0.158037	0.273203	7.45542	1.21596	4.81987	0.00204964	2.85635	up	Rft protein	Protein RFT1 homolog GN=CG3149 OS=Drosophila melanogaster (Fruit fly) PE=2 SV=1	RFT1-like protein [Zootermopsis nevadensis]
LOCMI09826	64.138	30.8418	12.7115	85.8227	530.679	185.201	0.0486815	1.77648	up	Glyoxalase/Bleomycin resistance protein/Dioxygenase superfamily;; Glyoxalase/Bleomycin resistance protein/Dioxygenase superfamily;; Glyoxalase-like domain;; Glyoxalase-like domain	4-hydroxyphenylpyruvate dioxygenase GN=hpd-1 OS=Caenorhabditis elegans PE=1 SV=1	4-hydroxyphenylpyruvate dioxygenase [Zootermopsis nevadensis]
LOCMI09827	2.80368	1.59114	1.58479	16.21	5.63385	9.9149	0.0350702	1.29333	up	Lysosomal transcription factor, NCU-G1	--	Lysosomal protein NCU-G1 [Zootermopsis nevadensis]
LOCMI09844	8.52484	6.39788	10.7005	73.6181	36.5373	59.6651	6.22797e-06	1.66438	up	Domain of Unknown Function (DUF1907)	--	Ester hydrolase C11orf54-like protein [Zootermopsis nevadensis]
LOCMI09858	0.776506	0.694252	3.98959	26.8003	11.944	28.7519	0.0032078	2.31191	up	LITAF-like zinc ribbon domain	Cell death-inducing p53-target protein 1 homolog GN=litaf OS=Dictyostelium discoideum (Slime mold) PE=3 SV=1	LITAF-like protein [Zootermopsis nevadensis]
LOCMI09860	19.588	9.04218	7.1529	9.21851	8.03819	9.84066	0.0162251	-1.38403	down	tRNA (Guanine-1)-methyltransferase	tRNA methyltransferase 10 homolog A GN=trmt10a OS=Drosophila melanogaster (Fruit fly) PE=2 SV=1	RNA (guanine-9-)-methyltransferase domain-containing protein 2 [Zootermopsis nevadensis]
LOCMI09870	0.880992	1.08975	1.62544	7.25229	3.35396	5.60258	0.0155762	1.10952	up	--	--	--
LOCMI09872	12.7433	12.3535	11.8115	9.18066	11.6861	12.9043	0.00309699	-1.12397	down	GRF zinc finger	DNA topoisomerase 3-alpha GN=Top3alpha OS=Drosophila melanogaster (Fruit fly) PE=2 SV=2	hypothetical protein CAPTEDRAFT_224647 [Capitella teleta]
LOCMI09885	4.20981	4.42798	5.45122	39.4474	18.4111	30.1009	7.74518e-05	1.57273	up	Phytanoyl-CoA dioxygenase (PhyH)	Probable phytanoyl-CoA dioxygenase GN=ZK550.6 OS=Caenorhabditis elegans PE=3 SV=2	Phytanoyl-CoA dioxygenase, peroxisomal [Zootermopsis nevadensis]
LOCMI09888	1.99012	5.08629	2.92351	2.50537	1.62373	3.07221	0.0133598	-1.47029	down	Protein of unknown function (DUF890);; Methyltransferase small domain;; Methyltransferase domain;; Putative RNA methylase family UPF0020;; Ribosomal protein L11 methyltransferase (PrmA)	Methyltransferase-like protein 16 homolog GN=CG7544 OS=Drosophila melanogaster (Fruit fly) PE=2 SV=1	Putative methyltransferase METT10D [Zootermopsis nevadensis]
LOCMI09895	1.03444	1.34833	1.12134	6.11319	4.89438	5.47851	0.00281485	1.18953	up	PHD-zinc-finger like domain;; PHD-finger;; PHD-like zinc-binding domain	PHD finger protein rhinoceros GN=rno OS=Drosophila melanogaster (Fruit fly) PE=1 SV=1	PHD finger protein 14 [Zootermopsis nevadensis]
LOCMI09897	7.89167	9.93424	2.59307	235.976	126.167	115.184	4.90359e-08	3.32548	up	Aminotransferase class-V	Probable phosphoserine aminotransferase GN=CG11899 OS=Drosophila melanogaster (Fruit fly) PE=2 SV=1	putative phosphoserine aminotransferase [Zootermopsis nevadensis]
LOCMI09900	3.17906	2.27467	5.49659	2.21112	2.22511	2.26299	0.00119035	-1.65715	down	Ankyrin repeats (3 copies);; Ankyrin repeat;; Ankyrin repeats (many copies);; Ankyrin repeats (many copies);; Ankyrin repeat	Ankyrin repeat, PH and SEC7 domain containing protein secG GN=secG OS=Dictyostelium discoideum (Slime mold) PE=2 SV=1	GA-binding protein subunit beta-2 [Zootermopsis nevadensis]
LOCMI09905	2.62916	4.26836	1.729	64.2467	13.347	46.3033	8.22972e-05	2.59749	up	Mitochondrial carrier protein	Calcium-binding mitochondrial carrier protein GN=mcfO OS=Dictyostelium discoideum (Slime mold) PE=3 SV=1	Mitochondrial carnitine/acylcarnitine carrier protein CACL [Zootermopsis nevadensis]
LOCMI09906	0.069941	0.209831	0.453172	3.05508	3.29507	4.08003	7.07599e-05	2.55473	up	--	--	hypothetical protein KGM_11280 [Danaus plexippus]
LOCMI09916	0.608845	1.46975	1.32626	10.0383	4.58882	10.4579	0.0048695	1.69654	up	Tetratricopeptide repeat;; SHNi-TPR;; TPR repeat;; Tetratricopeptide repeat;; Tetratricopeptide repeat	Protein HGV2 GN=HGV2 OS=Halocynthia roretzi (Sea squirt) PE=2 SV=1	putative nuclear autoantigenic sperm protein [Danaus plexippus]
LOCMI09921	142.295	124.66	163.591	69.579	97.0472	85.106	2.3902e-08	-1.74333	down	--	--	--
LOCMI09922	15.4155	24.7196	28.9086	125.135	173.366	217.916	4.99617e-06	1.84703	up	--	--	--
LOCMI09923	9.61628	8.47393	13.3359	5.00412	10.394	5.40888	0.0268241	-1.4836	down	--	--	hypothetical protein L798_02557 [Zootermopsis nevadensis]
LOCMI09926	29.6152	24.675	18.4936	3.96874	6.80412	5.60817	4.76213e-14	-3.07997	down	Animal haem peroxidase	Peroxidasin (Precursor) GN=Pxn OS=Drosophila melanogaster (Fruit fly) PE=1 SV=1	conserved hypothetical protein [Pediculus humanus corporis]
LOCMI09933	5.10358	4.68584	5.82249	31.6298	20.2782	26.5356	0.00124701	1.25771	up	Eukaryotic protein of unknown function (DUF872)	--	hypothetical protein L798_01421 [Zootermopsis nevadensis]
LOCMI09940	0	0	0	7.57915	0.766365	2.1539	0.000450551	4.70454	up	EamA-like transporter family;; Multidrug resistance efflux transporter	--	hypothetical protein L798_07567 [Zootermopsis nevadensis]
LOCMI09941	0.734416	1.04852	0.958966	5.49521	2.43049	5.58061	0.0215834	1.20121	up	Enoyl-CoA hydratase/isomerase family	Uncharacterized protein B0272.4 GN=B0272.4 OS=Caenorhabditis elegans PE=3 SV=1	Chromodomain Y-like protein [Zootermopsis nevadensis]
LOCMI09957	5.78811	4.82927	2.03619	23.6475	20.021	35.9217	0.0182819	1.49329	up	--	--	PREDICTED: UPF0693 protein C10orf32 homolog [Tribolium castaneum]
LOCMI09981	12.0663	10.707	18.2547	77.0696	47.2718	70.1315	0.000200016	1.20835	up	TPR repeat;; Tetratricopeptide repeat;; Tetratricopeptide repeat;; Tetratricopeptide repeat;; Tetratricopeptide repeat;; Tetratricopeptide repeat;; Tetratricopeptide repeat;; Tetratricopeptide repeat;; Tetratricopeptide repeat;; Tetratricopeptide repeat;; Tetratricopeptide repeat;; Anaphase-promoting complex, cyclosome, subunit 3;; Tetratricopeptide repeat;; NMDA receptor-regulated protein 1;; Fi…	Stress-induced-phosphoprotein 1 {ECO:0000303|PubMed:19467242, ECO:0000312|EMBL:CCD63252.1} OS=Caenorhabditis elegans PE=1 SV=1	Stress-induced-phosphoprotein 1 [Zootermopsis nevadensis]
LOCMI09985	1.9093	1.05272	1.3729	0	0	0.144739	3.75648e-07	-5.07727	down	--	--	PREDICTED: uncharacterized protein LOC105202730 [Solenopsis invicta]
LOCMI09990	1.44956	2.17506	1.91582	14.2928	6.72991	14.3986	0.00305989	1.54536	up	Ubiquitin carboxyl-terminal hydrolase	Ubiquitin carboxyl-terminal hydrolase nonstop GN=not OS=Drosophila melanogaster (Fruit fly) PE=1 SV=3	Ubiquitin carboxyl-terminal hydrolase 4, partial [Zootermopsis nevadensis]
LOCMI09996	41.5535	38.4147	43.7304	24.636	11.2541	12.4025	4.80838e-09	-2.32879	down	Transmembrane amino acid transporter protein	Putative amino acid permease F59B2.2 GN=F59B2.2 OS=Caenorhabditis elegans PE=3 SV=2	Proton-coupled amino acid transporter 4 [Zootermopsis nevadensis]
LOCMI09997	5.40258	3.10479	7.37202	2.66069	2.88662	2.89004	2.62162e-05	-1.85438	down	Zinc-finger double domain;; Zinc finger, C2H2 type;; C2H2-type zinc finger;; Zinc-finger double-stranded RNA-binding;; C2H2-type zinc finger;; Zinc-finger of C2H2 type;; Zinc ribbon domain;; BTB/POZ domain;; LYAR-type C2HC zinc finger	Protein glass GN=gl OS=Drosophila melanogaster (Fruit fly) PE=1 SV=2	Zinc finger protein 782 [Acromyrmex echinatior]
LOCMI10009	6.92382	4.79566	9.85652	50.9501	22.199	40.7671	0.00261756	1.33969	up	Tudor domain;; KH domain;; KH domain	KH domain-containing protein C56G2.1 GN=C56G2.1/C56G2.2 OS=Caenorhabditis elegans PE=3 SV=2	A kinase anchor protein 1, mitochondrial [Zootermopsis nevadensis]
LOCMI10014	1.06373	0.788233	0.818662	5.7279	4.79768	9.87168	0.00311083	1.73318	up	PBC domain;; Homeobox domain;; Homeobox KN domain	Homeobox protein extradenticle OS=Anopheles gambiae (African malaria mosquito) PE=3 SV=2	PREDICTED: homeobox protein extradenticle isoform X2 [Acyrthosiphon pisum]
LOCMI10019	252.326	248.518	217.097	162.407	172.314	128.731	7.17892e-07	-1.6079	down	--	--	PREDICTED: uncharacterized protein LOC100158766 [Acyrthosiphon pisum]
LOCMI10036	1219.25	1189.81	1376.24	974.489	1092.88	1025.7	6.44412e-08	-1.2815	down	Ribosomal L22e protein family	60S ribosomal protein L22 GN=RPL22 OS=Tripneustes gratilla (Hawaian sea urchin) PE=2 SV=1	60S ribosomal protein L22 [Zootermopsis nevadensis]
LOCMI10044	2.59936	3.22554	2.78797	17.6476	10.9083	23.4453	0.000703227	1.49162	up	Cyclin, N-terminal domain;; Cyclin	Uncharacterized cyclin-like protein ZK353.1 GN=ZK353.1 OS=Caenorhabditis elegans PE=1 SV=3	Cyclin-Y [Zootermopsis nevadensis]
LOCMI10045	518.465	423.266	1062.02	86.1735	141.497	83.9966	9.24848e-13	-3.51182	down	Lectin C-type domain	--	hypothetical protein L798_03961 [Zootermopsis nevadensis]
LOCMI10050	1.39603	1.78511	1.6311	10.7933	5.29992	8.17138	0.00782663	1.25788	up	CDC45-like protein	Cell division control protein 45 homolog GN=cdc45 OS=Dictyostelium discoideum (Slime mold) PE=3 SV=1	CDC45-related protein [Zootermopsis nevadensis]
LOCMI10052	85.838	62.076	138.244	1078.14	323.71	374.152	0.0115045	1.55143	up	Thyroid hormone-inducible hepatic protein Spot 14	--	Mid1-interacting protein 1 [Zootermopsis nevadensis]
LOCMI10057	1.22239	1.04835	2.39717	7.07106	6.01635	10.0113	0.0225418	1.19665	up	Fic/DOC family;; TPR repeat;; Alcohol dehydrogenase transcription factor Myb/SANT-like	Adenosine monophosphate-protein transferase FICD homolog GN=AAEL005383 OS=Aedes aegypti (Yellowfever mosquito) PE=3 SV=1	Adenosine monophosphate-protein transferase FICD-like protein [Zootermopsis nevadensis]
LOCMI10060	36.8889	27.1921	52.3913	21.2744	24.2677	24.0348	7.48142e-06	-1.70748	down	--	--	--
LOCMI10068	53.3119	87.8929	50.397	392.623	356.518	591.493	1.46691e-05	1.72121	up	--	--	hypothetical protein L798_04004 [Zootermopsis nevadensis]
LOCMI10069	7.95969	12.3924	5.80067	50.2637	50.9747	84.6187	0.00071317	1.70626	up	--	--	--
LOCMI10070	0.390907	0.542049	0.55166	3.70626	1.27969	3.23131	0.017314	1.35	up	HMG (high mobility group) box;; HMG-box domain	Putative transcription factor capicua GN=cic OS=Drosophila melanogaster (Fruit fly) PE=1 SV=2	hypothetical protein L798_08623, partial [Zootermopsis nevadensis]
LOCMI10071	5.70273	8.6542	6.07439	5.02851	7.77174	6.08272	0.0318156	-1.08008	down	Putative S-adenosyl-L-methionine-dependent methyltransferase	NADH dehydrogenase [ubiquinone] complex I, assembly factor 7 homolog GN=CG17726 OS=Drosophila melanogaster (Fruit fly) PE=1 SV=1	MidA-like protein, mitochondrial [Zootermopsis nevadensis]
LOCMI10080	1.0339	0.730797	1.36455	13.5073	4.5912	11.1331	5.98333e-05	2.09586	up	Helix-loop-helix DNA-binding domain	--	Sterol regulatory element-binding protein 1 [Zootermopsis nevadensis]
LOCMI10091	5.24583	1.76638	5.49901	35.8074	28.8027	54.5527	3.59202e-05	2.12837	up	--	--	hypothetical protein L798_13754 [Zootermopsis nevadensis]
LOCMI10094	19.35	27.521	23.8645	6.86667	6.77924	10.596	6.74161e-16	-2.54125	down	Trypsin	Proclotting enzyme heavy chain (Precursor) OS=Tachypleus tridentatus (Japanese horseshoe crab) PE=1 SV=1	Limulus clotting factor C [Zootermopsis nevadensis]
LOCMI10098	58.7114	70.9801	65.8452	55.6327	64.2508	65.0878	0.00015573	-1.08038	down	TM2 domain	TM2 domain-containing protein CG11103 (Precursor) GN=CG11103 OS=Drosophila melanogaster (Fruit fly) PE=2 SV=3	PREDICTED: TM2 domain-containing protein CG11103 [Acromyrmex echinatior]
LOCMI10101	9.34657	11.3677	11.98	60.2828	28.2364	66.3933	0.00319813	1.16726	up	KH domain;; KH domain;; KH domain	--	PREDICTED: RNA-binding protein Nova-1 isoform X1 [Camponotus floridanus]
LOCMI10109	2.38777	3.15227	6.27609	26.8046	13.5916	22.0452	0.0107247	1.33354	up	Cation efflux family	Probable zinc transporter protein DDB_G0282067 GN=DDB_G0282067 OS=Dictyostelium discoideum (Slime mold) PE=2 SV=1	Zinc transporter 1, partial [Zootermopsis nevadensis]
LOCMI10110	1.49748	0.795196	1.01229	5.6547	4.39576	8.1858	0.0434264	1.30298	up	Peptidase S24-like	--	hypothetical protein L798_00963, partial [Zootermopsis nevadensis]
LOCMI10123	7.6292	4.52029	4.34509	3.30001	2.66467	4.82809	0.0044142	-1.59898	down	Alcohol dehydrogenase transcription factor Myb/SANT-like	--	PREDICTED: uncharacterized protein LOC103314973 [Tribolium castaneum]
LOCMI10129	174.364	165.834	469.772	176.248	231.242	236.871	0.0177645	-1.26165	down	Haemolymph juvenile hormone binding protein (JHBP)	Protein takeout (Precursor) GN=to OS=Drosophila melanogaster (Fruit fly) PE=2 SV=1	PREDICTED: protein takeout-like [Diaphorina citri]
LOCMI10136	0	0	0	2.35807	2.08466	3.50156	0.001821	4.22833	up	CRAL/TRIO domain	--	Retinaldehyde-binding protein 1-like protein 2 [Zootermopsis nevadensis]
LOCMI10137	48.2449	43.677	89.3878	54.9219	48.797	36.6852	0.00266973	-1.31622	down	CRAL/TRIO domain	--	Retinaldehyde-binding protein 1-like protein 2 [Zootermopsis nevadensis]
LOCMI10140	5.30179	7.17788	5.58936	78.4422	34.6435	81.7669	7.6893e-08	2.30299	up	OHCU decarboxylase	Probable allantoinase 1 GN=allB1 OS=Dictyostelium discoideum (Slime mold) PE=3 SV=1	hypothetical protein KGM_05096 [Danaus plexippus]
LOCMI10146	804.741	776.774	1023.67	790.642	816.887	957.652	2.06417e-06	-1.02465	down	Ribosomal protein L22p/L17e	60S ribosomal protein L17 GN=RpL17 OS=Phlebotomus papatasi (Sandfly) PE=2 SV=1	60S ribosomal protein L17 [Zootermopsis nevadensis]
LOCMI10153	3.5907	1.71698	3.59612	11.8974	20.619	38.5719	0.0021837	1.86879	up	Peptidase family M20/M25/M40;; Peptidase dimerisation domain	Aminoacylase-1 GN=acy1 OS=Dictyostelium discoideum (Slime mold) PE=2 SV=1	Aminoacylase-1 [Zootermopsis nevadensis]
LOCMI10155	5.20644	5.13345	5.94005	27.6082	21.3708	35.9078	2.50144e-05	1.31909	up	Vacuolar protein sorting-associated protein 26	Vacuolar protein sorting-associated protein 26 GN=Vps26 OS=Drosophila melanogaster (Fruit fly) PE=2 SV=1	Vacuolar protein sorting-associated protein 26B-like [Zootermopsis nevadensis]
LOCMI10166	6.5331	6.02682	2.56536	3.74344	2.66806	3.41554	0.00558039	-1.59897	down	Intra-flagellar transport protein 57	Intraflagellar transport protein che-13 GN=che-13 OS=Caenorhabditis elegans PE=2 SV=2	Intraflagellar transport protein 57-like protein [Zootermopsis nevadensis]
LOCMI10187	49.3355	27.8573	35.7071	217.555	155.127	202.965	0.000116535	1.30673	up	TspO/MBR family	--	Translocator protein, partial [Stegodyphus mimosarum]
LOCMI10188	21.3041	34.5308	17.9459	17.1162	12.153	14.6528	2.968e-05	-1.74828	down	Sugar (and other) transporter;; Major Facilitator Superfamily	Facilitated trehalose transporter Tret1 {ECO:0000250|UniProtKB:Q7PIR5} OS=Culex quinquefasciatus (Southern house mosquito) PE=3 SV=1	Sugar transporter ERD6-like 4 [Zootermopsis nevadensis]
LOCMI10189	0.808091	1.41755	1.39236	0.241919	0.678316	0.635768	0.00067694	-2.10318	down	Chitin binding Peritrophin-A domain	--	hypothetical protein L798_12767, partial [Zootermopsis nevadensis]
LOCMI10195	6.77091	5.19771	5.56184	35.6666	15.621	30.1924	0.00920605	1.13617	up	--	--	hypothetical protein L798_06910 [Zootermopsis nevadensis]
LOCMI10200	9.59345	6.67847	72.8603	380.969	141.371	282.527	0.0279215	1.98195	up	GNS1/SUR4 family	Elongation of very long chain fatty acids protein AAEL008004 GN=AAEL008004 OS=Aedes aegypti (Yellowfever mosquito) PE=2 SV=2	hypothetical protein TcasGA2_TC011937 [Tribolium castaneum]
LOCMI10208	5.25466	5.91293	5.15012	5.05112	4.55741	6.66374	0.00252895	-1.02297	down	EF-hand domain pair	--	Serine/threonine-protein phosphatase 2A regulatory subunit B&apos;&apos; subunit gamma [Zootermopsis nevadensis]
LOCMI10210	1.33487	1.02316	1.41197	6.61978	4.21052	7.25013	0.000981942	1.19462	up	--	Sister chromatid cohesion protein PDS5 homolog OS=Dictyostelium discoideum (Slime mold) PE=3 SV=1	Androgen-induced proliferation inhibitor [Zootermopsis nevadensis]
LOCMI10214	19.6723	32.1019	39.2258	4.95265	16.7625	6.08223	0.00029781	-2.47944	down	Chitin binding Peritrophin-A domain	--	hypothetical protein L798_09821 [Zootermopsis nevadensis]
LOCMI10218	13.0588	12.0937	13.5395	75.5167	44.6134	70.581	7.69352e-06	1.25314	up	AIR synthase related protein, C-terminal domain;; AIR synthase related protein, N-terminal domain	Selenide, water dikinase GN=SelD OS=Drosophila melanogaster (Fruit fly) PE=1 SV=1	PREDICTED: LOW QUALITY PROTEIN: selenide, water dikinase [Apis mellifera]
LOCMI10222	87.005	80.0166	90.8025	60.2392	61.6001	61.2764	3.60597e-13	-1.4901	down	Filamin/ABP280 repeat;; Calponin homology (CH) domain;; Y_Y_Y domain;; YtkA-like;; CAMSAP CH domain	Filamin-A GN=cher OS=Drosophila melanogaster (Fruit fly) PE=1 SV=2	conserved hypothetical protein [Pediculus humanus corporis]
LOCMI10228	0.050572	0.050544	0.016869	0.614414	0.369099	0.671891	0.00113059	2.44155	up	--	--	PREDICTED: protein SZT2-like [Solenopsis invicta]
LOCMI10249	1.57938	1.33716	5.17637	46.3998	9.4901	37.3413	0.00233052	2.29999	up	Legume-like lectin family	--	Protein ERGIC-53 [Zootermopsis nevadensis]
LOCMI10254	2.28111	1.52474	1.7866	11.7706	9.37118	10.8621	0.000114758	1.46127	up	Transmembrane protein 55A	--	PREDICTED: transmembrane protein 55B-like [Bombus terrestris]
LOCMI10260	2.71259	2.84654	0.923841	8.96993	23.3414	26.018	0.00913405	1.98138	up	p25-alpha	TPPP family protein CG45057 GN=CG45057 OS=Drosophila melanogaster (Fruit fly) PE=2 SV=1	TPPP family protein [Zootermopsis nevadensis]
LOCMI10261	1.32288	0.757082	1.68144	10.0339	8.31429	12.6524	2.11366e-07	1.97352	up	--	--	--
LOCMI10270	6.85276	9.1473	13.8074	10.2153	5.18299	6.17701	0.00155527	-1.441	down	AAA domain;; AAA domain;; Part of AAA domain;; AAA domain	Probable RNA helicase armi GN=armi OS=Drosophila melanogaster (Fruit fly) PE=1 SV=4	Putative helicase mov-10-A [Zootermopsis nevadensis]
LOCMI10275	3.4998	1.77297	1.76164	18.7824	10.568	25.6117	0.000317051	1.8345	up	KH domain;; Agenet domain;; KH domain	Fragile X mental retardation syndrome-related protein 1 OS=Drosophila melanogaster (Fruit fly) PE=1 SV=1	fmr [Gryllus bimaculatus]
LOCMI10278	28.3568	31.9011	14.7154	413.216	103.956	224.521	0.000409731	2.13351	up	S-adenosyl-L-homocysteine hydrolase;; S-adenosyl-L-homocysteine hydrolase, NAD binding domain;; D-isomer specific 2-hydroxyacid dehydrogenase, NAD binding domain	Adenosylhomocysteinase GN=Ahcy13 OS=Anopheles gambiae (African malaria mosquito) PE=2 SV=2	PREDICTED: adenosylhomocysteinase [Tribolium castaneum]
LOCMI10290	1.47804	0.777286	1.58158	0.47691	0.247503	0.535649	0.000928735	-2.44558	down	Trypsin	Serine protease easter (Precursor) GN=ea OS=Drosophila melanogaster (Fruit fly) PE=1 SV=3	hemolymph proteinase 8 [Manduca sexta]
LOCMI10291	6.6089	10.9644	3.8482	168.163	58.3983	107.505	1.4531e-06	2.76532	up	Serine hydroxymethyltransferase;; Aminotransferase class I and II	Serine hydroxymethyltransferase GN=mel-32 OS=Caenorhabditis elegans PE=1 SV=2	Serine hydroxymethyltransferase, cytosolic [Zootermopsis nevadensis]
LOCMI10294	0	0.289422	0	26.7414	2.62646	26.4289	2.38614e-05	4.72535	up	--	--	--
LOCMI10299	0.50289	0.672463	1.11897	10.3823	8.07992	11.3535	1.94992e-06	2.54188	up	Mitochondrial carrier protein	Mitochondrial substrate carrier family protein ucpB GN=ucpB OS=Dictyostelium discoideum (Slime mold) PE=3 SV=1	Mitochondrial uncoupling protein 4 [Zootermopsis nevadensis]
LOCMI10301	0.051441	0.657139	0.11085	0.867348	0.356881	286.674	0.0231694	3.44509	up	--	Variant-surface-glycoprotein phospholipase C OS=Trypanosoma brucei brucei PE=1 SV=1	PREDICTED: PI-PLC X domain-containing protein 1-like [Microplitis demolitor]
LOCMI10306	6.22823	6.9905	7.35755	30.8214	23.9851	46.7149	0.000524142	1.22984	up	Calcineurin-like phosphoesterase;; Calcineurin-like phosphoesterase superfamily domain	--	Calcineurin-like phosphoesterase domain-containing protein 1, partial [Stegodyphus mimosarum]
LOCMI10311	9.27513	9.96854	9.90661	64.9317	42.7304	59.1974	3.09653e-09	1.47522	up	Aminotransferase class I and II	Probable alanine aminotransferase, mitochondrial (Precursor) GN=gpt OS=Dictyostelium discoideum (Slime mold) PE=3 SV=1	Alanine aminotransferase 2 [Zootermopsis nevadensis]
LOCMI10336	8.0344	8.01711	16.019	47.3858	36.9378	102.77	0.00663262	1.44276	up	Stathmin family	--	Stathmin [Zootermopsis nevadensis]
LOCMI10341	0.51888	0	0.407703	2.97562	2.55419	3.97374	0.0322007	2.00708	up	E1-E2 ATPase;; Cation transporter/ATPase, N-terminus	Sodium/potassium-transporting ATPase subunit alpha GN=Atpalpha OS=Drosophila melanogaster (Fruit fly) PE=1 SV=3	Na+/K+-ATPase alpha2 [Locusta migratoria]
LOCMI10358	1.92625	1.90867	3.28449	25.7225	15.9535	31.0616	3.2887e-06	2.21671	up	RNA recognition motif. (a.k.a. RRM, RBD, or RNP domain);; RNA recognition motif (a.k.a. RRM, RBD, or RNP domain);; RNA recognition motif. (a.k.a. RRM, RBD, or RNP domain)	Polyadenylate-binding protein 2 OS=Drosophila melanogaster (Fruit fly) PE=2 SV=1	Polyadenylate-binding protein 2 [Zootermopsis nevadensis]
LOCMI10363	17.8875	28.1173	43.3699	220.352	65.2722	139.901	0.0469065	1.1682	up	Lectin C-type domain;; Lectin C-type domain	Hemolymph lipopolysaccharide-binding protein (Precursor) OS=Periplaneta americana (American cockroach) PE=1 SV=1	immulectin-3 [Ostrinia furnacalis]
LOCMI10366	23.5591	27.7766	14.6608	13.4884	15.7528	20.3558	0.00105675	-1.4164	down	Carbon-nitrogen hydrolase;; HIT domain;; Scavenger mRNA decapping enzyme C-term binding	Nitrilase homolog OS=Caenorhabditis elegans PE=1 SV=1	conserved hypothetical protein [Pediculus humanus corporis]
LOCMI10373	6.31337	5.09021	14.3632	3.85928	3.66831	2.63105	0.00012029	-2.21326	down	Cyclic nucleotide-binding domain	Cyclic nucleotide-gated cation channel subunit A GN=CngA OS=Drosophila melanogaster (Fruit fly) PE=2 SV=2	hypothetical protein L798_14697, partial [Zootermopsis nevadensis]
LOCMI10375	48.3939	53.2888	41.1305	25.7095	33.3068	38.718	1.72601e-06	-1.54673	down	KH domain;; KH domain;; Zinc knuckle	Branchpoint-bridging protein GN=sf1 OS=Dictyostelium discoideum (Slime mold) PE=3 SV=1	Splicing factor 1 [Zootermopsis nevadensis]
LOCMI10377	17.1717	7.33699	17.9984	67.9244	50.3124	65.8165	0.0197836	1.06391	up	Uncharacterised protein family (UPF0197)	Transmembrane protein 258 homolog GN=CG9669 OS=Drosophila melanogaster (Fruit fly) PE=1 SV=1	hypothetical protein L798_03292 [Zootermopsis nevadensis]
LOCMI10382	0.19192	0.198702	0.183217	3.96908	1.15328	2.93629	0.00376554	2.36848	up	Major Facilitator Superfamily;; Nucleoside H+ symporter;; MFS_1 like family	--	Major facilitator superfamily domain-containing protein 6 [Zootermopsis nevadensis]
LOCMI10385	16.0006	11.133	27.3226	100.248	53.9675	83.1476	0.02069	1.07748	up	Twisted gastrulation (Tsg) protein conserved region	Protein twisted gastrulation (Precursor) GN=tsg OS=Drosophila melanogaster (Fruit fly) PE=1 SV=1	PREDICTED: twisted gastrulation protein homolog 1-A-like [Camponotus floridanus]
LOCMI10386	3.89634	3.22675	6.24336	163.736	48.0265	123.839	5.70709e-12	3.47506	up	Male sterility protein;; Male sterility protein	Putative fatty acyl-CoA reductase CG5065 {ECO:0000250|UniProtKB:Q922J9, ECO:0000312|EMBL:AAF57974.1} GN=CG5065 OS=Drosophila melanogaster (Fruit fly) PE=3 SV=1	PREDICTED: putative fatty acyl-CoA reductase CG5065 [Acyrthosiphon pisum]
LOCMI10397	4.31222	3.29901	4.22508	1.92165	1.65063	2.39205	3.43374e-11	-1.98827	down	Domain of unknown function (DUF1973);; Calcium-activated chloride channel	--	Epithelial chloride channel protein [Zootermopsis nevadensis]
LOCMI10400	122.064	32.4204	10.1307	9.82084	37.1677	9.9654	0.0295893	-2.17222	down	--	--	hypothetical protein L798_14908 [Zootermopsis nevadensis]
LOCMI10413	13.8874	8.94626	16.7092	74.2903	34.5429	59.876	0.013704	1.03956	up	Elongation factor Tu GTP binding domain;; Elongation factor Tu C-terminal domain;; Elongation factor Tu domain 2;; Ataxin-2 C-terminal region;; 50S ribosome-binding GTPase	Eukaryotic peptide chain release factor GTP-binding subunit GN=erf3 OS=Dictyostelium discoideum (Slime mold) PE=2 SV=1	Eukaryotic peptide chain release factor GTP-binding subunit ERF3B [Zootermopsis nevadensis]
LOCMI10414	2.39339	1.88787	1.3986	13.2167	6.01463	10.8753	0.0154082	1.31472	up	tRNA synthetases class I (W and Y)	Tyrosine--tRNA ligase, mitochondrial (Precursor) OS=Drosophila melanogaster (Fruit fly) PE=2 SV=1	hypothetical protein L798_13192, partial [Zootermopsis nevadensis]
LOCMI10417	2.40401	1.79174	3.26235	13.1977	9.65711	14.4028	0.000348499	1.26444	up	WD domain, G-beta repeat;; Utp13 specific WD40 associated domain	Lissencephaly-1 homolog 2 {ECO:0000255|HAMAP-Rule:MF_03141} GN=GSPATT00007594001 OS=Paramecium tetraurelia PE=3 SV=1	Transducin beta-like protein 3 [Zootermopsis nevadensis]
LOCMI10425	2.70739	6.55133	3.56751	1.4939	1.44812	1.02861	0.00319838	-2.41767	down	--	--	--
LOCMI10428	4.96621	10.3877	5.95671	70.0789	39.9829	92.919	5.79485e-05	2.10545	up	Ankyrin repeats (3 copies);; Ankyrin repeat;; Ankyrin repeats (many copies);; Ankyrin repeat;; Ankyrin repeats (many copies)	Myotrophin homolog GN=mtpn OS=Dictyostelium discoideum (Slime mold) PE=3 SV=1	conserved hypothetical protein [Riptortus pedestris]
LOCMI10430	8.3948	6.23384	9.37535	42.1078	24.2903	37.5569	0.00628241	1.05076	up	Calcineurin-like phosphoesterase superfamily domain;; Calcineurin-like phosphoesterase	Vacuolar protein sorting-associated protein 29 GN=vps29 OS=Dictyostelium discoideum (Slime mold) PE=3 SV=1	PREDICTED: vacuolar protein sorting-associated protein 29 [Microplitis demolitor]
LOCMI10434	1990.35	1887.35	3089.94	78.1229	180.972	219.424	8.21066e-25	-4.71642	down	Lectin C-type domain	--	AGAP010196-PA [Anopheles gambiae str. PEST]
LOCMI10436	1.08434	0.524576	0	7.16545	7.62449	11.8413	0.00678905	2.62749	up	ATP12 chaperone protein	--	ATP synthase mitochondrial F1 complex assembly factor 2 [Zootermopsis nevadensis]
LOCMI10449	3.0806	2.09028	9.84739	24.0781	37.3328	58.304	0.00529243	1.89153	up	LIM domain	LIM domain-containing protein E GN=limE OS=Dictyostelium discoideum (Slime mold) PE=1 SV=1	LIM domain and actin-binding protein 1 [Zootermopsis nevadensis]
LOCMI10455	3.91479	3.97406	5.49571	37.5519	19.5417	20.2719	0.000610297	1.47765	up	ABC-2 type transporter;; ABC transporter;; AAA domain	ABC transporter ATP-binding protein/permease wht-1 GN=wht-1 OS=Caenorhabditis elegans PE=2 SV=2	ATP-binding cassette sub-family G member 1 [Zootermopsis nevadensis]
LOCMI10460	26.2302	29.4812	18.7744	28.5741	20.4327	22.6709	0.00337393	-1.06968	down	WD domain, G-beta repeat;; HELP motif	77 kDa echinoderm microtubule-associated protein (Fragment) GN=EMAP OS=Lytechinus variegatus (Green sea urchin) PE=2 SV=1	Echinoderm microtubule-associated protein-like 1, partial [Zootermopsis nevadensis]
LOCMI10461	2.12102	2.05943	1.67722	8.57406	6.76158	9.55162	0.00628716	1.02065	up	--	--	hypothetical protein DAPPUDRAFT_262091 [Daphnia pulex]
LOCMI10462	5.07142	0	14.886	59.5094	67.744	83.7828	0.0465536	2.08274	up	--	Alpha-actinin, sarcomeric GN=Actn OS=Drosophila melanogaster (Fruit fly) PE=1 SV=2	hypothetical protein L798_09649 [Zootermopsis nevadensis]
LOCMI10465	7.48798	4.00295	40.4447	123.341	164.384	139.239	0.0200371	1.93609	up	Spectrin repeat;; Calponin homology (CH) domain;; Ca2+ insensitive EF hand;; CAMSAP CH domain;; EF hand;; EF-hand domain;; EF-hand domain pair	Alpha-actinin, sarcomeric GN=Actn OS=Drosophila melanogaster (Fruit fly) PE=1 SV=2	PREDICTED: alpha-actinin, sarcomeric isoform X2 [Tribolium castaneum]
LOCMI10469	4.0723	1.86046	2.69751	11.6161	13.153	13.9589	0.0253393	1.10189	up	--	--	hypothetical protein L798_10352 [Zootermopsis nevadensis]
LOCMI10471	2.92152	2.02951	1.23872	9.7817	8.81534	12.9096	0.0177645	1.25086	up	Tubulin/FtsZ family, GTPase domain;; Tubulin C-terminal domain	Tubulin gamma-1 chain GN=CG3157 OS=Drosophila melanogaster (Fruit fly) PE=2 SV=2	Tubulin gamma-2 chain [Zootermopsis nevadensis]
LOCMI10473	2.63271	0.38796	7.96064	0.844189	0.905796	2.04114	0.0205938	-2.24037	down	--	--	Protein CIP2A [Zootermopsis nevadensis]
LOCMI10474	10.4089	13.2721	11.8897	11.7048	8.71935	11.6435	2.54281e-05	-1.16487	down	Ets-domain;; GA-binding protein alpha chain;; Sterile alpha motif (SAM)/Pointed domain	DNA-binding protein Ets97D GN=Ets97D OS=Drosophila melanogaster (Fruit fly) PE=1 SV=2	DNA-binding protein Ets97D [Zootermopsis nevadensis]
LOCMI10481	3.45545	4.29219	5.44452	18.9287	12.5882	32.0212	0.0159085	1.16837	up	Calcineurin-like phosphoesterase	Serine/threonine-protein phosphatase beta isoform GN=flw OS=Drosophila melanogaster (Fruit fly) PE=1 SV=1	Serine/threonine-protein phosphatase PP1-beta catalytic subunit [Zootermopsis nevadensis]
LOCMI10487	1.19693	2.31911	1.38986	12.3755	7.6975	12.1598	0.00124701	1.60525	up	Cyclin, N-terminal domain;; Cyclin, C-terminal domain	G2/mitotic-specific cyclin-B OS=Patella vulgata (Common limpet) PE=2 SV=1	G2/mitotic-specific cyclin-B [Zootermopsis nevadensis]
LOCMI10490	0	0	0	12.5357	8.0347	15.7157	0.000673561	4.50109	up	--	--	--
LOCMI10509	2.36409	2.13315	4.61992	58.2382	20.8588	32.0871	2.24638e-06	2.48823	up	ABC transporter transmembrane region 2;; ABC transporter;; ABC transporter transmembrane region	ABC transporter D family member 2 GN=abcD2 OS=Dictyostelium discoideum (Slime mold) PE=3 SV=1	ATP-binding cassette sub-family D member 3 [Zootermopsis nevadensis]
LOCMI10511	3.97943	3.16371	3.58629	29.1428	12.6496	25.912	0.000408952	1.55482	up	CP2 transcription factor	Protein grainyhead GN=grh OS=Drosophila melanogaster (Fruit fly) PE=2 SV=3	Upstream-binding protein 1 [Zootermopsis nevadensis]
LOCMI10523	36.703	35.7054	40.0567	18.282	23.8482	17.8209	1.29765e-07	-1.86816	down	--	--	Male-specific lethal 2-like protein [Zootermopsis nevadensis]
LOCMI10531	72.4072	84.2004	53.7089	45.7015	65.5769	68.0015	0.00235951	-1.22359	down	MED6 mediator sub complex component	Mediator of RNA polymerase II transcription subunit 6 GN=MED6 OS=Anopheles gambiae (African malaria mosquito) PE=3 SV=3	PREDICTED: mediator of RNA polymerase II transcription subunit 6 [Microplitis demolitor]
LOCMI10532	42.5582	41.2113	39.4463	39.1224	37.7246	46.8458	8.27903e-07	-1.01046	down	Tetratricopeptide repeat;; Tetratricopeptide repeat;; Tetratricopeptide repeat;; Suppressor of forked protein (Suf)	Pre-mRNA-processing factor 39 GN=CG1646 OS=Drosophila melanogaster (Fruit fly) PE=1 SV=1	Pre-mRNA-processing factor 39 [Zootermopsis nevadensis]
LOCMI10556	0.546049	1.13825	0	12.6646	17.0852	10.7849	0.000952736	3.12946	up	Hyaluronidase	Hyaluronidase (Precursor) OS=Apis mellifera (Honeybee) PE=1 SV=1	Hyaluronidase, partial [Zootermopsis nevadensis]
LOCMI10559	4.40199	6.0256	8.52689	46.0699	49.5892	50.9081	1.35932e-05	1.86334	up	--	--	PREDICTED: uncharacterized protein LOC103505864 [Diaphorina citri]
LOCMI10570	4.3675	2.3324	4.04357	14.8716	16.1916	14.9528	0.0122714	1.06188	up	Regulator of chromosome condensation (RCC1) repeat;; Regulator of chromosome condensation (RCC1) repeat	X-linked retinitis pigmentosa GTPase regulator homolog GN=glo-4 OS=Caenorhabditis elegans PE=1 SV=2	PREDICTED: Williams-Beuren syndrome chromosomal region 16 protein-like [Bombyx mori]
LOCMI10589	0.64274	0.442368	1.44358	7.55159	2.2996	6.03092	0.0216706	1.53351	up	Putative zinc finger in N-recognin (UBR box);; ATP-dependent Clp protease adaptor protein ClpS	E3 ubiquitin-protein ligase UBR1 GN=UBR1 OS=Drosophila melanogaster (Fruit fly) PE=2 SV=2	E3 ubiquitin-protein ligase UBR2 [Zootermopsis nevadensis]
LOCMI10607	20.0925	10.4569	10.7702	7.60835	14.0801	8.45419	0.0218648	-1.38261	down	ATPase family associated with various cellular activities (AAA)	Peroxisomal biogenesis factor 6 GN=pex6 OS=Dictyostelium discoideum (Slime mold) PE=3 SV=1	PREDICTED: peroxisome assembly factor 2 isoform X2 [Harpegnathos saltator]
LOCMI10611	0	0	0	0.844028	0.730789	0.670854	0.0191337	3.43158	up	NOT2 / NOT3 / NOT5 family	Regulator of gene activity GN=Rga OS=Drosophila melanogaster (Fruit fly) PE=1 SV=2	PREDICTED: CCR4-NOT transcription complex subunit 2 isoform X2 [Nasonia vitripennis]
LOCMI10613	7.38505	5.57215	8.62142	31.2379	24.4196	46.7189	0.000186045	1.19521	up	Spectrin repeat;; Calponin homology (CH) domain;; Pleckstrin homology domain;; CAMSAP CH domain;; PH domain	Spectrin beta chain GN=beta-Spec OS=Drosophila melanogaster (Fruit fly) PE=1 SV=2	Spectrin beta chain [Zootermopsis nevadensis]
LOCMI10620	2.33378	1.98315	5.17457	1.13153	2.40725	0.822573	0.0248593	-1.88595	down	--	--	--
LOCMI10621	1001.2	987.402	1057.63	919.806	926.213	885.623	1.64454e-07	-1.15441	down	Ribosomal protein L31e	60S ribosomal protein L31 GN=RpL31 OS=Spodoptera frugiperda (Fall armyworm) PE=2 SV=1	60S ribosomal protein L31 [Zootermopsis nevadensis]
LOCMI10626	16.1852	27.3375	13.055	13.3003	17.9142	15.4136	0.0101272	-1.25752	down	--	--	PREDICTED: THAP domain-containing protein 9-like, partial [Hydra vulgaris]
LOCMI10627	3.66224	2.54132	5.00661	16.8678	11.9214	23.2612	0.0118817	1.12913	up	Rhodanese-like domain	Heat shock protein 67B2 GN=Hsp67Bb OS=Drosophila melanogaster (Fruit fly) PE=2 SV=1	Heat shock protein 67B2 [Zootermopsis nevadensis]
LOCMI10642	1.11939	1.36762	2.69962	60.6369	30.4093	50.8151	1.96314e-13	3.60071	up	GNS1/SUR4 family	Elongation of very long chain fatty acids protein AAEL008004 GN=AAEL008004 OS=Aedes aegypti (Yellowfever mosquito) PE=2 SV=2	AGAP008780-PA [Anopheles gambiae str. PEST]
LOCMI10647	7.05994	4.64651	14.7693	299.929	58.6987	166.995	3.55354e-06	3.08422	up	Carboxypeptidase Y pro-peptide	--	paramyosin, putative [Pediculus humanus corporis]
LOCMI10667	25.7273	26.1709	37.4972	186.133	82.2297	145.005	0.00359305	1.1496	up	Electron transfer flavoprotein domain	Electron transfer flavoprotein subunit beta GN=etfb OS=Dictyostelium discoideum (Slime mold) PE=3 SV=1	Electron transfer flavoprotein subunit beta [Zootermopsis nevadensis]
LOCMI10668	0.922864	0.945439	1.33784	7.52532	4.12754	9.64815	0.00101934	1.61225	up	Domain of unknown function (DUF4594)	--	hypothetical protein L798_10399 [Zootermopsis nevadensis]
LOCMI10670	1.53134	1.32003	1.97789	15.2437	5.23009	11.3376	0.00136079	1.61373	up	HEAT repeat;; HEAT-like repeat;; Importin-beta N-terminal domain;; HEAT repeats;; Vacuolar 14 Fab1-binding region	Importin subunit beta GN=Fs(2)Ket OS=Drosophila melanogaster (Fruit fly) PE=2 SV=2	PREDICTED: importin subunit beta-1 isoform X2 [Nasonia vitripennis]
LOCMI10671	8.89922	8.99646	14.7968	58.5046	34.3588	62.1002	0.00215638	1.18588	up	Enoyl-CoA hydratase/isomerase family	Methylglutaconyl-CoA hydratase, mitochondrial (Precursor) GN=auh OS=Dictyostelium discoideum (Slime mold) PE=3 SV=1	PREDICTED: methylglutaconyl-CoA hydratase, mitochondrial [Musca domestica]
LOCMI10672	2.66855	8.22536	8.21818	1.91382	0.482029	5.66183	0.0337757	-2.07572	down	--	--	--
LOCMI10686	3.73868	6.62593	4.39274	1.38803	2.37321	3.1623	0.000173582	-2.04125	down	Ankyrin repeats (3 copies);; Ankyrin repeat;; Ankyrin repeats (many copies);; Ankyrin repeats (many copies);; Ankyrin repeat;; DHHC palmitoyltransferase	Putative ZDHHC-type palmitoyltransferase 6 GN=DDB_G0275149 OS=Dictyostelium discoideum (Slime mold) PE=2 SV=1	hypothetical protein AaeL_AAEL001203 [Aedes aegypti]
LOCMI10691	11.559	6.17366	21.7409	11.7813	9.88824	12.1821	0.027438	-1.1745	down	--	--	hypothetical protein L798_00998 [Zootermopsis nevadensis]
LOCMI10694	1.37698	0.68685	3.21882	17.1611	6.85947	15.3975	0.014375	1.72301	up	Oxidoreductase family, NAD-binding Rossmann fold;; Oxidoreductase family, C-terminal alpha/beta domain	--	Trans-1,2-dihydrobenzene-1,2-diol dehydrogenase [Zootermopsis nevadensis]
LOCMI10698	1.94158	1.04384	1.79066	6.96611	4.51783	11.0659	0.0154158	1.15263	up	RecF/RecN/SMC N terminal domain;; SMC proteins Flexible Hinge Domain;; AAA domain	Structural maintenance of chromosomes protein 4 GN=smc4 OS=Dictyostelium discoideum (Slime mold) PE=3 SV=1	Structural maintenance of chromosomes protein 4 [Zootermopsis nevadensis]
LOCMI10701	3.81773	1.52754	4.81511	2.73337	1.58584	2.0337	0.00234943	-1.62696	down	Animal haem peroxidase;; Ferric reductase NAD binding domain;; Ferric reductase like transmembrane component;; FAD-binding domain;; EF-hand domain pair;; EF hand;; EF hand;; EF-hand domain;; EF-hand domain pair	Dual oxidase GN=Duox OS=Drosophila melanogaster (Fruit fly) PE=1 SV=2	dual oxidase 1 precursor, putative [Pediculus humanus corporis]
LOCMI10711	4.88599	6.87437	7.64741	5.96322	3.40201	3.64291	0.000711474	-1.54976	down	--	--	hypothetical protein L798_13451 [Zootermopsis nevadensis]
LOCMI10713	3.75002	3.22134	5.39082	19.2659	15.6943	18.9386	0.00337502	1.0757	up	Ras family;; Miro-like protein;; ADP-ribosylation factor family;; Elongation factor Tu GTP binding domain	Ras-related protein Ral-a (Precursor) GN=Rala OS=Drosophila melanogaster (Fruit fly) PE=2 SV=2	AGAP012108-PA [Anopheles gambiae str. PEST]
LOCMI10719	17.7644	22.26	10.472	256.438	67.767	183.643	0.000517828	2.14194	up	--	--	--
LOCMI10727	0	0	0.033994	0.368179	0.350476	0.973241	0.00660718	3.28769	up	--	--	hypothetical protein CAPTEDRAFT_209677 [Capitella teleta]
LOCMI10728	34.8559	23.69	52.9291	6.93195	7.0416	9.03619	1.3371e-16	-3.20914	down	--	--	--
LOCMI10742	2.4168	1.51042	1.91802	13.6275	8.73568	11.2682	0.000145796	1.45025	up	Prolyl oligopeptidase, N-terminal beta-propeller domain;; Prolyl oligopeptidase family	Prolyl endopeptidase GN=prep OS=Dictyostelium discoideum (Slime mold) PE=1 SV=1	Prolyl endopeptidase [Zootermopsis nevadensis]
LOCMI10744	12.0863	13.2968	19.2278	8.92408	11.3126	11.8172	1.71444e-05	-1.45425	down	Low-density lipoprotein receptor domain class A;; Hsp90 protein;; Fz domain	Heat shock protein 83 OS=Anopheles gambiae (African malaria mosquito) PE=3 SV=3	Low-density lipoprotein receptor-related protein 4 [Zootermopsis nevadensis]
LOCMI10746	58.3469	50.8315	41.8281	23.2823	30.4861	27.3165	2.25076e-08	-1.8751	down	Alternative splicing regulator;; Surp module	Protein suppressor of white apricot GN=su(w[a]) OS=Drosophila melanogaster (Fruit fly) PE=1 SV=3	conserved hypothetical protein [Pediculus humanus corporis]
LOCMI10747	2.93092	3.85813	5.4247	19.0103	14.8521	19.6806	0.00252001	1.08864	up	RED-like protein N-terminal region;; RED-like protein C-terminal region	--	Protein Red [Zootermopsis nevadensis]
LOCMI10754	4.06402	3.60386	4.25847	32.4253	12.7616	35.2302	0.000210954	1.65	up	RNA recognition motif. (a.k.a. RRM, RBD, or RNP domain);; RNA recognition motif (a.k.a. RRM, RBD, or RNP domain);; RNA recognition motif. (a.k.a. RRM, RBD, or RNP domain)	Sex-lethal homolog GN=SXL OS=Chrysomya rufifacies (Hairy maggot blowfly) PE=2 SV=2	Heterogeneous nuclear ribonucleoprotein Q [Acromyrmex echinatior]
LOCMI10761	7.11423	8.81461	7.9163	49.9567	35.6635	74.7587	5.42386e-07	1.67205	up	Animal haem peroxidase	Peroxidase (Precursor) GN=Pxd OS=Drosophila melanogaster (Fruit fly) PE=2 SV=2	Peroxidase [Zootermopsis nevadensis]
LOCMI10770	0.564976	1.02031	0.913197	17.4318	7.29941	13.1138	1.19037e-07	2.73949	up	KH domain;; KH domain;; KH domain;; NusA-like KH domain;; KH domain;; RNA recognition motif. (a.k.a. RRM, RBD, or RNP domain);; RNA recognition motif. (a.k.a. RRM, RBD, or RNP domain)	Protein bicaudal C GN=BicC OS=Drosophila melanogaster (Fruit fly) PE=1 SV=2	Insulin-like growth factor 2 mRNA-binding protein 1, partial [Zootermopsis nevadensis]
LOCMI10776	4328.26	3923.6	7635.74	3744.33	4637.97	7100.41	0.0147383	-1.02639	down	--	Cytochrome c oxidase subunit 1 GN=COI OS=Locusta migratoria (Migratory locust) PE=3 SV=2	cytochrome oxidase subunit 1, partial (mitochondrion) [Nephotettix virescens]
LOCMI10781	9.32301	11.2892	9.82391	7.71108	9.99621	5.72852	0.017489	-1.32081	down	Tc5 transposase DNA-binding domain	Uncharacterized protein C05D10.1 GN=C05D10.1 OS=Caenorhabditis elegans PE=4 SV=2	hypothetical protein L798_10621 [Zootermopsis nevadensis]
LOCMI10813	3.3238	3.62877	1.34434	18.9291	11.7847	18.4807	0.015251	1.43747	up	--	--	hypothetical protein L798_15474 [Zootermopsis nevadensis]
LOCMI10835	12.5743	11.7074	10.86	124.159	73.7945	93.5578	4.43597e-08	1.98531	up	Insect pheromone-binding family, A10/OS-D	Ejaculatory bulb-specific protein 3 (Precursor) GN=PebIII OS=Drosophila melanogaster (Fruit fly) PE=1 SV=2	OS-D-like protein [Maconellicoccus hirsutus]
LOCMI10846	14.8606	14.9508	33.42	200.495	60.6681	134.544	0.00648426	1.55375	up	short chain dehydrogenase;; KR domain;; Enoyl-(Acyl carrier protein) reductase	3-ketodihydrosphingosine reductase (Precursor) GN=ksrA-2 OS=Dictyostelium discoideum (Slime mold) PE=3 SV=1	Epidermal retinal dehydrogenase 2 [Zootermopsis nevadensis]
LOCMI10847	5.35286	5.66474	6.51359	38.5708	23.6744	46.8902	1.02576e-06	1.56895	up	Survival motor neuron protein (SMN);; Tudor domain;; UBA/TS-N domain;; Domain of unknown function (DUF1767)	--	Tudor domain-containing protein 3 [Zootermopsis nevadensis]
LOCMI10850	0.393522	0.092198	0.492471	3.52885	1.58215	2.35998	0.0276067	1.72805	up	Glycosyl hydrolase family 47	Mannosyl-oligosaccharide alpha-1,2-mannosidase isoform A GN=alpha-Man-I OS=Drosophila melanogaster (Fruit fly) PE=1 SV=2	ER degradation-enhancing alpha-mannosidase-like 2, partial [Zootermopsis nevadensis]
LOCMI10852	3.46873	1.5119	2.43943	12.2556	10.7434	12.9607	0.00501237	1.22802	up	eIF4-gamma/eIF5/eIF2-epsilon;; Bacterial transferase hexapeptide (six repeats);; Hexapeptide repeat of succinyl-transferase;; Nucleotidyl transferase	Translation initiation factor eIF-2B subunit epsilon GN=eif2b5 OS=Dictyostelium discoideum (Slime mold) PE=3 SV=1	Translation initiation factor eIF-2B subunit epsilon [Zootermopsis nevadensis]
LOCMI10855	6.93927	3.77665	0.682755	0.757445	1.51983	2.3409	0.0273616	-2.08958	down	Immunoglobulin I-set domain;; Immunoglobulin domain;; Immunoglobulin domain	Titin GN=CG1915 OS=Drosophila melanogaster (Fruit fly) PE=1 SV=3	PREDICTED: LOW QUALITY PROTEIN: titin-like [Apis florea]
LOCMI10859	20.3497	23.3345	6.30678	16.1135	5.42532	7.47611	0.0152989	-1.74009	down	Transmembrane amino acid transporter protein	Putative amino acid permease F59B2.2 GN=F59B2.2 OS=Caenorhabditis elegans PE=3 SV=2	Proton-coupled amino acid transporter 4 [Zootermopsis nevadensis]
LOCMI10877	0.473191	0.412375	0.939016	4.94695	2.68084	6.36282	0.00571351	1.7173	up	Aminotransferase class I and II	Probable alanine aminotransferase, mitochondrial (Precursor) GN=gpt OS=Dictyostelium discoideum (Slime mold) PE=3 SV=1	alanine aminotransferase 1 [Sogatella furcifera]
LOCMI10883	1.17939	0.940689	1.19971	4.44452	4.1253	8.91373	0.0043542	1.31354	up	Molybdopterin-binding domain of aldehyde dehydrogenase;; Aldehyde oxidase and xanthine dehydrogenase, a/b hammerhead domain;; FAD binding domain in molybdopterin dehydrogenase;; CO dehydrogenase flavoprotein C-terminal domain;; [2Fe-2S] binding domain;; 2Fe-2S iron-sulfur cluster binding domain	Xanthine dehydrogenase GN=xdh OS=Dictyostelium discoideum (Slime mold) PE=3 SV=1	Xanthine dehydrogenase, partial [Zootermopsis nevadensis]
LOCMI10891	74.1769	52.7873	28.8941	1116.2	1446.25	1172.47	6.89073e-14	3.47149	up	--	--	--
LOCMI10894	3.30728	2.63078	1.50541	23.0637	5.43461	17.9109	0.0406018	1.45912	up	pfkB family carbohydrate kinase	Adenosine kinase GN=adk OS=Dictyostelium discoideum (Slime mold) PE=3 SV=2	hypothetical protein L798_10943, partial [Zootermopsis nevadensis]
LOCMI10912	185.747	187.611	73.1289	8.01554	22.0633	20.4604	3.19497e-11	-3.95798	down	--	--	endonuclease-reverse transcriptase [Eyprepocnemis plorans plorans]
LOCMI10925	1.66296	0.448152	1.97835	8.75589	6.92646	10.5409	0.0273201	1.50058	up	Leucine Rich repeats (2 copies)	--	Leucine-rich repeat-containing protein C10orf11-like protein [Zootermopsis nevadensis]
LOCMI10929	0.271176	0	0	1.85637	1.83439	6.80577	0.00760139	3.21982	up	Spondin_N;; Thrombospondin type 1 domain;; Reeler domain;; Kunitz/Bovine pancreatic trypsin inhibitor domain	Kunitz-type serine protease inhibitor U1-aranetoxin-Av1a OS=Araneus ventricosus (Orbweaver spider) PE=2 SV=1	f-spondin, putative [Pediculus humanus corporis]
LOCMI10930	8.37462	11.6979	8.03311	7.27178	6.30026	9.03539	9.04907e-05	-1.33188	down	Elongation factor Tu GTP binding domain;; GTP-binding protein LepA C-terminus;; Elongation factor G C-terminus;; Elongation Factor G, domain II;; Elongation factor Tu domain 2;; Ras family;; 50S ribosome-binding GTPase;; Signal recognition particle receptor beta subunit	Translation factor GUF1 homolog, mitochondrial {ECO:0000255|HAMAP-Rule:MF_03137} (Precursor) GN=CPIJ012086 OS=Culex quinquefasciatus (Southern house mosquito) PE=3 SV=1	PREDICTED: translation factor GUF1 homolog, mitochondrial isoform X1 [Tribolium castaneum]
LOCMI10932	12.8299	10.295	14.8095	62.7086	34.758	63.6636	0.00288069	1.03039	up	RmlD substrate binding domain;; NAD dependent epimerase/dehydratase family;; Polysaccharide biosynthesis protein;; 3-beta hydroxysteroid dehydrogenase/isomerase family;; Male sterility protein;; NADH(P)-binding	--	Methionine adenosyltransferase 2 subunit beta [Zootermopsis nevadensis]
LOCMI10938	3.05866	2.66248	4.39915	17.7713	12.523	16.9404	0.0003268	1.17975	up	Transglutaminase-like superfamily;; Hemimethylated DNA-binding protein YccV like;; F-box-like	--	F-box only protein 21 [Zootermopsis nevadensis]
LOCMI10946	12.8186	8.00974	11.4687	31.7682	47.7443	65.3734	0.0284992	1.10042	up	--	--	PREDICTED: uncharacterized protein LOC105189583 [Harpegnathos saltator]
LOCMI10961	29.1818	36.3044	40.8605	23.8131	17.8869	20.4249	1.9885e-11	-1.77422	down	--	Protein lethal(2)k10201 GN=l(2)k10201 OS=Drosophila melanogaster (Fruit fly) PE=4 SV=2	hypothetical protein L798_13851 [Zootermopsis nevadensis]
LOCMI10971	1.50875	1.961	2.34356	17.7902	6.8427	10.0125	0.00597638	1.48456	up	Proteasome non-ATPase 26S subunit	--	26S proteasome non-ATPase regulatory subunit 5 [Zootermopsis nevadensis]
LOCMI10976	1.60514	2.68934	2.20136	16.6763	21.8844	14.2709	0.000130406	1.94538	up	Zinc-binding dehydrogenase;; Zinc-binding dehydrogenase	Probable quinone oxidoreductase OS=Leishmania amazonensis PE=3 SV=1	PREDICTED: prostaglandin reductase 1-like [Nasonia vitripennis]
LOCMI10977	0.670197	0.940534	2.06837	29.309	4.65217	32.7686	0.000134496	2.86264	up	Leucine rich repeat;; Leucine Rich repeats (2 copies);; Leucine Rich Repeat;; Leucine rich repeats (6 copies);; Leucine rich repeat;; Leucine Rich repeat	Protein toll (Precursor) GN=Tl OS=Drosophila melanogaster (Fruit fly) PE=1 SV=1	tyrosine-protein kinase Src42A [Capsaspora owczarzaki ATCC 30864]
LOCMI10988	0.648109	0.884605	0.571731	5.22205	2.3089	5.08027	0.00366771	1.45953	up	Ribonuclease III domain;; Ribonuclease-III-like;; Dicer dimerisation domain;; PAZ domain;; Helicase conserved C-terminal domain;; Type III restriction enzyme, res subunit;; DEAD/DEAH box helicase;; Double-stranded RNA binding motif	Endoribonuclease dcr-1 GN=dcr-1 OS=Caenorhabditis elegans PE=1 SV=3	Dicer 2 [Blattella germanica]
LOCMI11004	1.58062	1.72404	2.11507	7.82681	6.23287	8.90239	0.00574798	1.02508	up	GPI transamidase subunit PIG-U	--	Phosphatidylinositol glycan anchor biosynthesis class U protein [Zootermopsis nevadensis]
LOCMI11007	0.85384	0.523014	0.495134	16.2236	3.11671	18.1859	3.44441e-06	3.04356	up	GHH signature containing HNH/Endo VII superfamily nuclease toxin;; EGF-like domain;; RHS Repeat;; NHL repeat;; Human growth factor-like EGF	Teneurin-m GN=Ten-m OS=Drosophila melanogaster (Fruit fly) PE=1 SV=2	Teneurin-3, partial [Zootermopsis nevadensis]
LOCMI11014	0.653537	0.538174	0.77624	0.545923	0.236136	0.516726	0.00147837	-1.59471	down	Cation-channel complex subunit UNC-79	Uncoordinated protein 79 GN=unc-79 OS=Caenorhabditis elegans PE=4 SV=3	hypothetical protein TcasGA2_TC010767 [Tribolium castaneum]
LOCMI11017	10.9208	3.3912	40.7283	10.8228	9.77311	8.03673	0.0448475	-1.73045	down	GDSL-like Lipase/Acylhydrolase;; GDSL-like Lipase/Acylhydrolase family	--	AGAP006396-PA [Anopheles gambiae str. PEST]
LOCMI11018	5.40973	3.96989	7.88595	1.96474	2.55946	3.41126	2.27752e-05	-2.07024	down	GDSL-like Lipase/Acylhydrolase;; GDSL-like Lipase/Acylhydrolase family	--	phospholipase B, plb1, putative [Pediculus humanus corporis]
LOCMI11030	0.542931	0.782611	0.414019	7.32665	3.40716	5.6685	0.00401676	1.99728	up	Nucleoporin autopeptidase	Nuclear pore complex protein Nup96 {ECO:0000250|UniProtKB:P52948} (Precursor) OS=Caenorhabditis elegans PE=2 SV=1	PREDICTED: nuclear pore complex protein Nup98-Nup96-like [Megachile rotundata]
LOCMI11042	5.45769	5.06717	8.79867	76.5037	34.0599	43.4627	2.37401e-05	1.92431	up	Membrane dipeptidase (Peptidase family M19)	--	Dipeptidase 1, partial [Zootermopsis nevadensis]
LOCMI11046	2.48049	3.8825	2.59132	10.4571	13.568	17.0316	0.0193053	1.13029	up	Membrane dipeptidase (Peptidase family M19)	--	AGAP011654-PA-like protein [Anopheles sinensis]
LOCMI11060	4.89048	5.32721	3.77014	3.24115	4.63272	4.41848	0.00439504	-1.17501	down	Ankyrin repeats (3 copies);; Ankyrin repeats (many copies);; Ankyrin repeat;; Ankyrin repeats (many copies);; Ankyrin repeat	Alpha-latrocrustotoxin-Lt1a (Precursor; Fragment) OS=Latrodectus tredecimguttatus (Mediterranean black widow spider) PE=2 SV=2	ankyrin repeat protein [Trichomonas vaginalis G3]
LOCMI11092	295.925	51.2717	90.7903	10.1812	11.1372	9.31041	5.09645e-12	-4.54936	down	Vacuolar sorting protein 9 (VPS9) domain	--	hypothetical protein DAPPUDRAFT_41981 [Daphnia pulex]
LOCMI11093	124.258	28.861	41.9521	5.99534	4.97203	8.02832	6.16304e-11	-4.13705	down	--	--	--
LOCMI11110	0.953468	0.244483	4.08433	105.02	16.2733	47.6229	0.000142177	3.48712	up	--	--	--
LOCMI11114	11.7975	7.9034	20.9452	53.1425	68.6082	101.064	0.00319813	1.41442	up	E1-E2 ATPase;; Cation transporting ATPase, C-terminus;; haloacid dehalogenase-like hydrolase;; Cation transporter/ATPase, N-terminus;; haloacid dehalogenase-like hydrolase;; Putative hydrolase of sodium-potassium ATPase alpha subunit;; haloacid dehalogenase-like hydrolase	Calcium-transporting ATPase sarcoplasmic/endoplasmic reticulum type OS=Anopheles gambiae (African malaria mosquito) PE=3 SV=5	PREDICTED: calcium-transporting ATPase sarcoplasmic/endoplasmic reticulum type-like [Megachile rotundata]
LOCMI11121	11.958	15.0612	16.0679	1.29411	2.34366	3.57354	1.62557e-06	-3.28793	down	--	--	--
LOCMI11122	25.9924	22.4114	29.5902	20.2943	16.1767	26.5775	3.95239e-08	-1.32735	down	MIZ/SP-RING zinc finger;; Zinc-finger of the MIZ type in Nse subunit	E3 SUMO-protein ligase gei-17 GN=gei-17 OS=Caenorhabditis elegans PE=1 SV=4	Zinc finger MIZ domain-containing protein 1 [Zootermopsis nevadensis]
LOCMI11136	2.39671	3.80419	6.52867	25.8485	20.261	42.169	0.000715864	1.69279	up	Sodium:dicarboxylate symporter family	Excitatory amino acid transporter GN=glt-1 OS=Caenorhabditis elegans PE=1 SV=2	high-affinity Na+-dependent glutamate transporter [Diploptera punctata]
LOCMI11147	11.5183	11.7648	16.8321	704.263	39.2565	28.0616	0.00768299	2.78011	up	Hemocyanin, ig-like domain;; Hemocyanin, copper containing domain;; Hemocyanin, all-alpha domain	Allergen Cr-PI (Precursor) OS=Periplaneta americana (American cockroach) PE=1 SV=1	hexamerin-like protein 2 [Locusta migratoria]
LOCMI11160	9.75472	4.89939	6.11657	103.94	73.179	120.375	5.75108e-11	2.70209	up	--	--	--
LOCMI11161	4.63285	1.80343	4.10704	66.8682	26.8789	48.6508	1.00897e-07	2.63181	up	Animal haem peroxidase	Peroxidase (Precursor) GN=Pxd OS=Drosophila melanogaster (Fruit fly) PE=2 SV=2	Chorion peroxidase, partial [Zootermopsis nevadensis]
LOCMI11162	2.52821	0.880668	1.76657	18.0499	5.64021	10.5136	0.0225664	1.55872	up	Animal haem peroxidase	Chorion peroxidase (Precursor) GN=Pxt OS=Drosophila melanogaster (Fruit fly) PE=2 SV=3	Chorion peroxidase, partial [Zootermopsis nevadensis]
LOCMI11170	3.1219	6.97872	3.45806	0.921164	2.72461	1.82436	0.00704549	-2.11054	down	--	--	--
LOCMI11190	4.36072	5.42038	3.92978	27.3555	16.78	19.239	0.0157646	1.133	up	Ribosomal protein S18	--	28S ribosomal protein S18c, mitochondrial [Zootermopsis nevadensis]
LOCMI11198	6.28967	3.56495	6.80915	5.96234	4.89547	5.68192	0.0272434	-1.00545	down	Phosphorylase superfamily	S-methyl-5&apos;-thioadenosine phosphorylase {ECO:0000255|HAMAP-Rule:MF_03155} GN=AND_22863 OS=Anopheles darlingi (Mosquito) PE=3 SV=1	PREDICTED: purine nucleoside phosphorylase-like [Diaphorina citri]
LOCMI11200	0.447788	0.326719	1.6415	0.422113	0.278739	0.205241	0.0191105	-2.12522	down	Peptidase family M13;; Peptidase family M13	Neprilysin-11 GN=nep-11 OS=Caenorhabditis elegans PE=1 SV=2	endothelin-converting enzyme, putative [Pediculus humanus corporis]
LOCMI11204	0.890167	1.24352	2.41357	10.963	5.73465	8.15596	0.0357471	1.31309	up	Inward rectifier potassium channel	Inward rectifier potassium channel irk-1 GN=irk-1 OS=Caenorhabditis elegans PE=2 SV=2	ATP-sensitive inward rectifier potassium channel 12 [Zootermopsis nevadensis]
LOCMI11206	19.3566	14.0721	25.5568	171.736	116.162	157.995	1.38332e-09	1.87241	up	B-cell receptor-associated protein 31-like	Endoplasmic reticulum transmembrane protein YET-like GN=DDB_G0287543 OS=Dictyostelium discoideum (Slime mold) PE=3 SV=2	B-cell receptor-associated protein 31 [Zootermopsis nevadensis]
LOCMI11214	0.486401	0.607627	0.498882	0.279909	0.130126	0.340443	0.00385252	-1.96319	down	Acyltransferase family	Nose resistant to fluoxetine protein 6 (Precursor) GN=nrf-6 OS=Caenorhabditis elegans PE=1 SV=3	Nose resistant to fluoxetine protein 6, partial [Zootermopsis nevadensis]
LOCMI11244	0.841091	2.28513	2.97607	14.4583	8.4099	24.026	0.00849613	1.75824	up	Activator of Hsp90 ATPase, N-terminal;; Activator of Hsp90 ATPase homolog 1-like protein	Activator of 90 kDa heat shock protein ATPase homolog GN=ahsa OS=Dictyostelium discoideum (Slime mold) PE=2 SV=1	hypothetical protein L798_08367 [Zootermopsis nevadensis]
LOCMI11247	0	0	0	0.944308	0.583855	0.980609	0.000893742	4.42253	up	Ion transport protein;; Transient receptor ion channel II;; Ankyrin repeats (3 copies);; Polycystin cation channel;; Ankyrin repeat;; Ankyrin repeat;; Ankyrin repeats (many copies);; Ankyrin repeats (many copies)	Transient receptor potential-gamma protein GN=Trpgamma OS=Drosophila melanogaster (Fruit fly) PE=1 SV=2	Transient receptor potential-gamma protein, partial [Zootermopsis nevadensis]
LOCMI11253	3.52689	5.38894	8.04685	2.47222	5.16821	6.07659	0.0402368	-1.25494	down	Domain of unknown function (DUF4207)	--	hypothetical protein L798_01539 [Zootermopsis nevadensis]
LOCMI11255	1.29627	3.62023	1.61288	13.4452	8.60186	15.7007	0.0195818	1.3952	up	G-protein alpha subunit;; ADP-ribosylation factor family	G protein alpha q subunit GN=Galphaq OS=Drosophila melanogaster (Fruit fly) PE=2 SV=2	Guanine nucleotide-binding protein G(q) subunit alpha [Zootermopsis nevadensis]
LOCMI11262	0.474901	1.0203	0.540959	3.17962	2.74347	17.7383	0.0163254	2.12464	up	Carbon-nitrogen hydrolase	Vanin-like protein 2 (Precursor) GN=CG32751 OS=Drosophila melanogaster (Fruit fly) PE=3 SV=1	PREDICTED: vanin-like protein 1 [Harpegnathos saltator]
LOCMI11263	19.2089	20.4173	34.9918	9.68865	5.13455	6.69155	7.31625e-13	-2.75077	down	Zinc finger, C2H2 type	Zinc finger protein jing homolog GN=AAEL000263 OS=Aedes aegypti (Yellowfever mosquito) PE=3 SV=1	hypothetical protein L798_08557 [Zootermopsis nevadensis]
LOCMI11283	5.01563	10.7898	7.99947	37.6227	34.7312	51.1364	0.00225543	1.31089	up	--	--	--
LOCMI11291	1.14782	1.80912	1.66724	14.2834	4.66176	10.5469	0.00925503	1.5348	up	Myristoyl-CoA:protein N-myristoyltransferase, N-terminal domain;; Myristoyl-CoA:protein N-myristoyltransferase, C-terminal domain	Glycylpeptide N-tetradecanoyltransferase GN=Nmt OS=Drosophila melanogaster (Fruit fly) PE=2 SV=2	Glycylpeptide N-tetradecanoyltransferase 1 [Zootermopsis nevadensis]
LOCMI11304	981.654	1058.84	1410.32	1125.5	1004	1333.09	8.54348e-06	-1.00415	down	Ribosomal protein L7Ae/L30e/S12e/Gadd45 family	60S ribosomal protein L7a GN=RpL7A OS=Drosophila melanogaster (Fruit fly) PE=1 SV=2	ribosomal protein L7A [Coptotermes formosanus]
LOCMI11314	0.430442	0.235827	0.265334	2.5111	1.88463	2.89494	0.00698229	1.70239	up	Ciliary basal body-associated, B9 protein;; Protein of unknown function (DUF1619);; Protein of unknown function (DUF1619)	--	hypothetical protein Phum_PHUM164710 [Pediculus humanus corporis]
LOCMI11326	39.2101	34.643	45.5694	177.299	227.707	170.9	0.000535876	1.25826	up	Acyl CoA binding protein	Acyl-CoA-binding protein homolog GN=Dbi OS=Drosophila melanogaster (Fruit fly) PE=2 SV=1	diazepam-binding inhibitor [Aedes aegypti]
LOCMI11328	29.5761	29.3836	46.005	317.487	158.911	264.367	1.15179e-06	1.76054	up	Acyl CoA binding protein	Putative acyl-CoA-binding protein OS=Hypsibius dujardini (Water bear) PE=3 SV=1	PREDICTED: putative acyl-CoA-binding protein [Tribolium castaneum]
LOCMI11330	4.03669	3.68796	5.26869	24.0259	14.2829	22.107	0.00155608	1.14874	up	Glycosyl hydrolases family 18	Chitinase domain-containing protein 1 (Precursor) GN=chid1 OS=Dictyostelium discoideum (Slime mold) PE=3 SV=1	Chitinase domain-containing protein 1 [Zootermopsis nevadensis]
LOCMI11335	0.46582	0.606012	1.24585	5.40392	10.5367	5.89379	0.00088987	2.11201	up	Gelsolin repeat;; Villin headpiece domain	Gelsolin, cytoplasmic OS=Homarus americanus (American lobster) PE=1 SV=1	Villin-1 [Zootermopsis nevadensis]
LOCMI11341	0.457465	0.208037	0.318318	10.8596	2.45152	6.05255	0.000219306	2.89658	up	GNT-I family	Putative alpha-1,3-mannosyl-glycoprotein 2-beta-N-acetylglucosaminyltransferase GN=gly-13 OS=Caenorhabditis elegans PE=2 SV=2	Alpha-1,3-mannosyl-glycoprotein 2-beta-N-acetylglucosaminyltransferase [Zootermopsis nevadensis]
LOCMI11361	8.33339	5.90982	7.61313	37.4895	26.7792	43.6866	0.000528874	1.23329	up	Triple QxxK/R motif-containing protein family	--	--
LOCMI11363	5.52769	7.7775	8.21364	60.1274	45.8904	65.8511	1.40378e-10	1.93638	up	MAPEG family	--	micorsomal glutathione S-transferase [Locusta migratoria]
LOCMI11369	13.0936	20.7325	20.3103	0.192582	1.77778	2.26339	1.2305e-08	-4.31084	down	Acyltransferase family	Nose resistant to fluoxetine protein 6 (Precursor) GN=nrf-6 OS=Caenorhabditis elegans PE=1 SV=3	PREDICTED: nose resistant to fluoxetine protein 6-like isoform X1 [Nasonia vitripennis]
LOCMI11370	0.546874	1.06917	1.54131	14.3778	2.82008	8.37263	0.020827	1.7826	up	IMP dehydrogenase / GMP reductase domain;; CBS domain;; Nitronate monooxygenase;; FMN-dependent dehydrogenase;; Histidine biosynthesis protein;; Thiazole biosynthesis protein ThiG	Inosine-5&apos;-monophosphate dehydrogenase {ECO:0000255|HAMAP-Rule:MF_03156} GN=ras OS=Drosophila melanogaster (Fruit fly) PE=1 SV=1	Inosine-5&apos;-monophosphate dehydrogenase 1 [Zootermopsis nevadensis]
LOCMI11386	14.9485	22.9441	23.8757	18.2923	20.0758	19.0471	0.00133999	-1.09267	down	Pre-mRNA-splicing factor of RES complex	BUD13 homolog GN=R08D7.1 OS=Caenorhabditis elegans PE=3 SV=1	BUD13-like protein [Zootermopsis nevadensis]
LOCMI11412	0	0	0.14944	2.27899	1.29357	3.90733	0.00377793	3.30458	up	Sugar (and other) transporter;; Major Facilitator Superfamily	Membrane transporter D1 OS=Leishmania donovani PE=3 SV=1	Solute carrier family 2, facilitated glucose transporter member 10 [Zootermopsis nevadensis]
LOCMI11417	1.94916	1.74923	1.53645	0.521386	0.972549	0.290886	0.00050885	-2.35472	down	von Willebrand factor type A domain;; von Willebrand factor type A domain;; Sushi domain (SCR repeat);; Lectin C-type domain;; VWA domain containing CoxE-like protein;; Ssl1-like	--	Von Willebrand factor type A (vWA) domain containing protein [Coptotermes formosanus]
LOCMI11421	20.4052	29.4769	9.66985	8.3211	12.8234	10.9157	0.00145529	-1.83731	down	DNA repair protein endonuclease SAE2/CtIP C-terminus	--	hypothetical protein L798_04486 [Zootermopsis nevadensis]
LOCMI11426	8.94844	10.5091	13.0775	68.7696	48.0747	77.0896	2.46185e-08	1.52734	up	Translocation protein Sec62	--	Translocation protein SEC62 [Zootermopsis nevadensis]
LOCMI11430	0.091666	0.038538	0.147403	1.63395	0.649058	2.16408	0.000149421	2.66723	up	Helix-loop-helix DNA-binding domain	--	Basic helix-loop-helix domain-containing protein [Zootermopsis nevadensis]
LOCMI11432	21.3497	33.6712	43.057	509.772	74.6627	348.063	0.00248942	2.06159	up	Leucine rich repeat;; Leucine Rich repeats (2 copies);; Leucine Rich Repeat;; Leucine rich repeat	Peroxidasin homolog (Precursor) GN=pxn-1 OS=Caenorhabditis elegans PE=1 SV=1	variable lymphocyte receptor, partial [Locusta migratoria]
LOCMI11457	7.46892	2.83391	5.83432	25.8736	20.8527	38.4579	0.00784334	1.31792	up	Calponin homology (CH) domain;; CAMSAP CH domain	Paralyzed arrest at two-fold protein 6 GN=pat-6 OS=Caenorhabditis elegans PE=1 SV=1	Beta-parvin [Zootermopsis nevadensis]
LOCMI11462	2.16396	0	1.51182	12.9157	10.7673	10.8402	0.0413124	1.97455	up	--	--	hypothetical protein L798_03169 [Zootermopsis nevadensis]
LOCMI11490	1.15554	1.48602	1.00341	10.157	3.15898	6.64197	0.0380368	1.31647	up	AAA domain;; AAA domain;; Part of AAA domain;; AAA domain;; UvrD/REP helicase N-terminal domain;; UvrD-like helicase C-terminal domain	Probable RNA helicase armi GN=armi OS=Drosophila melanogaster (Fruit fly) PE=1 SV=4	Putative helicase mov-10-A [Zootermopsis nevadensis]
LOCMI11494	3.02038	2.48011	2.85626	26.781	9.30543	21.0596	0.000182928	1.67949	up	Pyridoxal-phosphate dependent enzyme;; CBS domain	Cystathionine beta-synthase GN=cysB OS=Dictyostelium discoideum (Slime mold) PE=2 SV=2	Cystathionine beta-synthase [Zootermopsis nevadensis]
LOCMI11504	0	0	0	2.37102	2.84876	4.81095	0.0013747	4.31448	up	CD80-like C2-set immunoglobulin domain;; Immunoglobulin domain	--	hypothetical protein L798_09549, partial [Zootermopsis nevadensis]
LOCMI11505	2.17354	1.64825	1.67801	9.26639	6.09371	7.86063	0.0158849	1.0126	up	Sema domain	Semaphorin-2A (Precursor) GN=SEMA-2A OS=Schistocerca gregaria (Desert locust) PE=2 SV=1	PREDICTED: semaphorin-2A [Microplitis demolitor]
LOCMI11512	2.07278	1.65999	2.50147	20.528	9.08319	21.4902	0.000277932	1.91429	up	PMP-22/EMP/MP20/Claudin family;; PMP-22/EMP/MP20/Claudin tight junction	--	hypothetical protein L798_04146 [Zootermopsis nevadensis]
LOCMI11518	3.45461	2.50801	5.83214	27.2493	15.5769	16.7472	0.00816586	1.28976	up	FG-GAP repeat;; Repeat domain in Vibrio, Colwellia, Bradyrhizobium and Shewanella	Putative protein tag-256 GN=tag-256 OS=Caenorhabditis elegans PE=4 SV=1	T-cell immunomodulatory protein [Zootermopsis nevadensis]
LOCMI11535	13.2759	9.37428	12.4065	7.53632	9.67966	8.64938	4.14677e-05	-1.41287	down	GatB/GatE catalytic domain;; GatB domain	Glutamyl-tRNA(Gln) amidotransferase subunit B, mitochondrial {ECO:0000255|HAMAP-Rule:MF_03147} (Precursor) GN=AAEL009908 OS=Aedes aegypti (Yellowfever mosquito) PE=3 SV=1	putative glutamyl-tRNA(Gln) amidotransferase subunit B, mitochondrial [Zootermopsis nevadensis]
LOCMI11542	5.85175	4.33467	9.48745	29.0516	19.46	33.8522	0.0169058	1.01249	up	ATPase family associated with various cellular activities (AAA);; Vps4 C terminal oligomerisation domain;; MIT (microtubule interacting and transport) domain	Vacuolar protein sorting-associated protein 4 GN=vps4 OS=Dictyostelium discoideum (Slime mold) PE=3 SV=1	vacuolar protein sorting-associating protein 4 [Spodoptera frugiperda]
LOCMI11546	70.1965	15.6221	162.378	5.54503	9.77731	8.298	3.4108e-07	-3.97229	down	WAP-type (Whey Acidic Protein) 'four-disulfide core'	--	PREDICTED: WAP four-disulfide core domain protein 2-like isoform X1 [Apis dorsata]
LOCMI11548	0.97763	1.83091	0.77789	11.2708	5.87117	11.4498	0.00184073	1.84349	up	alpha/beta hydrolase fold;; Alpha/beta hydrolase family;; Alpha/beta hydrolase family	Kynurenine formamidase {ECO:0000255|HAMAP-Rule:MF_03014} GN=KFase OS=Drosophila melanogaster (Fruit fly) PE=1 SV=1	putative arylformamidase [Zootermopsis nevadensis]
LOCMI11549	0.596521	0	0	4.09774	4.87894	10.3729	0.0129657	2.9791	up	--	--	--
LOCMI11552	4.00575	1.6168	2.8968	16.8167	26.251	35.28	0.000595627	2.0525	up	Sushi domain (SCR repeat)	--	P-selectin [Zootermopsis nevadensis]
LOCMI11566	1.10545	1.39728	2.78596	15.2488	6.69064	21.1895	0.00497945	1.84223	up	FAM195 family	--	hypothetical protein L798_13321 [Zootermopsis nevadensis]
LOCMI11569	0	0	0	1.40234	1.36178	3.02404	0.0121405	3.62008	up	--	PXMP2/4 family protein 2 GN=DDB_G0278529 OS=Dictyostelium discoideum (Slime mold) PE=3 SV=1	MPV17 mitochondrial membrane protein-like [Acyrthosiphon pisum]
LOCMI11580	7.35025	10.634	15.5066	48.9879	30.6857	73.018	0.0250898	1.10473	up	Ras family;; Miro-like protein;; ADP-ribosylation factor family;; Elongation factor Tu GTP binding domain;; Signal recognition particle receptor beta subunit;; Gtr1/RagA G protein conserved region;; 50S ribosome-binding GTPase	Ras-related protein Rab6 {ECO:0000312|EMBL:AAF53168.1} OS=Drosophila melanogaster (Fruit fly) PE=1 SV=1	PREDICTED: ras-related protein Rab6 isoform X1 [Acromyrmex echinatior]
LOCMI11644	2.33421	2.08684	4.01122	14.2271	11.3152	16.5968	0.000799714	1.26736	up	SAM domain (Sterile alpha motif);; SAM domain (Sterile alpha motif)	Stromal interaction molecule homolog (Precursor) GN=Stim OS=Drosophila melanogaster (Fruit fly) PE=1 SV=1	Stromal interaction molecule-like protein [Zootermopsis nevadensis]
LOCMI11660	61.1351	54.4192	73.4253	298.136	212.726	277.515	6.02165e-06	1.03377	up	ADP-ribosylation factor family;; Miro-like protein;; Gtr1/RagA G protein conserved region;; Signal recognition particle receptor beta subunit;; Ras family;; 50S ribosome-binding GTPase	GTP-binding protein SAR1 GN=ZK180.4 OS=Caenorhabditis elegans PE=3 SV=1	GTP-binding protein SAR1B, putative [Pediculus humanus corporis]
LOCMI11677	2.36291	4.4466	2.32539	0.613464	1.58213	3.30699	0.0497073	-1.66291	down	ELMO/CED-12 family	ELMO domain-containing protein C56G7.3 GN=C56G7.3 OS=Caenorhabditis elegans PE=3 SV=2	ELMO domain-containing protein 3 [Zootermopsis nevadensis]
LOCMI11713	1312.35	1384.07	1201.06	673.335	873.191	752.435	5.74661e-09	-1.74177	down	Chitin binding Peritrophin-A domain	--	hypothetical protein L798_10753 [Zootermopsis nevadensis]
LOCMI11714	145.674	129.186	127.833	69.1818	107.108	116.235	2.70156e-05	-1.44793	down	Chitin binding Peritrophin-A domain	Peritrophin-1 (Precursor) GN=Aper1 OS=Anopheles gambiae (African malaria mosquito) PE=2 SV=2	Peritrophin-1 [Zootermopsis nevadensis]
LOCMI11720	1.6938	1.98225	1.69588	2.03735	0.94345	1.55253	0.0155151	-1.2507	down	--	--	hypothetical protein L798_08098 [Zootermopsis nevadensis]
LOCMI11731	11.3766	9.14677	18.3747	5.78235	8.58294	6.61767	2.12252e-05	-1.8207	down	PDZ domain (Also known as DHR or GLGF);; PDZ domain	Partitioning defective protein 3 OS=Caenorhabditis elegans PE=1 SV=1	hypothetical protein Phum_PHUM257850 [Pediculus humanus corporis]
LOCMI11732	0.976512	0.638357	1.25028	6.92305	4.29408	6.92804	0.00874953	1.52946	up	Per1-like	Post-GPI attachment to proteins factor 3 (Precursor) GN=PGAP3 OS=Drosophila melanogaster (Fruit fly) PE=1 SV=2	Post-GPI attachment to proteins factor 3, partial [Zootermopsis nevadensis]
LOCMI11735	1.37537	0.562711	2.24742	21.0973	9.71133	14.1667	0.000718567	2.18446	up	Peroxisomal biogenesis factor 11 (PEX11)	--	Peroxisomal membrane protein 11C [Zootermopsis nevadensis]
LOCMI11745	1.1376	1.60699	1.34569	10.2479	8.384	10.8315	1.72555e-06	1.76875	up	tRNA synthetases class I (C) catalytic domain;; tRNA synthetases class I (M)	Cysteine--tRNA ligase, cytoplasmic GN=cysS OS=Dictyostelium discoideum (Slime mold) PE=3 SV=1	putative cysteinyl-tRNA synthetase, mitochondrial [Zootermopsis nevadensis]
LOCMI11746	0	0.701361	0	5.21916	11.2483	14.4798	0.00147186	3.55539	up	--	--	hypothetical protein L798_14756 [Zootermopsis nevadensis]
LOCMI11756	66.0872	43.1063	79.2809	269.479	272.023	357.677	0.000122384	1.22872	up	BNIP3	NIP3 homolog GN=dct-1 OS=Caenorhabditis elegans PE=1 SV=2	BCL2/adenovirus E1B 19 kDa protein-interacting protein, putative [Pediculus humanus corporis]
LOCMI11759	2.30913	1.76525	3.05825	14.7187	5.61772	13.1623	0.0284876	1.14063	up	Component of IIS longevity pathway SMK-1	Serine/threonine-protein phosphatase 4 regulatory subunit 3 GN=flfl OS=Drosophila melanogaster (Fruit fly) PE=1 SV=4	SMEK-like protein 1 [Camponotus floridanus]
LOCMI11763	14.5427	10.5004	15.9834	101.158	37.9432	72.1195	0.00377078	1.28999	up	Translocon-associated protein (TRAP), alpha subunit	Translocon-associated protein subunit alpha (Precursor) GN=ssr1 OS=Dictyostelium discoideum (Slime mold) PE=3 SV=1	Translocon-associated protein subunit alpha [Zootermopsis nevadensis]
LOCMI11776	2.26373	2.82035	4.83864	22.9496	7.46877	16.3868	0.0430601	1.15217	up	Transketolase, pyrimidine binding domain;; Dehydrogenase E1 component	Probable 2-oxoglutarate dehydrogenase E1 component DHKTD1 homolog, mitochondrial (Precursor) GN=CG1544 OS=Drosophila melanogaster (Fruit fly) PE=2 SV=2	putative 2-oxoglutarate dehydrogenase E1 component DHKTD1-like protein, mitochondrial [Zootermopsis nevadensis]
LOCMI11783	13.5783	17.1708	19.666	15.9863	13.2452	16.8589	5.47644e-05	-1.13852	down	Zinc finger, C3HC4 type (RING finger)	RING finger protein B GN=rngB OS=Dictyostelium discoideum (Slime mold) PE=2 SV=2	Cell growth regulator with RING finger domain protein 1 [Zootermopsis nevadensis]
LOCMI11787	1.49472	1.72796	1.43767	8.91336	4.30709	8.92896	0.0122406	1.15946	up	Calponin homology (CH) domain;; CAMSAP CH domain;; EF hand	Fimbrin GN=fimA OS=Dictyostelium discoideum (Slime mold) PE=2 SV=2	Plastin-2 [Zootermopsis nevadensis]
LOCMI11808	1.51752	1.48738	0.953032	10.6435	4.41766	8.19374	0.00472458	1.44424	up	CAS/CSE protein, C-terminus;; Cse1;; Importin-beta N-terminal domain	Exportin-2 GN=Cas OS=Drosophila melanogaster (Fruit fly) PE=2 SV=2	Exportin-2 [Zootermopsis nevadensis]
LOCMI11849	0.188965	0.570231	2.6153	0.326453	0.508642	0.478439	0.0443206	-2.0209	down	Adenylate and Guanylate cyclase catalytic domain	Adenylate cyclase type 2 OS=Drosophila melanogaster (Fruit fly) PE=2 SV=3	Adenylate cyclase type 2, partial [Zootermopsis nevadensis]
LOCMI11860	2.66939	0.544871	4.40436	62.9327	113.013	28.0365	4.15023e-05	3.40414	up	--	--	--
LOCMI11867	30.9517	36.4169	45.7061	159.135	129.967	203.801	0.00016212	1.08103	up	Skp1 family, tetramerisation domain	Transcription elongation factor B polypeptide 1 GN=tceb1 OS=Dictyostelium discoideum (Slime mold) PE=3 SV=1	Transcription elongation factor B polypeptide 1 [Zootermopsis nevadensis]
LOCMI11868	3.2559	2.2585	5.04804	18.9141	12.9349	12.7741	0.0343548	1.0411	up	NAD dependent epimerase/dehydratase family;; UDP-glucose 4-epimerase C-term subunit;; 3-beta hydroxysteroid dehydrogenase/isomerase family;; short chain dehydrogenase;; NADH(P)-binding;; Male sterility protein;; KR domain;; Polysaccharide biosynthesis protein	UDP-glucose 4-epimerase {ECO:0000303|PubMed:20519568, ECO:0000303|PubMed:22654673} GN=Gale OS=Drosophila melanogaster (Fruit fly) PE=1 SV=1	putative UDP-glucose 4-epimerase [Zootermopsis nevadensis]
LOCMI11888	6.6798	2.72745	2.967	260.237	45.4145	99.1748	1.02571e-07	3.70009	up	Sugar (and other) transporter;; Major Facilitator Superfamily	Facilitated trehalose transporter Tret1 {ECO:0000303|PubMed:20035867} OS=Apis mellifera ligustica (Common honeybee) PE=1 SV=1	sugar transporter [Aedes aegypti]
LOCMI11889	0.611433	0.78991	1.09283	26.9668	5.42735	8.32206	0.00958971	2.44865	up	--	--	--
LOCMI11890	6.08364	6.119	8.06353	57.9314	26.3415	29.8124	0.00149208	1.43456	up	Sugar (and other) transporter;; Major Facilitator Superfamily	Facilitated trehalose transporter Tret1 {ECO:0000303|PubMed:20035867} OS=Apis mellifera ligustica (Common honeybee) PE=1 SV=1	hypothetical protein L798_12826 [Zootermopsis nevadensis]
LOCMI11922	61.2944	82.9427	73.4481	685.849	194.867	430.951	0.00332726	1.48846	up	Flavin-binding monooxygenase-like;; Pyridine nucleotide-disulphide oxidoreductase;; L-lysine 6-monooxygenase (NADPH-requiring);; Pyridine nucleotide-disulphide oxidoreductase	Senecionine N-oxygenase (Precursor) GN=sno1 OS=Tyria jacobaeae (Cinnabar moth) PE=1 SV=1	PREDICTED: flavin-containing monooxygenase FMO GS-OX5-like [Nasonia vitripennis]
LOCMI11926	0	0.105455	0	0.662156	0.71264	2.15294	0.0103125	3.10624	up	Peptidase family M1;; ERAP1-like C-terminal domain;; Peptidase MA superfamily	Aminopeptidase N OS=Haemonchus contortus (Barber pole worm) PE=2 SV=2	Endoplasmic reticulum aminopeptidase 1 [Zootermopsis nevadensis]
LOCMI11927	0.914792	0.369207	2.76606	27.9964	3.78085	12.415	0.0393582	2.06966	up	--	--	hypothetical protein SINV_03618 [Solenopsis invicta]
LOCMI11945	148.155	166.712	79.6502	167.281	78.5198	65.4743	0.0239803	-1.32431	down	--	--	hypothetical protein L798_08775 [Zootermopsis nevadensis]
LOCMI11950	5.24027	5.61672	10.6226	70.6405	26.3173	53.6044	0.00057063	1.71741	up	Glucosidase II beta subunit-like;; Glucosidase II beta subunit-like protein;; Glucosidase II beta subunit-like protein;; EF hand	--	glucosidase 2 subunit beta precursor, putative [Pediculus humanus corporis]
LOCMI11951	1.34031	0.626319	1.36121	7.91524	3.35748	7.71499	0.013983	1.39977	up	SPOC domain;; RNA recognition motif. (a.k.a. RRM, RBD, or RNP domain);; RNA recognition motif (a.k.a. RRM, RBD, or RNP domain);; RNA recognition motif. (a.k.a. RRM, RBD, or RNP domain);; RNA binding motif	Protein split ends GN=spen OS=Drosophila melanogaster (Fruit fly) PE=1 SV=2	Putative RNA-binding protein 15 [Zootermopsis nevadensis]
LOCMI11959	14.7972	11.1172	42.3653	12.8513	10.9047	10.0527	0.00105949	-1.9034	down	Serpin (serine protease inhibitor)	Serine protease inhibitor {ECO:0000312|EMBL:AAT35220.1} (Precursor) OS=Cyanea capillata (Lion&apos;s mane jellyfish) PE=1 SV=1	PREDICTED: uncharacterized protein LOC105147953 [Acromyrmex echinatior]
LOCMI11967	2.16147	1.00332	1.58019	6.94716	5.76587	8.22306	0.0356177	1.04322	up	short chain dehydrogenase;; NADH(P)-binding;; KR domain;; CD36 family;; NAD dependent epimerase/dehydratase family;; NmrA-like family	Dehydrogenase/reductase SDR family protein 7-like GN=AGAP005532 OS=Anopheles gambiae (African malaria mosquito) PE=3 SV=3	Dehydrogenase/reductase SDR family member 11 [Zootermopsis nevadensis]
LOCMI11970	2.68696	1.74474	3.7689	17.1332	8.29791	15.8871	0.00489295	1.26479	up	TATA-binding protein interacting (TIP20);; HEAT repeats;; HEAT-like repeat;; Adaptin N terminal region;; HEAT repeat;; UME (NUC010) domain;; CLASP N terminal;; non-SMC mitotic condensation complex subunit 1;; Vacuolar 14 Fab1-binding region;; Armadillo/beta-catenin-like repeat	Cullin-associated NEDD8-dissociated protein 1 GN=Cand1 OS=Drosophila melanogaster (Fruit fly) PE=2 SV=1	Cullin-associated NEDD8-dissociated protein 1 [Zootermopsis nevadensis]
LOCMI11986	38.9305	38.2879	47.3632	217.795	124.025	232.138	0.000103599	1.15115	up	Ras family;; Miro-like protein;; ADP-ribosylation factor family	GTP-binding nuclear protein Ran GN=CG1404 OS=Drosophila melanogaster (Fruit fly) PE=1 SV=1	PREDICTED: GTP-binding nuclear protein Ran [Tribolium castaneum]
LOCMI11991	0	0	0.621482	13.504	4.49345	8.98289	0.000878153	3.57085	up	Kua-ubiquitin conjugating enzyme hybrid localisation domain	--	hypothetical protein L798_15069 [Zootermopsis nevadensis]
LOCMI11992	0	0	0.100944	1.35577	0.594296	1.32176	0.015527	2.99406	up	Domain of unknown function (DUF2431);; Ferredoxin-fold anticodon binding domain	--	PREDICTED: ferredoxin-fold anticodon-binding domain-containing protein 1-like [Apis dorsata]
LOCMI11993	2.513	1.7835	2.07423	10.3	8.74388	13.6047	0.000225933	1.29296	up	Sema domain	Semaphorin-2A (Precursor) GN=SEMA-2A OS=Schistocerca gregaria (Desert locust) PE=2 SV=1	RecName: Full=Semaphorin-2A; Short=Sema-2A; AltName: Full=Sema II; Flags: Precursor [Schistocerca gregaria]
LOCMI12011	22.4867	21.2692	13.2341	371.075	172.659	217.617	3.62719e-09	2.62566	up	--	--	--
LOCMI12036	5.0497	6.03328	4.52686	4.20903	4.70805	4.95185	0.000711474	-1.17265	down	NMDA receptor-regulated gene protein 2 C-terminus	--	hypothetical protein CAPTEDRAFT_223194 [Capitella teleta]
LOCMI12055	21.3223	14.163	17.7674	9.11847	13.1206	4.94942	0.00105432	-1.85007	down	--	--	Heparan-alpha-glucosaminide N-acetyltransferase [Zootermopsis nevadensis]
LOCMI12059	3.36288	3.46525	1.73666	15.2606	11.763	22.7324	0.00854712	1.43001	up	Ribosomal protein S2	30S ribosomal protein S2, organellar chromatophore GN=rps2 OS=Paulinella chromatophora PE=3 SV=1	PREDICTED: 28S ribosomal protein S2, mitochondrial [Tribolium castaneum]
LOCMI12062	2.91019	2.4763	3.06882	12.5055	12.6314	14.2192	0.00453305	1.15047	up	Cytidylyltransferase	Uncharacterized protein F26H9.4 GN=F26H9.4 OS=Caenorhabditis elegans PE=3 SV=1	Nicotinamide mononucleotide adenylyltransferase 1 [Zootermopsis nevadensis]
LOCMI12063	0.707587	0.797692	0.445532	5.80779	2.85269	5.84781	0.00120525	1.74578	up	Bromodomain	--	Bromodomain-containing protein 8 [Zootermopsis nevadensis]
LOCMI12066	7.32004	5.48913	4.38531	6.36493	4.04584	6.73678	0.00739183	-1.02993	down	--	Rap-GAP domain-containing protein DDB_G0281809 GN=DDB_G0281809 OS=Dictyostelium discoideum (Slime mold) PE=3 SV=1	hypothetical protein L798_07589 [Zootermopsis nevadensis]
LOCMI12073	0.25795	0.536094	0.455944	1.95778	1.85698	2.27942	0.0336701	1.16822	up	BTB/POZ domain;; Zinc-finger double domain;; SEFIR domain;; Zinc finger, C2H2 type	Protein bric-a-brac 2 GN=bab2 OS=Drosophila melanogaster (Fruit fly) PE=1 SV=2	PREDICTED: zinc finger protein 572-like isoform X2 [Acyrthosiphon pisum]
LOCMI12074	2.22217	2.55472	2.56864	14.2678	6.99703	12.6511	0.0143521	1.12311	up	Myo-inositol-1-phosphate synthase;; Myo-inositol-1-phosphate synthase	Inositol-3-phosphate synthase GN=Inos OS=Drosophila melanogaster (Fruit fly) PE=1 SV=1	Inositol-3-phosphate synthase 1-B [Zootermopsis nevadensis]
LOCMI12077	3.41903	2.01664	4.73416	22.4005	9.64307	22.5763	0.0070745	1.34261	up	Kinesin motor domain	Kinesin heavy chain GN=Khc OS=Drosophila melanogaster (Fruit fly) PE=1 SV=2	Kinesin heavy chain [Zootermopsis nevadensis]
LOCMI12079	1.31802	1.66847	0	14.3409	8.66355	12.166	0.0475605	2.08659	up	7 transmembrane receptor (rhodopsin family);; Serpentine type 7TM GPCR chemoreceptor Srsx	Dopamine receptor 1 (Precursor) GN=Dop1R1 OS=Drosophila melanogaster (Fruit fly) PE=2 SV=2	hypothetical protein L798_13317 [Zootermopsis nevadensis]
LOCMI12083	13.3744	8.92767	2.43181	3.38927	5.1745	5.21481	0.0353613	-1.73742	down	--	--	--
LOCMI12086	6.43527	3.61626	10.0925	42.1901	19.7991	37.7603	0.0183288	1.23013	up	Ferrochelatase	Ferrochelatase, mitochondrial (Precursor) GN=FeCh OS=Drosophila melanogaster (Fruit fly) PE=2 SV=1	Ferrochelatase, mitochondrial [Acromyrmex echinatior]
LOCMI12088	1.29832	0.734084	1.03031	12.972	3.8309	11.5888	0.00790011	1.90586	up	--	--	PREDICTED: uncharacterized protein LOC105154864 [Acromyrmex echinatior]
LOCMI12102	84.9689	107.046	130.899	36.2326	47.8852	38.0771	3.07825e-11	-2.34916	down	--	--	--
LOCMI12133	2.11047	1.44358	1.8018	31.7207	14.4659	22.2479	1.30693e-10	2.57483	up	Glycine cleavage system P-protein;; Beta-eliminating lyase;; Aminotransferase class-V	Glycine dehydrogenase (decarboxylating), mitochondrial (Precursor) GN=gcvP OS=Dictyostelium discoideum (Slime mold) PE=3 SV=1	Glycine dehydrogenase [decarboxylating], mitochondrial [Zootermopsis nevadensis]
LOCMI12140	15.7134	17.6266	22.4292	131.346	81.6811	122.465	4.86374e-08	1.54058	up	SPFH domain / Band 7 family	Mitochondrial prohibitin complex protein 2 GN=phb-2 OS=Caenorhabditis elegans PE=1 SV=2	Prohibitin-2 [Zootermopsis nevadensis]
LOCMI12144	2.78932	1.90521	1.6028	5.73404	10.4392	13.5812	0.0245286	1.17807	up	Ubiquitin family;; IBR domain;; zinc-RING finger domain;; Zinc finger, C3HC4 type (RING finger);; Ring finger domain	Uncharacterized protein DDB_G0292642 GN=DDB_G0292642 OS=Dictyostelium discoideum (Slime mold) PE=3 SV=2	RanBP-type and C3HC4-type zinc finger-containing protein 1 [Zootermopsis nevadensis]
LOCMI12147	385.723	213.651	517.036	365.709	188.607	225.155	0.00119842	-1.48604	down	Ribosomal protein L11, N-terminal domain;; Ribosomal protein L11, RNA binding domain	60S ribosomal protein L12 GN=rpl-12 OS=Caenorhabditis elegans PE=3 SV=1	60S ribosomal protein L12 [Zootermopsis nevadensis]
LOCMI12160	0.321633	0.134001	0.647029	3.52725	2.06834	4.47666	0.00474294	1.97931	up	N-acetyltransferase B complex (NatB) non catalytic subunit;; Tetratricopeptide repeat;; Tetratricopeptide repeat;; Tetratricopeptide repeat	Phagocyte signaling-impaired protein OS=Drosophila melanogaster (Fruit fly) PE=2 SV=1	N-terminal acetyltransferase B complex subunit MDM20 [Zootermopsis nevadensis]
LOCMI12164	36.1865	29.1201	50.3252	169.517	140.255	207.489	0.000521728	1.11866	up	Reverse transcriptase (RNA-dependent DNA polymerase)	--	endonuclease-reverse transcriptase [Eyprepocnemis plorans plorans]
LOCMI12173	8.34084	3.40892	10.4407	3.74556	4.94194	2.141	0.00790011	-1.86458	down	--	Cuticle protein 18.7 OS=Locusta migratoria (Migratory locust) PE=1 SV=1	--
LOCMI12181	9.60357	4.81018	15.2374	55.605	41.6365	70.9653	0.0043456	1.43053	up	RNA polymerase II transcription mediator complex subunit 9	Mediator of RNA polymerase II transcription subunit 9 GN=MED9 OS=Drosophila pseudoobscura pseudoobscura (Fruit fly) PE=3 SV=2	hypothetical protein KGM_01780 [Danaus plexippus]
LOCMI12188	6.58493	7.96657	5.38211	39.6717	13.9229	41.9084	0.0292284	1.1458	up	RNA recognition motif. (a.k.a. RRM, RBD, or RNP domain);; RNA recognition motif (a.k.a. RRM, RBD, or RNP domain);; RNA recognition motif. (a.k.a. RRM, RBD, or RNP domain)	--	Heterogeneous nuclear ribonucleoprotein L, partial [Zootermopsis nevadensis]
LOCMI12196	0	0	0	1.22	0.78085	1.32614	2.19798e-05	5.24916	up	--	--	PREDICTED: muscle M-line assembly protein unc-89 isoform X2 [Solenopsis invicta]
LOCMI12197	6.81271	12.1447	7.16413	7.51198	3.84768	5.06336	0.000890186	-1.65716	down	Sulfotransferase domain;; Sulfotransferase family	--	Carbohydrate sulfotransferase 5, partial [Zootermopsis nevadensis]
LOCMI12198	0.481327	0.590325	0.423166	1.87301	2.34278	2.94181	0.0266845	1.17426	up	CUT domain;; Homeobox domain	Homeobox protein cut GN=ct OS=Drosophila melanogaster (Fruit fly) PE=1 SV=1	Homeobox protein cut, partial [Zootermopsis nevadensis]
LOCMI12201	2.84999	1.02029	1.56888	78.4259	55.789	71.9561	2.20815e-22	4.06845	up	--	--	--
LOCMI12202	0	0	0	68.1974	37.3692	30.6546	8.24191e-10	6.81045	up	--	--	--
LOCMI12208	19.0634	7.68345	31.357	16.7604	10.1576	14.9147	0.0130352	-1.42037	down	VHS domain;; Hepatocyte growth factor-regulated tyrosine kinase substrate;; FYVE zinc finger	Hepatocyte growth factor-regulated tyrosine kinase substrate GN=Hrs OS=Drosophila melanogaster (Fruit fly) PE=1 SV=1	Hepatocyte growth factor-regulated tyrosine kinase substrate [Zootermopsis nevadensis]
LOCMI12223	12.4241	9.75754	19.8066	81.7579	51.4146	87.3196	0.000224184	1.34699	up	Staphylococcal nuclease homologue;; Tudor domain	Maternal protein tudor GN=tud OS=Drosophila melanogaster (Fruit fly) PE=1 SV=2	hypothetical protein L798_04991 [Zootermopsis nevadensis]
LOCMI12229	8.78902	8.3416	6.12191	8.23855	6.04316	4.94044	0.00409062	-1.25951	down	Ubiquitin family	--	PREDICTED: E3 ubiquitin-protein ligase UHRF1-like [Acyrthosiphon pisum]
LOCMI12240	0.540825	0.339291	0.587617	2.79505	3.26235	3.83183	0.0256383	1.54883	up	Developmental protein	--	putative ashwin protein, partial [Heliconius himera]
LOCMI12243	0.899907	0.612611	0.913942	6.28374	3.8362	4.94453	0.0164489	1.454	up	Rab-GTPase-TBC domain	Growth hormone-regulated TBC protein 6 GN=tbc-6 OS=Caenorhabditis elegans PE=3 SV=3	Growth hormone-regulated TBC protein 1-A [Zootermopsis nevadensis]
LOCMI12244	3.05307	3.33012	5.00624	16.5944	17.823	22.83	0.00188862	1.27145	up	DnaJ domain	Mitochondrial import inner membrane translocase subunit TIM14 GN=Tim14 OS=Drosophila melanogaster (Fruit fly) PE=3 SV=2	Mitochondrial import inner membrane translocase subunit TIM14 [Zootermopsis nevadensis]
LOCMI12257	49.9457	51.6396	13.1185	3.41867	3.73335	4.8237	4.50736e-12	-4.09975	down	Major Facilitator Superfamily	--	hypothetical protein L798_06215, partial [Zootermopsis nevadensis]
LOCMI12258	52.438	50.7198	19.7107	2.62386	8.29451	6.92025	1.20279e-08	-3.58811	down	Major Facilitator Superfamily	--	hypothetical protein L798_06215, partial [Zootermopsis nevadensis]
LOCMI12259	2.87208	2.69959	1.45846	12.4082	15.7437	32.6304	0.0450306	1.67002	up	Ubiquitin-conjugating enzyme	Ubiquitin conjugating enzyme E2 B GN=ubcB OS=Dictyostelium discoideum (Slime mold) PE=1 SV=1	Ubiquitin-conjugating enzyme E2 T [Zootermopsis nevadensis]
LOCMI12267	0	0.301861	1.41265	7.21719	4.23203	20.8871	0.0264725	2.47956	up	--	--	--
LOCMI12272	12.4179	19.9221	22.7598	81.5837	80.2989	106.388	0.00088987	1.23648	up	--	--	--
LOCMI12279	1.93931	0.621098	1.18121	31.256	17.1215	31.5217	5.25385e-10	3.2061	up	Alcohol dehydrogenase GroES-like domain;; Zinc-binding dehydrogenase	Sorbitol dehydrogenase GN=SDH OS=Bombyx mori (Silk moth) PE=2 SV=1	Sorbitol dehydrogenase [Zootermopsis nevadensis]
LOCMI12283	0.20576	0	0.710359	13.2922	1.32472	2.77821	0.0339026	2.52414	up	Sulfatase;; Type I phosphodiesterase / nucleotide pyrophosphatase	Arylsulfatase (Precursor) OS=Strongylocentrotus purpuratus (Purple sea urchin) PE=2 SV=1	Arylsulfatase B [Zootermopsis nevadensis]
LOCMI12289	135.084	140.255	109.491	505.535	522.632	853.046	0.000212437	1.23055	up	--	--	hypothetical protein [Coptotermes formosanus]
LOCMI12298	1.9787	1.52103	1.98882	50.0582	9.75041	31.557	7.28399e-06	2.83754	up	Protein of unknown function DUF89	Venom protein 2 (Precursor) GN=vpr2 OS=Pimpla hypochondriaca (Parasitoid wasp) PE=1 SV=1	hypothetical protein L798_12203 [Zootermopsis nevadensis]
LOCMI12299	15.3829	13.648	10.791	3.0552	5.20441	4.08595	1.33407e-10	-2.62437	down	Repeat domain in Vibrio, Colwellia, Bradyrhizobium and Shewanella	--	hypothetical protein L798_12204 [Zootermopsis nevadensis]
LOCMI12332	1.85033	1.29127	0.647091	13.5673	4.92375	13.8239	0.0142588	1.78983	up	Sel1 repeat	Cytochrome c oxidase assembly factor 7 homolog GN=CG13865 OS=Drosophila melanogaster (Fruit fly) PE=1 SV=1	Hcp beta-lactamase-like protein [Zootermopsis nevadensis]
LOCMI12333	1.89516	0.946988	2.09111	7.72948	5.44254	7.78598	0.0183288	1.03269	up	Elongation factor Tu GTP binding domain;; Elongation factor G C-terminus;; Elongation factor Tu domain 2;; Elongation Factor G, domain II;; Elongation factor G, domain IV	Elongation factor 2 GN=efbA OS=Dictyostelium discoideum (Slime mold) PE=1 SV=2	Elongation factor Tu GTP-binding domain-containing protein 1 [Zootermopsis nevadensis]
LOCMI12338	0.570157	0.337269	0	5.47468	5.69194	7.34025	0.0144644	2.71627	up	--	--	conserved hypothetical protein [Culex quinquefasciatus]
LOCMI12339	10.3023	9.59529	8.64767	7.66352	6.78696	9.45738	1.28474e-05	-1.27227	down	Peptidase family M50	--	Membrane-bound transcription factor site-2 protease [Zootermopsis nevadensis]
LOCMI12340	13.2816	8.82363	20.7171	56.1751	42.8386	84.2701	0.029305	1.02831	up	PX domain	--	Sorting nexin-12 [Zootermopsis nevadensis]
LOCMI12347	5.63442	4.79817	5.37	28.3831	17.6503	32.7845	0.000383656	1.24823	up	Mago binding	Partner of Y14 and mago GN=wibg OS=Anopheles gambiae (African malaria mosquito) PE=3 SV=4	Partner of Y14 and mago [Zootermopsis nevadensis]
LOCMI12351	3.88139	3.09005	4.01665	22.1967	18.6276	20.042	1.57187e-06	1.43558	up	Alpha/beta hydrolase family;; Alpha/beta hydrolase family;; alpha/beta hydrolase fold	Probable protein phosphatase methylesterase 1 GN=B0464.9 OS=Caenorhabditis elegans PE=3 SV=1	Protein phosphatase methylesterase 1 [Zootermopsis nevadensis]
LOCMI12352	0.345068	0	0.941051	9.55963	3.87344	5.46218	0.0263445	2.32213	up	Protein of unknown function (DUF1352)	Protein jagunal {ECO:0000250|UniProtKB:Q7K1V5} OS=Drosophila pseudoobscura pseudoobscura (Fruit fly) PE=3 SV=1	Protein jagunal [Zootermopsis nevadensis]
LOCMI12360	1.52338	1.62505	1.42523	15.8903	7.82268	17.0464	1.17161e-06	2.03119	up	Protein phosphatase 2C;; Protein phosphatase 2C	Probable protein phosphatase CG10417 GN=CG10417 OS=Drosophila melanogaster (Fruit fly) PE=1 SV=1	Protein phosphatase 1G [Zootermopsis nevadensis]
LOCMI12398	10.8345	10.5033	18.257	11.3342	8.53874	8.04227	4.50785e-05	-1.47644	down	Cadherin domain;; Cadherin-like	Protocadherin-like wing polarity protein stan (Precursor) GN=stan OS=Drosophila melanogaster (Fruit fly) PE=1 SV=4	Protocadherin-15, partial [Zootermopsis nevadensis]
LOCMI12430	0.277464	1.52125	2.36579	14.2242	7.64048	12.096	0.013148	1.84363	up	7 transmembrane receptor (Secretin family);; Hormone receptor domain	Diuretic hormone receptor (Precursor) OS=Acheta domesticus (House cricket) PE=2 SV=1	PREDICTED: parathyroid hormone/parathyroid hormone-related peptide receptor-like isoform X2 [Apis mellifera]
LOCMI12436	0.363789	0.437821	0.344349	4.79646	2.31411	5.39526	7.55938e-05	2.21979	up	Oxysterol-binding protein;; Pleckstrin homology domain;; PH domain	Oxysterol-binding protein 8 GN=osbH OS=Dictyostelium discoideum (Slime mold) PE=1 SV=1	Oxysterol-binding protein-related protein 6 [Zootermopsis nevadensis]
LOCMI12465	0.135505	0	0.051067	2.29654	0.368325	1.52201	0.0181222	2.68731	up	Condensin complex subunit 2	--	PREDICTED: condensin complex subunit 2-like [Saccoglossus kowalevskii]
LOCMI12474	2.29604	1.11181	2.38239	18.629	11.7015	17.8502	6.02625e-07	1.98055	up	Calcium-binding EGF domain;; Complement Clr-like EGF-like;; EGF domain;; Coagulation Factor Xa inhibitory site	Fibulin-1 (Precursor) GN=fbl-1 OS=Caenorhabditis elegans PE=1 SV=3	Fibrillin-2 [Zootermopsis nevadensis]
LOCMI12475	0	0	0.174277	8.75174	1.77013	6.92073	0.0011309	3.81687	up	Coagulation Factor Xa inhibitory site;; Complement Clr-like EGF-like;; EGF-like domain	--	Fibrillin-2 [Zootermopsis nevadensis]
LOCMI12479	0.565142	0	0.53939	7.7437	29.8706	5.14481	0.0169532	2.90107	up	--	--	--
LOCMI12484	0.353013	0	0.760115	5.9706	2.48209	3.20296	0.049794	2.03255	up	UAA transporter family	Adenosine 3&apos;-phospho 5&apos;-phosphosulfate transporter 1 GN=sll OS=Drosophila melanogaster (Fruit fly) PE=1 SV=1	Adenosine 3&apos;-phospho 5&apos;-phosphosulfate transporter 1 [Zootermopsis nevadensis]
LOCMI12487	4.26313	4.5212	4.28763	0.404767	0.213197	0	1.7352e-05	-4.16141	down	--	--	--
LOCMI12498	11.9271	15.7082	19.9188	123.09	98.9572	128.324	1.1505e-09	1.82687	up	RNA recognition motif. (a.k.a. RRM, RBD, or RNP domain);; RNA recognition motif (a.k.a. RRM, RBD, or RNP domain);; RNA recognition motif. (a.k.a. RRM, RBD, or RNP domain)	RNA-binding protein 1 GN=Rbp1 OS=Drosophila melanogaster (Fruit fly) PE=2 SV=3	RNA-binding protein 1 [Zootermopsis nevadensis]
LOCMI12515	2.86129	1.67992	1.90928	16.5865	5.98643	11.7323	0.0235048	1.30095	up	RNA recognition motif. (a.k.a. RRM, RBD, or RNP domain);; RNA recognition motif (a.k.a. RRM, RBD, or RNP domain);; RNA recognition motif. (a.k.a. RRM, RBD, or RNP domain)	Protein alan shepard OS=Drosophila mojavensis (Fruit fly) PE=3 SV=1	Protein alan shepard [Zootermopsis nevadensis]
LOCMI12521	6.51129	6.49955	6.74405	4.10782	4.87885	3.2399	6.22807e-06	-1.65215	down	SpoU rRNA Methylase family	--	putative methyltransferase TARBP1 [Zootermopsis nevadensis]
LOCMI12529	30.7824	33.3343	38.9636	16.7726	27.9919	22.5288	1.72529e-05	-1.57288	down	--	Polyadenylation and cleavage factor homolog 11 GN=pcf-11 OS=Caenorhabditis elegans PE=3 SV=1	PREDICTED: uncharacterized protein LOC105188277 isoform X2 [Harpegnathos saltator]
LOCMI12533	29.8776	19.3609	125.776	330.364	526.911	843.724	0.00435651	2.14562	up	LIM domain	Protein prickle OS=Anopheles gambiae (African malaria mosquito) PE=3 SV=4	Four and a half LIM domains protein 2, partial [Zootermopsis nevadensis]
LOCMI12539	14.3902	8.46149	41.9379	100.041	144.39	242.681	0.00732727	1.81424	up	LIM domain;; PET Domain	Protein prickle OS=Aedes aegypti (Yellowfever mosquito) PE=3 SV=1	Four and a half LIM domains protein 2, partial [Zootermopsis nevadensis]
LOCMI12541	4.35256	4.94442	8.03371	81.4332	21.9518	64.5458	6.72104e-05	2.1431	up	Carbohydrate phosphorylase	Glycogen phosphorylase GN=GlyP OS=Drosophila melanogaster (Fruit fly) PE=2 SV=2	hypothetical protein ZHAS_00007327 [Anopheles sinensis]
LOCMI12554	0.405901	0.976784	1.81861	12.2121	5.25396	10.2041	0.00688589	1.91226	up	Alpha/beta hydrolase family;; alpha/beta hydrolase fold;; Alpha/beta hydrolase family	Probable serine hydrolase GN=kraken OS=Drosophila melanogaster (Fruit fly) PE=2 SV=1	PREDICTED: probable serine hydrolase [Solenopsis invicta]
LOCMI12559	17.8659	26.131	30.2796	150.363	79.1787	117.155	0.00261756	1.16994	up	Translocon-associated protein, gamma subunit (TRAP-gamma)	Translocon-associated protein subunit gamma GN=ssr3 OS=Dictyostelium discoideum (Slime mold) PE=3 SV=1	Translocon-associated protein subunit gamma [Zootermopsis nevadensis]
LOCMI12562	0.26576	0.275915	0.059946	2.60485	1.11664	2.37409	0.0124447	2.0588	up	RFX DNA-binding domain	RFX-like transcription factor daf-19 GN=daf-19 OS=Caenorhabditis elegans PE=2 SV=3	PREDICTED: transcription factor RFX3-like isoform X7 [Apis mellifera]
LOCMI12567	0.536794	1.72147	2.73097	23.8031	12.1161	25.7325	7.61597e-05	2.42822	up	Protein of unknown function (DUF2465)	--	hypothetical protein L798_12205 [Zootermopsis nevadensis]
LOCMI12570	1.70542	2.43434	3.16356	22.6219	9.56411	14.8981	0.00440051	1.57842	up	Putative GTPase activating protein for Arf	Uncharacterized protein F07F6.4 GN=F07F6.4 OS=Caenorhabditis elegans PE=3 SV=2	Arf-GAP domain and FG repeats-containing protein 1 [Zootermopsis nevadensis]
LOCMI12576	11.202	11.058	7.05737	6.97933	9.76039	9.65481	0.0112842	-1.14137	down	tRNA synthetases class II core domain (F);; Ferredoxin-fold anticodon binding domain	Probable phenylalanine--tRNA ligase, mitochondrial (Precursor) GN=Aats-phe OS=Drosophila melanogaster (Fruit fly) PE=2 SV=3	PREDICTED: probable phenylalanine--tRNA ligase, mitochondrial [Nasonia vitripennis]
LOCMI12577	0.600866	0.299959	0.498004	5.26768	3.00034	4.66443	2.09207e-05	2.06209	up	E1-E2 ATPase;; haloacid dehalogenase-like hydrolase;; haloacid dehalogenase-like hydrolase;; Putative hydrolase of sodium-potassium ATPase alpha subunit	Phospholipid-transporting ATPase tat-1 GN=tat-1 OS=Caenorhabditis elegans PE=3 SV=3	putative phospholipid-transporting ATPase IIB [Zootermopsis nevadensis]
LOCMI12581	1.98765	1.30322	1.36812	15.9797	6.78069	16.2038	0.00910067	1.8011	up	--	--	hypothetical protein L798_14635 [Zootermopsis nevadensis]
LOCMI12585	12371.3	23060.9	26079.7	14072.4	16983.2	7332.97	0.00377889	-1.58354	down	--	Cytochrome c oxidase subunit 1 GN=COI OS=Locusta migratoria (Migratory locust) PE=3 SV=2	cytochrome oxidase subunit 1, partial (mitochondrion) [Nephotettix virescens]
LOCMI12586	9181.1	13635.2	13052.1	5945.83	8075.31	4613.79	8.4932e-06	-1.87733	down	--	Cytochrome c oxidase subunit 1 GN=COI OS=Locusta migratoria (Migratory locust) PE=3 SV=2	cytochrome c oxidase subunit I [Scythris limbella]
LOCMI12587	2.74045	2.91813	2.87034	20.3439	7.12748	14.7717	0.0187206	1.20518	up	Dak1 domain;; DAK2 domain	Probable dihydroxyacetone kinase GN=dhak OS=Dictyostelium discoideum (Slime mold) PE=3 SV=1	Bifunctional ATP-dependent dihydroxyacetone kinase/FAD-AMP lyase (cyclizing) [Zootermopsis nevadensis]
LOCMI12592	13.0978	12.3765	25.9532	287.08	358.212	298.15	2.52053e-15	3.14824	up	Eukaryotic-type carbonic anhydrase	Putative carbonic anhydrase 5 (Precursor) GN=cah-5 OS=Caenorhabditis elegans PE=3 SV=3	hypothetical protein LOTGIDRAFT_172731 [Lottia gigantea]
LOCMI12593	4.69304	4.0414	11.6012	2.60875	3.21366	1.94677	3.54174e-05	-2.25288	down	Scavenger receptor cysteine-rich domain;; Right handed beta helix region;; Scavenger receptor cysteine-rich domain	Scavenger receptor cysteine-rich domain superfamily protein {ECO:0000312|EMBL:BAK39578.1} (Precursor) OS=Patiria pectinifera (Starfish) PE=1 SV=1	PREDICTED: uncharacterized protein LOC100120269 isoform X2 [Nasonia vitripennis]
LOCMI12599	6.3671	9.39557	10.0119	43.5936	36.6386	54.2443	0.000139262	1.33014	up	Mitochondrial ribosomal protein L51 / S25 / CI-B8 domain	--	39S ribosomal protein L43, mitochondrial [Zootermopsis nevadensis]
LOCMI12603	2.23661	1.13336	2.84792	11.212	7.93571	11.5653	0.0104513	1.2396	up	AFG1-like ATPase;; Bacterial dnaA protein	Putative ATPase N2B OS=Haematobia irritans (Horn fly) PE=2 SV=1	Putative ATPase N2B [Zootermopsis nevadensis]
LOCMI12625	0.385764	0.120779	0.410533	1.5819	1.15844	2.38376	0.0466986	1.31768	up	Fibronectin type III domain;; Immunoglobulin I-set domain;; Immunoglobulin domain;; Neogenin C-terminus;; Immunoglobulin domain;; Immunoglobulin V-set domain;; Immunoglobulin domain;; Interferon-alpha/beta receptor, fibronectin type III;; CD80-like C2-set immunoglobulin domain	Tyrosine-protein phosphatase Lar (Precursor) GN=Lar OS=Drosophila melanogaster (Fruit fly) PE=1 SV=2	Neogenin [Zootermopsis nevadensis]
LOCMI12628	2.14924	0.976697	0.675692	9.64791	3.93476	12.5218	0.0310317	1.57592	up	Serine carboxypeptidase S28;; Alpha/beta hydrolase family;; Prolyl oligopeptidase family	Prolyl carboxy peptidase like protein 5 (Precursor) GN=pcp-5 OS=Caenorhabditis elegans PE=1 SV=1	Lysosomal Pro-X carboxypeptidase [Zootermopsis nevadensis]
LOCMI12635	2.12662	0.879341	3.31186	6.11333	13.1322	16.7141	0.0480824	1.39868	up	Protein kinase domain;; Protein tyrosine kinase;; Protein kinase C terminal domain	Putative protein kinase C delta type homolog GN=Pkcdelta OS=Drosophila melanogaster (Fruit fly) PE=2 SV=3	Putative protein kinase C delta type-like protein, partial [Zootermopsis nevadensis]
LOCMI12652	1.20069	1.73341	0.785019	5.56227	5.02322	9.8549	0.0475445	1.277	up	Protein kinase domain;; Protein tyrosine kinase;; Kinase-like	cAMP-dependent protein kinase catalytic subunit GN=Pka-C1 OS=Drosophila melanogaster (Fruit fly) PE=1 SV=3	PREDICTED: cAMP-dependent protein kinase catalytic subunit [Tribolium castaneum]
LOCMI12653	0.987601	0.637826	1.24166	12.219	3.95835	4.19886	0.0211355	1.65482	up	Autophagy protein Apg9	Autophagy-related protein 9 GN=atg9 OS=Dictyostelium discoideum (Slime mold) PE=2 SV=1	Autophagy-related protein 9A [Zootermopsis nevadensis]
LOCMI12658	32.8163	30.6519	3.88488	14.2565	8.34234	11.6976	0.0197324	-1.88718	down	Ankyrin repeats (3 copies);; Ankyrin repeat;; Ankyrin repeats (many copies);; Ankyrin repeats (many copies);; Ankyrin repeat;; BTB/POZ domain;; Transposase IS4	Ankyrin repeat, PH and SEC7 domain containing protein secG GN=secG OS=Dictyostelium discoideum (Slime mold) PE=2 SV=1	putative ankyrin repeat protein [Leishmania major strain Friedlin]
LOCMI12664	9.65424	5.99718	9.22072	56.4995	32.3543	50.7173	4.4378e-05	1.42626	up	DnaJ domain;; Myb-like DNA-binding domain;; Myb-like DNA-binding domain;; Protein of unknown function (DUF3210)	Uncharacterized protein F54F2.9 (Precursor) GN=F54F2.9 OS=Caenorhabditis elegans PE=3 SV=3	DnaJ-like protein subfamily C member 1 [Zootermopsis nevadensis]
LOCMI12668	6.04712	8.8244	6.93602	37.0819	38.6287	55.8664	0.000137497	1.51452	up	NUDIX domain	--	Diphosphoinositol polyphosphate phosphohydrolase, putative [Pediculus humanus corporis]
LOCMI12691	2.80394	1.49044	1.95568	10.6442	11.0944	9.82725	0.00330615	1.28687	up	Major Facilitator Superfamily	--	hypothetical protein L798_12001, partial [Zootermopsis nevadensis]
[truncated: 2,565 more rows]

## Sheet: Figure S5b
Figure S5b:Volcano map of DEGs involved in energy production, cuticle structure protein, chitin synthesis, lipid synthesis and transport, and cuticle tanning.
[truncated: 46 more rows]

[truncated: 2 more sheets: Figure S5c-f, Figure S8-18]
