# Supplementary material for: The Tra/Dsx-JHBP axis controls female-specific gene expression and oviposition in locusts
Source: PLoS Biol. 2025 Aug 5;23(8):e3003321. doi: 10.1371/journal.pbio.3003321 (PMC12349703; doi:10.1371/journal.pbio.3003321)
Supplement: S3 Data — (XLSX) [file pbio.3003321.s030.xlsx]

## Sheet: Figure S6_diff_metabolites_pos
Figure S6b
#ID	ISM-1	ISM-2	ISM-3	ISM-4	ISM-5	ISM-6	Seg-1	Seg-2	Seg-3	Seg-4	Seg-5	Seg-6	log2FC	Pvalue	VIP	regulated	name	HMDB_taxonomy	KEGG_annotation	KEGG_pathway_annotation
meta_6	2002.47	3661.37	1946.09	2852.6	2124.34	1773.13	2042.58	1561.13	1393.44	1200.93	1663.94	1668.81	0.591382	0.0416529	1.26557	up	UDP-N-acetylglucosamine	Pyrimidine nucleotides	C00043	Neomycin, kanamycin and gentamicin biosynthesis(ko00524);;Amino sugar and nucleotide sugar metabolism(ko00520);;Metabolic pathways(ko01100);;Insulin resistance(ko04931)
meta_7	11203.4	12007.8	13673.9	16293	14533.3	14033.2	6424.6	7927.34	9345.38	8149.21	12529	9910.69	0.590539	0.00245174	1.61307	up	Inosine	Purine nucleosides	C00294	Metabolic pathways(ko01100);;Purine metabolism(ko00230)
meta_14	1647.01	2494.39	1707.37	2121.28	1758.29	1408.87	1461.18	1298.69	1253.32	1197.81	1063.2	1133.39	0.588311	0.00941744	1.53975	up	Purine (6CI,8CI)	--	--	--
meta_16	2191.53	2922.32	2461.43	2845.52	2312.42	2455.78	1842.73	1841.78	1694.65	1461.51	1607.77	1278.14	0.643023	0.000157373	1.82536	up	Geranylgeraniol	--	--	--
meta_18	840.896	856.411	727.021	848.923	728.097	709.568	433.378	484.673	499.264	534.681	583.267	502.834	0.632839	2.31744e-05	1.88741	up	Cytosine	Diazines	C00380	Metabolic pathways(ko01100);;Pyrimidine metabolism(ko00240)
meta_36	179.57	161.637	236.86	205.006	195.31	248.138	98.3049	79.3404	157.142	115.329	190.822	129.908	0.670059	0.00556189	1.52326	up	Avocadenofuran	--	--	--
meta_63	44.3846	41.0659	31.5307	44.6181	45.8318	32.1001	37.5559	20.4112	21.009	26.0643	18.7022	14.5218	0.792784	0.00271505	1.60067	up	1-Cyano-2-hydroxy-3-butene	--	--	--
meta_66	1044.14	1668.48	1307.31	1166.81	1272.05	1097.78	839.585	799.079	768.247	849.222	838.016	789.387	0.629804	0.00428941	1.69798	up	MG(15:0/0:0/0:0)	--	--	--
meta_69	353.334	478.945	365.126	448.65	353.696	350.135	287.272	235.851	263.377	256.782	244.223	233.639	0.627433	0.0012093	1.76786	up	8-Acetyl-T2 tetrol	--	--	--
meta_78	46.2018	22.7468	26.0528	70.344	32.6935	84.407	14.2693	14.9328	22.796	14.504	39.2458	17.0315	1.20191	0.0495059	1.26547	up	Ambronide	--	--	--
meta_81	272.487	143.32	240.79	156.356	152.544	233.178	87.4259	120.319	140.465	113.814	151.038	86.7704	0.776362	0.0124632	1.47935	up	Dioscoretine	--	--	--
meta_88	13.4273	26.0976	14.6295	15.839	15.6441	14.3177	10.9154	4.73922	9.93149	6.59076	6.38372	11.1621	1.00738	0.00544935	1.53073	up	Triethanolamine	Amines	C06771	Glycerophospholipid metabolism(ko00564)
meta_91	374.247	199.885	293.816	532.41	364.41	609.818	167.328	179.067	238.091	194.715	334.543	136.458	0.925515	0.0283099	1.37253	up	Quinceoxepine	--	--	--
meta_101	62.1123	21.317	50.5117	58.095	49.2335	89.6961	15.3503	17.0946	27.6995	24.8652	57.7751	16.1578	1.05818	0.0301695	1.31398	up	15-HEPE	--	--	--
meta_104	860.281	1141.7	668.675	1470.21	1660.88	663.673	645.788	716.539	684.16	405.659	601.281	651.215	0.803411	0.0431626	1.29774	up	alpha-Rhamnorobin	--	--	--
meta_106	12420.9	15613.3	11997.3	14245.8	11807.3	11564.1	7582.49	7025.94	7922.38	7711.43	8418.18	8462.85	0.720523	0.000316646	1.85498	up	2-Hydroxyacorenone	--	--	--
meta_124	4705.08	7372.95	5443.63	5318.82	5521.41	5054.61	3727.7	3411.43	3194.45	3614.69	3918.86	3576.56	0.640006	0.00264802	1.72501	up	(R)-3-Hydroxy-hexadecanoic acid	--	--	--
meta_131	6091.34	10646.9	7847.74	7257.47	5267.73	7049.67	5174.33	5078.49	4598.3	3550.78	3742.6	3751.27	0.770053	0.0082067	1.55749	up	(3S,5R,6R,7E)-3,5,6-Trihydroxy-7-megastigmen-9-one	--	--	--
meta_135	7.17262	24.8548	26.7847	84.3561	80.773	26.9727	37.2612	126.174	120.807	90.5602	78.8961	107.183	-1.1605	0.020752	1.3216	down	Codeine N-oxide	--	--	--
meta_140	23.6415	25.2524	26.6218	30.8995	26.8977	39.7134	15.382	16.4702	15.3269	20.6272	20.5832	15.8734	0.730768	0.00335358	1.68062	up	Metharbital	--	--	--
meta_147	123.074	168.682	111.948	154.175	117	121.455	93.5231	73.8019	90.96	76.487	80.064	92.0367	0.651752	0.0025187	1.68488	up	(10S,11S)-Pterosin C	--	--	--
meta_148	83.9953	40.193	59.6896	41.5575	46.1785	29.506	22.8121	35.132	29.6999	18.4734	15.7436	14.2981	1.14505	0.0153859	1.44045	up	Coniferyl alcohol	Phenols	C00590	Metabolic pathways(ko01100)
meta_164	60.7462	52.6457	64.9086	66.2891	80.5469	70.7328	16.7299	30.2152	15.3281	42.377	61.2168	26.4237	1.04173	0.00321943	1.65557	up	Urolithin A-3-O-glucuronide	--	--	--
meta_172	206.638	267.685	334.258	130.625	158.75	237.194	161.824	145.459	98.5551	133.432	151.056	100.479	0.755607	0.0289583	1.35726	up	Methionyl-Tryptophan	--	--	--
meta_175	337.098	204.752	129.671	224.267	155.444	212.544	182.223	66.0835	95.7314	134.85	132.018	170.278	0.694006	0.0464167	1.17863	up	Benazeprilat	--	--	--
meta_179	366.064	498.763	380.303	456.159	350.466	502.72	261.802	336.067	239.58	246.569	206.23	249.51	0.730324	0.000775794	1.74934	up	3-Oxohexanoic acid	--	--	--
meta_227	7831.05	10384	10846.6	9975.9	7228.95	10375	4156.03	5993.93	8756.53	5706.49	7120.07	5685.01	0.598123	0.00476205	1.53559	up	Nystatin	--	--	--
meta_229	488.699	596.863	462.74	543.633	447.437	439.505	255.483	256.245	298.37	286.413	308.308	308.432	0.798032	0.000158991	1.87309	up	13-Nor-6-eremophilene-8,11-dione	--	--	--
meta_241	161.062	120.908	118.513	203.634	164.157	111.816	38.2585	34.0366	12.846	22.2146	40.6636	14.7578	2.43475	0.00022061	1.89029	up	Metixene	--	--	--
meta_243	672.262	846.929	778.31	728.991	525.071	1100.7	523.131	532.813	437.912	398.654	749.091	456.899	0.586363	0.023213	1.37288	up	2-Pentadecylfuran	--	--	--
meta_244	153.91	135.108	147.733	136.55	163.024	218.829	56.3623	86.0675	142.529	101.268	125.184	64.2595	0.730491	0.00715078	1.51454	up	11,12-DiHETrE	--	--	--
meta_254	84.5646	33.3245	79.002	83.7812	90.1318	93.5575	31.5	17.6819	49.8891	52.0973	66.4959	54.1122	0.772828	0.0204558	1.33459	up	Galbanic acid	--	--	--
meta_258	51.6386	60.882	49.7256	58.4766	44.5472	45.257	23.381	24.05	28.2891	23.376	29.7786	25.839	1.00512	7.2766e-05	1.90843	up	Indanone	--	--	--
meta_264	241.097	121.077	175.945	506.96	280.002	287.25	64.0764	73.4488	177.139	80.181	163.725	76.7815	1.34352	0.0288763	1.36603	up	19-Hydroxytestosterone	Steroids and steroid derivatives	C05294	Steroid hormone biosynthesis(ko00140);;Metabolic pathways(ko01100)
meta_283	39.9381	42.0055	34.875	42.0205	33.0571	35.675	24.7766	22.2583	20.3909	28.0376	29.1962	25.2277	0.60244	0.000113169	1.80868	up	Polyvidone	--	--	--
meta_284	110.385	49.6755	111.386	87.2648	94.789	114.402	26.177	25.1191	70.2156	77.5621	94.2514	33.9185	0.795278	0.0298366	1.28708	up	Glutaminyl-Asparagine	--	--	--
meta_298	14.8381	18.7422	1.94315	11.8095	6.65976	5.69	42.3077	34.9259	59.6393	38.5472	23.8651	21.2327	-1.88551	0.00361405	1.63804	down	Natamycin	--	--	--
meta_312	8.55561	19.0098	10.7473	24.019	15.2509	13.6986	7.51813	1.75048	2.64727	5.97211	8.2592	10.7899	1.30525	0.00943643	1.46991	up	Arginyl-Serine	--	--	--
meta_337	514.671	914.066	516.608	779.999	627.53	592.162	314.244	317.269	317.428	221.906	200.358	248.388	1.28441	0.00122684	1.78059	up	(1(10)E,4a,5E)-1(10),5-Germacradiene-12-acetoxy-4,11-diol	--	--	--
meta_340	8.63132	31.8576	35.2017	25.8752	10.7557	25.5667	15.2507	7.69883	9.99315	13.8104	13.692	7.26543	1.02605	0.0467897	1.26367	up	Corchorifatty acid F	--	--	--
meta_358	45.2035	34.7247	30.3898	27.0106	20.5928	25.9161	16.2948	14.0397	28.7173	15.0073	26.2138	12.229	0.708483	0.0252563	1.29904	up	cis-4-Decenol	--	--	--
meta_362	32.0613	37.5932	41.3417	32.1001	49.4857	38.0351	0.163015	39.0712	20.1891	17.5321	19.6237	22.4527	0.954151	0.0126075	1.48254	up	14-HDoHE	--	--	--
meta_375	53.7107	69.8722	84.3713	97.3635	103.943	77.6655	33.1247	48.0059	32.6652	35.0339	53.7578	50.8514	0.942065	0.00203851	1.68898	up	Lisuride	--	--	--
meta_379	36.7051	48.7239	31.4943	33.2814	30.141	51.2558	10.5933	10.0013	16.5835	19.6427	20.89	10.7124	1.38915	0.000565691	1.78726	up	alpha-L-Rhamnopyranosyl-(1->3)-alpha-D-galactopyranosyl-(1->3)-L-fucose	--	--	--
meta_400	128.032	89.5705	84.4316	139.829	102.762	152.113	59.9919	16.7831	59.1754	63.8784	98.0271	70.7195	0.918657	0.00574431	1.5096	up	Arachidonoyl Serinol	--	--	--
meta_415	48.8162	31.8126	23.7433	16.9965	17.8314	57.2764	135.171	73.3547	117.207	134.37	116.079	189.5	-1.96239	0.000831204	1.81122	down	N-Jasmonoylisoleucine	--	--	--
meta_416	30.046	1.42355	39.8646	37.357	11.187	33.6445	0	2.59449	14.367	0.172132	19.6846	10.082	1.71078	0.0404391	1.24901	up	10-Nitrolinoleic acid	--	--	--
meta_422	294.535	378.704	221.042	355.685	224.152	226.533	263.813	124.942	168.625	148.017	142.474	207.206	0.68874	0.0144654	1.37307	up	Ethyl methyl sulfide	--	--	--
meta_423	40.7954	44.9855	27.9388	62.1937	58.7561	32.6926	25.4541	40.8701	21.5669	15.4367	30.5319	30.145	0.705058	0.0305125	1.31358	up	Kamahine C	--	--	--
meta_441	56.0087	51.4264	36.2501	19.9151	31.0549	60.4927	100.294	86.2426	114.49	178.815	106.033	126.389	-1.48108	0.0011431	1.75337	down	Kyotorphin	--	--	--
meta_444	240.311	209.271	196.375	269.987	277.819	337.865	114.521	101.049	65.8408	221.544	239.397	171.769	0.744609	0.0170136	1.39456	up	Tsangane L 3-glucoside	--	--	--
meta_475	38.1993	0	7.94572	34.4148	25.903	29.2094	0	0	16.0941	0	8.50169	9.78552	1.98043	0.0428368	1.25123	up	3-Hydroxy-beta-ionol 3-[glucosyl-(1->6)-glucoside]	--	--	--
meta_483	80.9715	74.5046	91.6772	80.591	70.0951	69.2747	27.8835	30.2181	45.0044	79.6841	60.7756	41.5964	0.711993	0.0109679	1.49235	up	Glycyl-Glutamine	--	--	--
meta_503	36.1286	25.034	13.013	13.8614	24.8781	18.2073	2.73903	8.71112	5.1367	0	0	0	2.9828	0.00188259	1.72024	up	3-Indolebutyric acid	--	--	--
meta_517	91.5125	42.665	31.7308	96.5073	29.0596	31.9462	64.1027	208.163	163.795	112.097	172.808	155.631	-1.4385	0.00493971	1.54561	down	Cyclolinopeptide F	--	--	--
meta_533	251.087	183.121	195.228	353.402	158.875	220.885	28.2692	21.556	85.954	76.4075	186.419	87.8537	1.48597	0.00302171	1.58427	up	Cortolone	Steroids and steroid derivatives	C05481	Steroid hormone biosynthesis(ko00140)
meta_538	94.1141	70.1055	40.9872	81.7233	114.698	61.9619	86.0036	53.3875	11.5363	14.8828	2.10358	4.06008	1.43066	0.0197984	1.36985	up	Antipyrine	--	--	--
meta_540	135.81	138.228	72.7757	122.684	135.438	108.283	26.1039	81.8519	123.406	39.8664	70.8503	40.289	0.899383	0.0133643	1.43796	up	Tetracosahexaenoic acid	--	--	--
meta_545	69.6066	65.4669	158.594	21.1107	403.584	45.1479	468.386	632.331	190.442	380.3	46.7592	502.225	-1.54013	0.0482391	1.20157	down	Tafluprost	--	--	--
meta_546	78.1034	194.758	82.1921	150.257	62.2655	45.0687	57.9266	18.2538	34.3466	36.4082	32.9623	24.5399	1.58339	0.0336447	1.33876	up	Gravacridonediol glucoside	--	--	--
meta_548	4965.57	4733.35	4669.4	5851.75	5136.58	6828.99	3284.1	3527.59	3964.08	2724.11	4564.65	2801.99	0.625227	0.0018433	1.66929	up	Hydroxyphenylacetylglycine	--	--	--
meta_549	877.404	1099.27	771.079	923.067	665.069	821.795	1963.77	1019.67	1170.05	1219.89	1664.33	1639.8	-0.750558	0.00895778	1.55991	down	NNAL-N-glucuronide	--	C19606	Chemical carcinogenesis(ko05204);;Metabolism of xenobiotics by cytochrome P450(ko00980)
meta_560	36.8496	55.316	52.8995	48.917	49.3231	51.8478	31.0488	24.0094	34.1732	33.6294	32.0344	32.3898	0.656228	0.000375214	1.78386	up	Biotin amide	--	--	--
meta_574	1.81187	5.29836	2.75364	5.62716	4.08771	5.83494	19.7906	15.1777	11.2529	11.8473	19.7253	19.6759	-1.93935	0.000342688	1.8386	down	(2E)-Decenoyl-ACP	--	--	--
meta_575	47.4405	51.6293	67.128	58.5505	88.8991	53.9498	151.36	160.462	99.5633	79.9152	54.304	123.013	-0.863057	0.0297552	1.34579	down	Digoxigenin	--	--	--
meta_589	740.377	508.152	675.018	812.831	451.814	688.96	377.391	186.294	494.608	478.758	691.217	329.733	0.599981	0.0356764	1.24471	up	Sterebin B	--	--	--
meta_597	338.063	94.4403	228.633	861.791	448.215	457.14	39.4747	74.4688	270.297	85.1793	199.029	59.7057	1.73762	0.045663	1.27736	up	N-Acetyl-3-hydroxyprocainamide	--	--	--
meta_606	422.487	560.096	343.001	358.908	205.667	306.305	206.832	221.915	197.751	333.228	161.955	237.15	0.692816	0.0351813	1.26315	up	Encelin	--	--	--
meta_641	83.555	130.338	147.266	112.911	87.8216	115.483	172.654	141.587	143.307	212.978	211.072	195.509	-0.669136	0.00271209	1.61609	down	Xerocomic acid	--	--	--
meta_657	951.438	1017.73	1370.47	832.997	1165.34	1449.33	751.609	1133.5	592.232	816.808	722.182	276.338	0.660966	0.0210271	1.39023	up	Terazosin	--	--	--
meta_663	0.0784268	0	0	0	0	0	3.38923	2.99669	0	2.07037	0	2.96779	-7.18652	0.0296144	1.41786	down	(5E)-6-Oxo-5-(phenylhydrazono)-5,6-dihydro-2-naphthalenesulfonic acid	--	--	--
meta_672	70.4238	91.8048	56.1742	67.8883	44.1558	72.7734	64.9701	25.3697	53.1941	43.0387	39.1734	27.7437	0.669641	0.0199862	1.33415	up	2-Acetyl-1,5,6,7-tetrahydro-6-hydroxy-7-(hydroxymethyl)-4H-azepine-4-one	--	--	--
meta_690	473.853	726.543	479.457	589.253	635.375	398.2	198.274	426.892	222.32	210.282	227.661	243.884	1.11075	0.000887777	1.71961	up	Gingerol	--	--	--
meta_697	73.7027	121.779	89.7787	119.047	89.8177	50.9657	64.7136	49.4105	70.0467	57.9395	47.4249	63.1924	0.627942	0.0322354	1.31007	up	Citalopram N-oxide	Benzene and substituted derivatives	C16607	Drug metabolism - cytochrome P450(ko00982)
meta_704	1076.98	1398.3	1410.26	1501.14	1304.28	1272.27	2963.42	2224.8	1679.39	2927.39	1332.28	1805.56	-0.699613	0.0290907	1.38516	down	Simmondsin	--	--	--
meta_711	46.6287	124.008	107.826	58.871	119.384	72.114	50.5338	86.1703	32.444	24.0896	56.2115	35.5254	0.891975	0.0349992	1.28932	up	dCDP	Organic oxoanionic compounds	C00705	Pyrimidine metabolism(ko00240);;Metabolic pathways(ko01100)
meta_724	973.446	1232.71	974.755	1274.43	1191.12	1489.03	956.862	1242.88	752.225	664.621	614.672	179.408	0.694015	0.02638	1.39677	up	1b,3a,12a-Trihydroxy-5b-cholanoic acid	--	--	--
meta_736	106.489	134.438	94.7033	141.968	80.7322	89.7741	87.4322	73.2761	31.9953	69.5218	73.4752	50.3224	0.747539	0.0077702	1.49594	up	Daidzein 4'-O-glucuronide	--	--	--
meta_737	19.4855	36.2029	45.2762	42.8383	25.3138	27.5119	11.2929	9.31882	26.0761	12.7822	24.2876	22.1858	0.892179	0.0166861	1.36114	up	2-Mercapto-2-methyl-1-pentanol	--	--	--
meta_744	14.1458	5.01227	0	7.62848	20.4773	20.1006	55.47	49.1555	37.436	58.499	17.1043	42.3717	-1.94866	0.0019524	1.67293	down	Fasciculic acid C	--	--	--
meta_745	357.681	260.818	223.242	258.499	206.463	383.397	967.031	664.767	773.243	888.223	724.398	860.894	-1.52935	6.50218e-06	1.94803	down	Saponin E	--	--	--
meta_758	7110.69	10430.7	6759.41	7834.78	7343.87	11585.5	5818	6100.68	5387.84	6222.9	5983.9	3826.64	0.61508	0.0132582	1.51164	up	2,3-Diacetoxypropyl stearate	--	--	--
meta_759	79.1319	111.439	83.9925	96.7797	76.2012	74.8264	59.8259	50.787	64.0156	55.0721	46.2404	49.4245	0.683012	0.0013767	1.7158	up	3-Sulfinylpyruvic acid	Keto acids and derivatives	C05527	Metabolic pathways(ko01100);;Cysteine and methionine metabolism(ko00270)
meta_762	428.601	619.776	861.766	593.494	363.679	736.82	1136.05	590.501	1010.73	2547.34	2042.29	1328.89	-1.26401	0.0344765	1.34681	down	Dinophysistoxin 1	--	--	--
meta_764	129.395	160.269	170.295	104.462	95.5769	67.7423	405.64	306.986	526.977	309.309	487.863	372.667	-1.7272	0.000257508	1.85797	down	Schidigerasaponin B1	--	--	--
meta_773	304.897	529.296	348.49	468.928	315.595	220.695	247.721	133.667	152.972	240.799	176.524	235.06	0.882541	0.013813	1.43902	up	Moracetin	--	--	--
meta_786	7.04823	0	6.75527	5.0001	0	5.33497	12.5619	9.62002	22.2467	20.9065	27.0227	4.96191	-2.01139	0.0149359	1.44561	down	3',5'-Diiodo-L-thyronine-beta-D-glucuronoside	--	--	--
meta_787	23.9176	2.43954	14.3018	8.76535	11.2429	15.7725	17.8622	22.1381	34.697	32.4483	32.6421	31.5882	-1.16477	0.00300012	1.59595	down	10-Oxo-11-octadecen-13-olide	--	--	--
meta_792	688.012	1103.1	769.547	764.225	818.492	673.34	766.959	577.776	534.007	503.025	336.021	471.72	0.594717	0.0105578	1.42725	up	1-(2-Furyl)butan-3-one	--	--	--
meta_795	10312.3	24723.9	12490.3	20231.9	15962.5	9816.55	29813.4	38769.4	29936.2	25575.7	13658.9	22964.1	-0.780913	0.0255491	1.30108	down	1-Nitro-5,6-dihydroxy-dihydronaphthalene	--	C14801	Metabolism of xenobiotics by cytochrome P450(ko00980)
meta_803	22.5887	41.2041	28.6463	36.4228	34.3909	48.0515	16.9458	29.1725	32.7732	14.0983	20.0439	3.70508	0.856038	0.0196924	1.39954	up	(S)-Argpyrimidine	--	--	--
meta_822	2612.29	1561.9	1156.38	2652.8	1495.54	2281.97	650.838	863.611	1363.57	1181.44	1348.67	999.866	0.876051	0.0168062	1.43959	up	[8]-Paradol	--	--	--
meta_836	52.417	75.6724	50.3596	61.4542	49.5375	44.5454	36.3852	34.6903	34.0616	37.5124	32.1839	43.39	0.613982	0.00695696	1.56585	up	2-Hydroxyestrone sulfate	--	--	--
meta_838	92.9005	70.804	100.631	74.1169	190.503	100.405	218.683	320.464	200.963	204.538	100.825	247.385	-1.03861	0.0114661	1.4513	down	Neuromedin N	--	--	--
meta_844	171.796	81.3872	130.182	165.446	172.455	164.298	70.0638	113.182	53.3388	105.494	117.512	39.5553	0.827135	0.00930768	1.49796	up	Tryptophyl-Glycine	--	--	--
meta_847	1.15601	2.04669	2.55913	8.10759	2.53368	1.3897	176.896	193.744	110.631	72.5402	5.24749	22.6307	-5.03088	0.0319084	1.35895	down	Momordin I	--	--	--
meta_849	37.623	66.5739	36.3113	37.4924	34.5672	26.8314	28.7307	27.9585	22.0633	20.1058	17.1077	20.2595	0.813422	0.0260336	1.37271	up	5-Oxo-2(5H)-isoxazolepropanenitrile	--	--	--
meta_851	313.267	406.941	410.799	456.573	293.506	356.462	161.548	244.364	296.292	207.395	236.724	186.738	0.747175	0.00104193	1.69431	up	Quinquenoside F1	--	--	--
meta_852	8.01428	0	5.837	0	4.47023	2.19472	37.7781	28.3528	26.0326	29.9557	19.2286	40.1517	-3.14513	0.000127019	1.91353	down	(+)-Galeon	--	--	--
meta_853	252.899	310.231	249.853	322.607	258.865	312.442	181.347	94.263	147.727	190.954	280.625	165.939	0.686146	0.00575874	1.56787	up	Dehydrocyanaropicrin	--	--	--
meta_865	314.455	262.656	272.597	356.533	338.024	437.853	262.085	197.049	198.781	190.926	250.034	131.741	0.687661	0.00366559	1.61714	up	Ganglioside GA2 (d18:1/12:0)	--	--	--
meta_867	492.897	200.701	514.106	439.338	321.949	490.718	136.122	92.0132	282.544	252.012	439.506	196.28	0.814629	0.0325993	1.25727	up	2-(14,15-Epoxyeicosatrienoyl) Glycerol	--	--	--
meta_869	32.6655	45.7559	49.8798	76.0727	43.1116	98.8387	24.3142	6.34258	18.2697	19.1549	48.3798	21.928	1.32339	0.0177581	1.42174	up	Dynorphin A (6-8)	--	--	--
meta_876	131.152	188.46	130.399	137.223	100.147	105.848	104.794	64.1269	87.1929	77.3712	88.984	94.5175	0.617611	0.0136443	1.43599	up	3-Hydroxy-carbofuran	--	--	--
meta_881	511.925	626.357	495.973	564.571	522.339	505.219	463.442	461.856	306.195	228.684	217.999	188.142	0.789723	0.00484914	1.64616	up	N-Methylnicotinamide	--	--	--
meta_882	70.7663	138.949	101.846	132.141	138.81	72.3294	45.3802	53.7363	112.34	79.4586	84.6825	31.8412	0.684561	0.0438317	1.21424	up	Oxytocin 1-8	--	--	--
meta_888	115.787	157.23	106.642	120.012	116.626	112.698	85.2031	88.2068	78.3997	78.479	74.9415	74.9548	0.60232	0.00178016	1.75934	up	Dodecanol	--	--	--
meta_900	1366.9	1289.41	1491.36	985.416	818.511	1329.48	1512.23	758.465	403.77	407.904	754.958	672.534	0.691067	0.0446041	1.21355	up	Tetronasin	--	--	--
meta_905	145.333	307.613	436.669	323.443	163.128	232.535	59.5167	81.3766	160.087	77.4108	144.367	120.079	1.32339	0.0139211	1.47002	up	Atenolol	--	--	--
meta_928	20.3461	20.6835	3.16717	17.6006	6.66806	16.29	33.5785	11.4351	24.8871	39.428	41.4879	39.6821	-1.1684	0.0131546	1.45632	down	Tryptophyl-Cysteine	--	--	--
meta_933	58.5354	28.4161	11.9475	88.1999	46.9703	81.9278	103.662	76.7403	106.631	38.5895	172.988	130.788	-0.994062	0.045247	1.19972	down	Asticolorin B	--	--	--
meta_943	46.9322	93.9924	50.8388	53.9917	70.6448	24.3682	96.4924	90.8545	122.579	85.1711	83.868	65.5325	-0.676136	0.0208708	1.33468	down	Sulfoglycolithocholate(2-)	--	--	--
meta_944	139.826	215.034	186.198	234.501	227.309	151.472	51.8207	112.602	73.4018	73.6366	73.7816	69.3951	1.34428	0.000301523	1.83599	up	Tanacetol A	--	--	--
meta_955	240.756	131.986	264.628	237.437	245.774	393.528	113.775	125.044	157.859	182.405	253.783	113.364	0.678208	0.0465195	1.24025	up	Soyasaponin aa	--	--	--
meta_963	265.598	134.774	251.483	175.788	189.459	333.738	92.6388	122.91	140.316	175.402	225.611	104.761	0.648701	0.0488002	1.21808	up	Oxandrolone	--	--	--
meta_968	451.299	263.185	363.782	999.125	507.896	887.334	42.9066	45.145	352.876	252.814	413.524	234.241	1.37217	0.0330317	1.30958	up	16-Oxoandrostenediol	--	--	--
meta_978	6.55789	42.9413	12.6545	22.305	15.4661	26.1371	89.6599	68.6412	17.5056	56.3527	29.8501	62.9364	-1.36607	0.0269462	1.33884	down	Azukisaponin I	--	--	--
meta_979	52.2838	16.85	24.2886	38.8405	32.3563	20.8905	133.839	133.625	119.466	125.097	81.7423	151.591	-2.00645	3.17039e-05	1.92597	down	Momordicoside E	--	--	--
meta_994	259.325	161.748	256.863	208.457	242.391	367.045	112.629	162.096	141.356	161.885	243.418	124.347	0.661445	0.0242493	1.36519	up	Isolinderenolide	--	--	--
meta_995	7.30712	26.0869	0	27.8752	0	10.2499	72.6749	41.1933	110.13	82.506	0	102.674	-2.51633	0.0192537	1.49613	down	(S)-Nerolidol 3-O-[a-L-rhamnopyranosyl-(1->2)-b-D-glucopyranoside]	--	--	--
meta_999	425.909	436.429	472.899	741.706	723.43	722.684	224.74	281.276	331.543	324.929	635.601	414.965	0.67079	0.0312287	1.29073	up	Nilotinib	--	--	--
meta_1000	201.501	315.309	322.437	231.978	412.732	319.046	585.657	600.378	362.654	584.591	304.76	547.078	-0.727386	0.0120831	1.45524	down	Lactapiperanol D	--	--	--
meta_1005	215.924	177.236	186.973	142.877	89.2974	204.666	502.325	406.56	555.058	474.595	349.015	353.156	-1.37664	0.0001386	1.85365	down	1-Acetyl-3,27-dihydroxywitha-5,24-dienolide 3-glucoside	--	--	--
meta_1006	54.887	108.34	34.4062	64.623	42.0017	109.828	203.914	145.399	238.922	246.541	249.79	220.846	-1.65651	3.85793e-05	1.86348	down	[6]-Gingerdiol 4'-O-beta-D-glucopyranoside	--	--	--
meta_1011	4941.31	3757.78	4084.61	4148.94	3906.48	7347.07	2564.25	3655.21	3149.09	2825.92	3394.06	1334.42	0.736007	0.0196364	1.42427	up	(25S)-26-Hydroxy-24-methylenecycloartan-3-one	--	--	--
meta_1015	361.101	274.819	508.523	412.182	335.99	677.762	147.487	134.033	176.9	334.7	321.439	171.445	0.999085	0.0145894	1.43595	up	Oleoside 11-methyl ester	--	--	--
meta_1022	0	3.95934	0	0	0	0	19.6087	9.78445	0	10.8647	15.2212	7.13168	-3.98308	0.0152968	1.47979	down	MG(0:0/24:0/0:0)	--	--	--
meta_1033	881.437	603.462	682.564	750.329	406.073	796.643	1561.84	1319.54	1559.19	1263.01	1323.08	1209.41	-0.999133	2.30641e-05	1.8711	down	Ginsenoside F5	--	--	--
meta_1046	25.6005	40.8066	49.559	54.6626	12.7052	64.3577	342.044	163.381	101.214	119.608	203.422	173.016	-2.15441	0.0088328	1.58442	down	25-Cinnamoyl-vulgaroside	--	--	--
meta_1049	58.4077	74.3269	64.7957	76.7251	63.0833	62.8066	51.4525	38.8357	46.4763	38.0664	41.1094	43.4444	0.625431	0.000109425	1.82244	up	Topaquinone	--	--	--
meta_1055	23.1885	29.7737	25.7024	7.5734	3.60429	15.1976	153.036	69.5165	88.5835	56.0475	142.058	136.012	-2.61893	0.00248309	1.75209	down	PGP(18:0/22:4(7Z,10Z,13Z,16Z))	--	--	--
meta_1059	97.823	211.49	118.905	140.007	99.8922	104.562	42.3063	55.1126	54.1429	51.3543	45.5159	58.3939	1.33245	0.00684071	1.63588	up	Oxytetracycline	--	--	--
meta_1061	5.25097	37.8905	12.2418	11.2419	15.2785	3.59754	52.0036	77.2612	30.9118	42.5439	11.8156	28.5816	-1.50764	0.0377882	1.23983	down	Methyl 2-thiofuroate	--	--	--
meta_1063	160.662	184.276	149.613	153.081	116.036	189.134	228.117	268.92	253.067	265.108	496.984	359.852	-0.97437	0.0125879	1.51678	down	17-Hydroxypregnenolone sulfate	--	--	--
meta_1065	15.4375	15.7621	27.7524	30.2745	34.8625	24.3029	15.2744	15.7788	1.13101	3.24925	25.798	14.069	0.978683	0.0328167	1.2871	up	1-(sn-Glycero-3-phospho)-1D-myo-inositol	--	--	--
meta_1071	60.9983	108.191	64.8354	92.7184	86.459	42.3823	44.6014	43.0056	48.7896	33.5837	24.5916	49.8293	0.898464	0.0140021	1.45091	up	Benzyl 2,6-dihydroxybenzoate 2-glucoside	--	--	--
meta_1076	12.7098	14.4244	4.31053	9.12184	7.99875	35.7256	36.685	24.0908	90.4966	30.0756	48.8554	120.243	-2.05575	0.0359455	1.37397	down	Josamycin	--	--	--
meta_1077	582.804	362.21	418.274	1046.95	471.513	616.977	81.608	65.1773	234.108	213.34	611.643	346.549	1.17231	0.0327575	1.26424	up	Tetrahydrocortisone	--	C05470	Steroid hormone biosynthesis(ko00140)
meta_1081	578.92	479.886	630.732	603.621	830.148	904.107	177.287	415.695	365.651	515.955	600.647	322.347	0.748273	0.0128382	1.44653	up	Threoninyl-Tryptophan	--	--	--
meta_1082	97.1758	131.931	120.265	123.055	150.124	71.8136	82.7396	68.1657	45.7298	74.3651	90.318	77.3059	0.662707	0.0110056	1.46672	up	2-formamido-N(1)-(5-O-phosphonato-D-ribosyl)acetamidine	--	--	--
meta_1085	5432.29	4309.08	3911.81	6789.34	5227.83	5752.3	2334.24	2108.83	3537.4	3267.37	5456.79	3790.59	0.616518	0.0186777	1.36054	up	Glycyl-Tryptophan	--	--	--
meta_1099	17.258	29.061	50.4303	26.1474	28.3802	52.705	89.514	100.435	286.074	164.33	302.483	192.785	-2.47697	0.00789903	1.62263	down	PS(18:2(9Z,12Z)/22:6(4Z,7Z,10Z,13Z,16Z,19Z))	--	--	--
meta_1101	7.22548	3.03957	12.8105	15.3777	29.3868	27.7425	7.47968	7.07799	0	1.72038	2.43768	0	2.3525	0.0313874	1.38538	up	Methyl nomilinate 17-glucoside	--	--	--
meta_1112	4778.63	10202	7418.25	7513.15	5286.15	4808.6	4894.45	3971.09	2813.61	2718.39	2207.51	2540.3	1.06325	0.00832025	1.52583	up	9,12-Hexadecadienoylcarnitine	--	--	--
meta_1120	799.082	952.85	666.833	940.451	808.383	677.282	437.979	600.643	666.341	439.437	535.179	491.087	0.611676	0.00147937	1.66732	up	Trypanothione disulfide	Carboxylic acids and derivatives	C03170	Metabolic pathways(ko01100);;Glutathione metabolism(ko00480)
meta_1121	1607.43	2328.41	1436.1	2480.74	2191.21	1873.09	3939.2	3910.32	3513.77	2859.46	4883.68	5393.08	-1.03973	0.0014404	1.7358	down	8-Acetoxypinoresinol 4-glucoside	--	--	--
meta_1126	8642.09	10530.3	6984.39	8814.26	6526.7	6838.94	5303.21	7365.54	7503.13	5354.08	3848.96	2120.17	0.617993	0.0252807	1.33593	up	DG(18:3(9Z,12Z,15Z)/20:1(11Z)/0:0)	--	--	--
meta_1131	43.799	12.4169	39.777	21.6456	26.9472	15.8915	43.2488	118.314	80.833	61.7619	182.57	87.9964	-1.8405	0.0176655	1.4412	down	Vamonolide	--	--	--
meta_1134	114.826	196.703	110.12	157.701	121.251	79.5663	295.92	260.234	214.584	193.656	109.964	200.073	-0.707997	0.0270915	1.31843	down	Zearalenone 4-sulfate	--	--	--
meta_1140	11789.1	12920.3	9219.59	10058.5	8716.64	7556.27	6592.75	8396.69	5965.7	5579.5	4994.07	3685.17	0.775065	0.00273799	1.61103	up	PC(18:0/22:6(4Z,7Z,10Z,13Z,16Z,19Z))	Glycerophospholipids	C00157	Retrograde endocannabinoid signaling(ko04723);;alpha-Linolenic acid metabolism(ko00592);;Metabolic pathways(ko01100);;Glycerophospholipid metabolism(ko00564);;Choline metabolism in cancer(ko05231);;Linoleic acid metabolism(ko00591);;Arachidonic acid metabolism(ko00590)
meta_1145	1490.56	1128.32	820.106	960.42	1418.58	1347.7	767.782	826.702	891.275	704.866	714.879	291.185	0.771853	0.00578721	1.55375	up	Calcipotriol	--	--	--
meta_1153	45.9461	89.3066	32.9798	76.0328	44.7753	23.0365	43.892	4.567	6.73309	9.0855	7.72379	27.1629	1.65401	0.0191139	1.3499	up	Cyclovariegatin	--	--	--
meta_1157	62.9744	118.014	116.248	82.0745	136.117	59.3068	45.1808	72.4347	30.0632	57.0043	54.2005	35.0268	0.967519	0.0140466	1.46822	up	Quercetin 3-O-(6"-malonyl-glucoside) 7-O-glucoside	--	--	--
meta_1168	250.553	111.898	298.662	158.229	171.813	463.419	135.858	87.0956	95.924	107.299	136.307	62.572	1.21854	0.0444398	1.31115	up	Dulcin	--	--	--
meta_1174	17.7776	24.2191	0	26.9395	4.43037	0	95.0066	140.287	60.5008	28.2316	39.1643	138.547	-2.77374	0.0147224	1.5164	down	1-Linoleoylglycerophosphocholine	Glycerophospholipids	C04230	Choline metabolism in cancer(ko05231);;Glycerophospholipid metabolism(ko00564)
meta_1175	275.544	515.504	383.38	395.462	290.112	271.285	231.422	209.993	143.577	155.203	122.518	162.573	1.0557	0.00365383	1.63734	up	Vildagliptin	--	--	--
meta_1179	1819.36	2530.25	2398.54	3082.79	1652.98	1397.73	1240.44	1468.87	1035.29	1314.39	1527.8	1467.48	0.677493	0.0250272	1.38978	up	Lotusine	--	--	--
meta_1182	128.46	326.191	225.702	160.075	275.047	267.908	142.4	198.616	101.625	97.8657	132.255	95.9813	0.847626	0.0190304	1.42878	up	1-O-p-Coumaroyl-(b-D-glucose 6-O-sulfate)	--	--	--
meta_1183	209.408	333.044	198.886	269.495	218.626	216.23	175.825	183.586	169.082	112.539	111.789	156.247	0.669297	0.00623473	1.53302	up	4-Coumaroyl-CoA	--	C00223	Metabolic pathways(ko01100);;Ubiquinone and other terpenoid-quinone biosynthesis(ko00130);;Phenylalanine metabolism(ko00360);;Arginine and proline metabolism(ko00330)
meta_1184	60.3282	112.509	76.1883	86.4203	71.0888	62.6344	57.4465	57.0175	34.3107	42.8727	49.1779	51.5183	0.682442	0.011389	1.491	up	2'',6''-Di-O-acetylononin	--	--	--
meta_1196	47.8942	98.5184	99.97	72.8576	52.4732	89.6946	115.367	234.937	193.446	320.637	198.667	147.047	-1.39101	0.00666349	1.58398	down	Mabioside D	--	--	--
meta_1200	57.4937	30.6035	79.0691	53.9329	61.3941	65.7045	17.77	21.174	37.2968	42.5906	61.8448	27.8913	0.739394	0.0315647	1.27171	up	(R)-1-O-[b-D-Apiofuranosyl-(1->2)-b-D-glucopyranoside]-1,3-octanediol	--	--	--
meta_1208	13.6466	10.6084	26.5395	19.6064	18.0797	26.8615	12.4112	1.05529	7.03295	7.23529	10.8551	6.48693	1.35547	0.00563094	1.55206	up	(3S,5S)-3,5-Diaminohexanoate	Carboxylic acids and derivatives	C01186	Lysine degradation(ko00310)
meta_1209	184.783	188.416	170.849	190.692	204.585	241.833	74.373	146.918	105.703	137.058	174.081	131.644	0.617688	0.00324871	1.62572	up	Dopaxanthin	--	--	--
meta_1212	53.6742	64.0732	59.9673	52.9532	61.9661	48.4284	18.2812	26.8917	42.7737	41.332	49.948	25.7203	0.734785	0.00436944	1.61368	up	N-Acetyl-9-O-lactoylneuraminic acid	--	--	--
meta_1224	10.2601	11.3017	12.0579	12.8403	20.9607	23.5059	22.0553	20.1661	38.6124	25.0017	21.406	47.1725	-0.939744	0.0279333	1.37253	down	alpha-Solanine	--	--	--
meta_1225	15.262	40.0488	29.957	31.7295	0.0768706	8.49505	56.548	28.3124	85.9425	22.6003	47.753	44.4486	-1.18554	0.0412344	1.25181	down	LysoPE(0:0/14:0)	--	--	--
meta_1226	6.77176	10.2911	12.8295	1.45636	7.86713	7.65767	26.2417	13.0075	32.9424	35.0544	33.475	25.1709	-1.8234	0.00103677	1.76713	down	Octreotide	--	--	--
meta_1231	513.909	498.975	440.815	290.977	160.206	403.356	846.037	575.514	990.95	791.6	854.613	825.1	-1.08122	0.000268368	1.7866	down	Cytochalasin Npho	--	--	--
meta_1237	29352.6	19444.8	33785.4	23413.4	26841.8	52652.7	25513.3	16874.9	12802	17616.8	25436.4	11280.4	0.760103	0.0488689	1.24936	up	LysoPC(20:2(11Z,14Z))	Glycerophospholipids	C04230	Glycerophospholipid metabolism(ko00564);;Choline metabolism in cancer(ko05231)
meta_1238	156.051	200.836	92.0487	48.8	30.3354	143.574	552.172	128.641	363.202	328.873	471.983	650.93	-1.89373	0.00822927	1.6083	down	Asiaticoside B	--	--	--
meta_1239	793.624	920.578	671	841.998	471.877	652.731	408.483	293.438	362.644	606.614	335.03	381.597	0.86593	0.00268685	1.59505	up	lansoprazole sulfide	--	--	--
meta_1248	35150.8	51305.3	39729.8	50702.3	44812.4	44497.1	34860.9	29710.1	28221.7	25339.4	26077.7	20633.8	0.6914	0.000454304	1.76723	up	L-Glutamic gamma-semialdehyde	--	--	--
meta_1253	6.12127	9.06101	2.07568	10.4932	0	8.8515	20.9518	23.6812	18.1016	19.501	34.7284	33.2039	-2.03656	0.000511609	1.7685	down	N-(4-Hydroxycinnamoyl)tyrosine	--	--	--
meta_1260	59.7155	61.9703	34.5003	58.3201	64.0078	47.735	46.8888	47.8925	24.2412	25.513	18.908	27.2294	0.774874	0.00807416	1.48703	up	(-)-erythro-Anethole glycol 1-glucoside	--	--	--
meta_1261	263.266	423.867	311.867	424.834	353.686	339.417	261.215	233.156	273.789	227.156	185.96	185.174	0.631545	0.0030673	1.6325	up	Indolylacryloylglycine	--	--	--
meta_1275	386.156	447.871	436.224	426.155	562.008	489.168	769.692	724.536	603.727	661.606	538.769	908.228	-0.614478	0.00432016	1.64122	down	Deoxycholic acid 3-glucuronide	--	--	--
meta_1276	3121.3	4549.87	2937.03	2806.89	1907.99	1811.82	2445.79	1711.35	1422.51	1551.23	1073.75	2210.9	0.7182	0.0416558	1.21004	up	Zanthodioline	--	--	--
meta_1287	0	29.0506	11.2944	37.3452	0	12.8051	102.421	0	61.1147	52.0336	53.5055	69.6911	-1.90437	0.0275861	1.37889	down	Lucidenic acid G	--	--	--
meta_1289	18.7886	24.1242	51.0423	19.7649	23.7828	34.4454	79.1684	69.3732	34.7539	45.323	41.1206	61.951	-0.947862	0.0139226	1.41416	down	2-(a-Hydroxyethyl)thiamine diphosphate	--	--	--
meta_1290	36.7173	15.6549	28.3877	30.3769	35.8735	35.304	4.47806	14.0241	14.7472	22.0687	19.1918	11.8781	1.07753	0.00330146	1.59625	up	Ophiopogonin C'	--	--	--
meta_1291	57.6578	48.8302	88.7427	79.4999	81.7047	102.898	40.4891	26.6642	62.3702	62.3381	76.3896	34.5998	0.600932	0.0446993	1.21741	up	Fulvestrant	--	--	--
meta_1294	71.2276	99.5724	83.4626	88.692	82.0279	78.7602	61.9431	50.2156	47.878	51.7816	51.3944	51.6967	0.677751	0.000137902	1.85966	up	3-Acetyl-2,5-dimethylfuran	--	--	--
meta_1317	5.1865	6.77094	4.53427	5.881	5.23465	5.23094	14.3696	13.7243	12.365	9.76186	19.6453	14.122	-1.35481	0.00103603	1.80001	down	3-Mercapto-2-butanone	--	--	--
meta_1325	24574.8	23363.9	24022.4	18652.9	19032.9	30981.7	14207.2	20347.3	16253.2	15021.5	16922	9282.15	0.611665	0.00684278	1.54141	up	3a,7a-Dihydroxycoprostanic acid	--	--	--
meta_1327	197.367	196.1	92.1889	128.731	56.3112	65.0436	853.899	383.594	383.243	190.144	507.117	326.493	-1.84572	0.0172245	1.4652	down	Yamogenintetroside B	--	--	--
meta_1328	34082.4	43210.3	29595.2	35879.7	29137.3	26562.4	19636.3	20403.2	18416.8	22424.3	17090.4	14032.9	0.825352	0.00105295	1.7479	up	3-O-Sulfogalactosylceramide (d18:1/18:0)	--	--	--
meta_1340	11.6069	37.1917	22.2691	42.2631	17.35	1.18687	196.93	159.084	98.8899	124.008	34.7168	65.8695	-2.36538	0.0121919	1.52227	down	Pinostilbenoside	--	--	--
meta_1347	146.731	259.227	173.979	247.59	205.487	194.804	231.983	158.971	109.003	62.8667	45.6044	139.408	0.715304	0.0395547	1.23696	up	Rubrofusarin 6-[glucosyl-(1->3)-glucosyl-(1->6)-glucoside]	--	--	--
meta_1366	12.4177	1.67557	49.3496	54.3142	39.2968	31.9232	1.59723	3.30031	7.48681	10.2035	12.7818	11.1149	2.02339	0.0371577	1.33298	up	Etamiphylline	--	--	--
meta_1370	282.128	294.246	271.561	247.897	224.835	324.353	150.909	144.468	175.637	159.776	268.496	131.673	0.674118	0.00256657	1.6409	up	2-Amino-4-oxo-4-alpha-hydroxy-6-(erythro-1',2',3'-trihydroxypropyl)-5,6,7,8-tetrahydroxypterin	--	--	--
meta_1380	135.976	193.085	144.876	167.021	172.817	166.701	80.6809	115.543	82.7284	81.3407	101.015	98.2565	0.809181	7.38234e-05	1.86818	up	L-cis-4-(Hydroxymethyl)-2-pyrrolidinecarboxylic acid	--	--	--
meta_1381	93.7132	171.462	118.98	100.104	104.194	86.7649	98.3073	59.8968	80.6984	56.6312	60.6976	61.7617	0.691875	0.0179067	1.38609	up	UDP-D-apiose	Pyrimidine nucleotides	C01623	Amino sugar and nucleotide sugar metabolism(ko00520)
meta_1393	119.781	127.581	145.882	162.107	49.4883	115.538	666.023	510.067	555.861	437.972	527.982	674.001	-2.22674	1.73566e-05	1.96813	down	PI(18:3(6Z,9Z,12Z)/22:3(10Z,13Z,16Z))	--	--	--
meta_1394	28.3665	20.8059	0	0	0	19.4707	68.9637	56.6338	52.5158	47.858	70.2209	0	-2.10935	0.0136287	1.40322	down	Ziziphin	--	--	--
meta_1412	8.8547	7.78655	0	0	0	3.98621	43.3117	17.8541	20.7117	16.1787	6.52383	22.5866	-2.62408	0.0143883	1.50934	down	LysoPC(22:0)	Glycerophospholipids	C04230	Choline metabolism in cancer(ko05231);;Glycerophospholipid metabolism(ko00564)
meta_1414	104.438	148.518	96.1321	117.514	60.0342	103.604	76.0059	34.7422	35.3278	84.2053	45.5572	44.7187	0.97532	0.00621675	1.50365	up	Ferulic acid 4-O-glucuronide	--	--	--
meta_1436	154.173	394.735	212.886	220.632	139.547	225.632	183.347	153.689	77.3994	106.549	88.8757	114.106	0.896405	0.037995	1.2841	up	(3S,3'S,5R,5'R,6R)-3,6-Epoxy-5,6-dihydro-3',5,8'-trihydroxy-beta,kappa-caroten-6'-one	--	--	--
meta_1439	4.1398	7.0416	9.14434	0	0	0	3.37152	38.244	46.0286	30.9205	19.2967	23.0313	-2.98472	0.0113257	1.53967	down	Casuarinin	--	--	--
meta_1441	232.438	338.224	194.822	185.567	141.893	353.551	953.767	708.242	758.258	522.011	484.416	189.672	-1.32198	0.0187422	1.40939	down	Capsianoside II	--	--	--
meta_1448	61679.4	46605.6	66613.1	57702.2	54396.1	95923.3	42017.7	31208.1	36804.8	39449.9	54679.9	33739.5	0.686687	0.016368	1.45139	up	1-Oleoylglycerophosphoserine	--	--	--
meta_1453	405.448	193.683	304.283	336.206	250.555	334.551	112.037	124.376	250.389	148.827	319.425	209.415	0.648008	0.0338747	1.24497	up	Sorbitan laurate	--	--	--
meta_1455	76.5128	100.313	67.276	93.0767	45.8238	294.45	527.7	302.517	324.681	227.51	136.07	347.915	-1.46206	0.0142165	1.41668	down	Pregabalin	--	--	--
meta_1456	803.658	582.554	450.182	574.58	635.103	655.106	144.849	173.476	110.359	229.577	26.9925	193.472	2.0745	2.33964e-05	1.89898	up	alpha-Hydroxytamoxifen	Stilbenes	C16544	Drug metabolism - cytochrome P450(ko00982)
meta_1462	11.5266	6.03571	7.67326	5.03523	6.00857	6.15926	2.21646	7.66065	3.86945	3.77172	4.75477	3.64549	0.711393	0.0480086	1.2005	up	5alpha-Pregnan-20alpha-ol-3-one	Steroids and steroid derivatives	C18041	Steroid hormone biosynthesis(ko00140)
meta_1469	707.205	901.759	696.55	864.518	718.377	534.496	523.915	470.32	419.408	459.438	448.874	441.699	0.678418	0.00294988	1.70733	up	Epiafzelechin-(4beta->6)-epicatechin 3,3'-digallate	--	--	--
meta_1475	45.1793	61.7108	87.2395	90.4302	38.058	38.143	14.4562	5.58651	27.0524	37.4465	57.5509	11.8214	1.22892	0.0213651	1.3329	up	Tizoxanide glucuronide	--	--	--
meta_1482	17.0643	18.4189	25.7309	39.5547	50.5649	65.5862	89.8852	120.303	89.6061	133.647	96.5957	7.88089	-1.31023	0.0296521	1.26504	down	Fasciculol F	--	--	--
meta_1495	162.741	233.46	203.012	232.427	236.088	125.133	132.354	147.451	110.254	76.8897	114.58	155.371	0.694888	0.00808977	1.48686	up	Gossypetin 8-glucuronide 3-glucoside	--	--	--
meta_1516	120.559	92.9368	133.138	98.7342	214.847	148.915	275.208	289.163	223.175	281.426	186.402	294.562	-0.937766	0.000661461	1.71101	down	Neotame	--	--	--
meta_1519	0	12.1621	5.31934	17.4843	17.897	18.3144	1.84724	12.9328	0	0	3.02422	1.53512	1.87987	0.0464748	1.26079	up	Bn-NCC-2	--	--	--
meta_1520	128.049	158.598	114.476	110.899	99.0898	115.87	249.341	147.391	170.391	170.589	216.385	241.553	-0.717804	0.0044223	1.63779	down	3-Hydroxy-4,6-heptadiyne-1-yl 1-glucoside	--	--	--
meta_1528	97.9517	104.941	148.026	30.3419	45.8273	59.954	209.656	224.176	190.747	308.64	122.559	94.9911	-1.24048	0.01527	1.41118	down	(ent-2b,4S,9a)-2,4,9-Trihydroxy-10(14)-oplopen-3-one 2-(2-methylbutanoate) 9-(3-methyl-2E-pentenoate)	--	--	--
meta_1529	0	0	0	0	0	0	19.4079	86.6849	31.8961	14.9907	17.0728	120.563	#NAME?	0.044428	1.33915	down	Dideoxycytidine 5'-Triphosphate	--	--	--
meta_1531	94.784	76.2694	68.4012	75.5023	84.0821	72.2465	47.867	19.4805	24.8605	10.9209	38.8568	59.5538	1.22554	0.000888516	1.72068	up	(3a,5b,7a)-23-Carboxy-7-hydroxy-24-norcholan-3-yl-b-D-Glucopyranosiduronic acid	--	--	--
meta_1535	46.0613	30.4199	38.1637	31.1986	19.7845	15.1201	109.901	152	184.586	122.742	100.105	98.9425	-2.08764	0.000494365	1.8362	down	28-Glucosyl-19(29)-dehydroursolic acid 3-arabinoside	--	--	--
meta_1537	207.967	131.371	141.952	277.895	162.931	171.871	55.7966	55.3899	68.6133	85.4436	171.059	130.598	0.948427	0.0132518	1.401	up	Aspidospermatine	--	--	--
meta_1538	18.1068	75.1295	43.1042	11.3777	67.5986	0	378.02	348.617	171.114	256.347	61.727	302.215	-2.81768	0.00557883	1.65557	down	Theogallinin	--	--	--
meta_1540	30.9483	27.811	27.0417	14.9413	21.9906	32.8762	10.4357	13.15	20.3748	18.9042	19.786	17.3866	0.637388	0.0175984	1.38138	up	(2S,2'S)-Pyrosaccharopine	--	--	--
meta_1548	201.305	349.61	205.007	253.704	252.738	363.704	184.267	214.346	156.13	198.54	155.382	82.8179	0.713729	0.0137837	1.46743	up	Tricosanoylglycine	--	--	--
meta_1562	1648.66	1207.83	1172.33	1505.52	2015.82	1775.91	662.112	672.239	939.568	649.989	1467.95	1176.42	0.744039	0.00855665	1.46823	up	Aflatoxin M2	--	--	--
meta_1564	10.1427	0	5.25317	0.120035	13.4107	0	89.4939	35.0609	55.9242	43.0517	95.7608	0	-3.4644	0.0205672	1.42732	down	Ganoderic acid W	--	--	--
meta_1579	612.324	903.103	339.199	580.043	827.733	419.053	327.456	405.43	266.137	262.337	193.822	225.771	1.131	0.0123205	1.51858	up	4'-Hydroxyacetophenone 4'-[4-hydroxybenzoyl-(->5)-apiosyl-(1->2)-glucoside]	--	--	--
meta_1588	65.7929	34.1448	51.8941	48.6905	65.1928	115.399	18.1708	16.5012	26.5168	31.9171	52.9584	33.6381	1.08461	0.0321398	1.32909	up	1,1'-Thiobis-1-propanethiol	--	--	--
meta_1592	58.2055	41.6656	54.2151	72.0652	77.7004	88.0956	30.4384	49.5746	40.2151	38.5081	56.0282	40.6213	0.617982	0.0212292	1.41698	up	Glycyl-Tyrosine	--	--	--
meta_1593	80.0768	135.219	157.753	373.425	313.853	143.366	280.638	756.748	745.049	555.979	442.496	574.31	-1.47894	0.00312816	1.5972	down	(E)-Suberenol	--	--	--
meta_1597	141.504	36.0269	101.751	75.6676	201.033	147.104	253.069	240.756	268.006	296.721	285.176	423.619	-1.32981	0.000642917	1.73667	down	3-hydroxyundecanoyl carnitine	--	--	--
meta_1602	354.03	560.66	314.201	371.604	288.705	342.463	261.732	373.026	170.935	268.153	164.076	175.516	0.658909	0.0256742	1.32321	up	N(1),N(12)-diacetylsperminium(2+)	--	--	--
meta_1607	162.999	149.961	119.346	173.64	96.5737	69.5743	73.81	60.1646	104.975	73.1201	81.2025	102.027	0.640478	0.0389475	1.23385	up	Propofol glucuronide	--	--	--
meta_1614	31.388	23.4368	8.58615	39.0089	24.7372	0	3.76298	8.78489	4.13357	4.64632	0	0	2.57581	0.0296999	1.37514	up	Cyanidin 3-O-dimalonyl-laminaribioside	--	--	--
meta_1616	7933.21	12013.5	8858.79	5910.68	5796.13	5870.76	6708.12	4129.6	3584.83	7276.36	3641.8	3234.71	0.698825	0.0393352	1.21729	up	1-Hexanol	--	--	--
meta_1635	0	0	0.0110133	0.739218	0	1.29428	2.41478	0.000369405	1.36719	2.64025	4.07197	1.34725	-2.53406	0.0341261	1.29756	down	Annomuricin A	--	--	--
meta_1640	378.755	448.887	538.595	611.956	388.856	631.028	310.894	333.284	313.48	333.504	300.392	253.57	0.700318	0.0068986	1.63721	up	Glucosylisomaltol	--	--	--
meta_1649	112.675	355.462	192.227	83.9458	351.607	207.465	48.7325	56.3748	66.1889	61.9229	83.0007	39.1947	1.87468	0.0198544	1.48571	up	(R)-1-O-b-D-glucopyranosyl-1,3-octanediol	--	--	--
meta_1657	4.82276	9.49724	15.0077	0	6.11474	0	17.1558	45.345	14.4393	9.89958	15.7445	41.4778	-2.02314	0.0326687	1.33613	down	Notoginsenoside R1	--	--	--
meta_1659	256.416	222.494	240.445	221.18	187.172	214.812	660.341	719.267	719.945	563.299	555.4	690.864	-1.5419	1.10584e-05	1.98549	down	Acetyldigitoxin	--	--	--
meta_1666	27.705	20.899	16.9624	20.8058	20.7999	12.8282	19.0296	14.7127	12.3417	5.89528	9.16489	8.79319	0.778902	0.0136433	1.39452	up	5-Sulfosalicylic acid	--	--	--
meta_1672	60.9939	104.409	45.2444	114.532	140.264	61.4527	48.4445	70.6478	46.3909	18.5819	45.4484	58.7465	0.870148	0.049514	1.23467	up	2-Methoxy-9-phenyl-1H-phenalen-1-one	--	--	--
meta_1676	50.386	23.4949	32.0361	37.1577	58.8016	55.8781	83.8613	73.4852	65.005	71.6962	87.4411	63.4519	-0.787617	0.00168138	1.6254	down	Digitoxin	--	--	--
meta_1682	12.994	11.9882	24.4726	77.5103	65.7791	28.4806	39.4565	121.261	147.886	122.08	76.4124	109.417	-1.47862	0.00800816	1.4834	down	Gibberellin A123	--	--	--
meta_1684	579.321	1067.34	646.852	803.495	601.953	445.218	421.532	411.636	308.319	365.653	288.625	297.843	0.985093	0.0108226	1.54503	up	(S)-2,3-Dihydro-3,5-dihydroxy-2-oxo-3-indoleacetic acid 5-glucoside	--	--	--
meta_1692	235.655	227.116	240.763	259.805	223.522	227.975	158.373	112.009	185.74	105.293	219.201	136.457	0.625526	0.00467546	1.65824	up	Quercetin 3-(6''-caffeoylsophorotrioside)	--	--	--
meta_1695	2098.54	2561.42	2303.55	2069.75	1673.5	1905.51	1770.62	993.248	914.096	899.236	1464.17	1464.57	0.748724	0.00150104	1.62795	up	PS(14:1(9Z)/14:1(9Z))	--	--	--
meta_1697	166.697	264.005	158.857	230.528	143.457	108.748	111.917	101.9	111.2	133.442	101.856	111.302	0.674987	0.0357627	1.32499	up	Biocytin	Carboxylic acids and derivatives	C05552	Vitamin digestion and absorption(ko04977);;Biotin metabolism(ko00780);;Metabolic pathways(ko01100)
meta_1700	69930.2	61803.1	41818.1	66112.2	48731	54500.6	45114.9	32252.9	40119.2	22057.6	27928.7	56601.2	0.61379	0.0152566	1.34288	up	Lactosylceramide (d18:1/12:0)	--	--	--
meta_1702	23.0418	6.38413	7.38304	17.3627	3.36007	10.6224	31.8445	44.4108	59.196	52.7006	21.3899	109.02	-2.2247	0.0195421	1.51279	down	Angiotensin III	Carboxylic acids and derivatives	C15848	Renin-angiotensin system(ko04614);;Neuroactive ligand-receptor interaction(ko04080)
meta_1711	83.548	63.2939	54.1716	71.263	48.5914	46.9055	38.8832	28.3993	41.1401	36.8771	48.7405	31.8886	0.702949	0.00771487	1.52243	up	1H-Pyrrole-2-carboxaldehyde	--	--	--
meta_1723	1176.02	1178.87	888.942	1100.18	1069.92	1496.51	750.437	678.626	963.138	705.508	919.515	508.585	0.610602	0.00402635	1.58894	up	LPA(P-16:0e/0:0)	Glycerophospholipids	C15646	Ether lipid metabolism(ko00565)
meta_1729	0.84607	5.33347	1.79201	1.43766	0	1.28731	13.8987	6.16905	6.79256	8.47952	11.8747	14.0993	-2.51907	0.00101592	1.76082	down	Mimosine	--	--	--
meta_1730	20.7357	0	18.7808	3.45156	1.39202	36.7387	63.9211	24.8391	74.8946	43.4769	111.105	89.577	-2.33016	0.0059246	1.59142	down	Coriandrone C	--	--	--
meta_1739	12.5489	19.71	14.2589	15.8445	12.2322	15.4568	11.8393	12.2928	4.70701	6.50471	10.3277	11.314	0.660152	0.00900339	1.46829	up	Lithocholic acid glycine conjugate	--	--	--
meta_1752	507.112	1030.42	845.607	838.361	652.082	520.966	394.871	413.443	310.541	300.663	194.74	252.004	1.23556	0.00285407	1.67636	up	2-[Octahydro-4,7-dimethyl-1-oxocyclopenta[c]pyran-3-yl]nepetalactam	--	--	--
meta_1754	53.8845	32.1872	59.9413	50.7918	22.1217	80.2128	219.058	173.707	272.3	147.573	218.549	231.155	-2.07721	7.94084e-05	1.90478	down	6-Hydroxy-5-[(4-sulfophenyl)azo]-2-naphthalenesulfonic acid	--	--	--
meta_1757	53.5268	41.5921	34.9796	67.7389	59.1621	60.3157	19.501	17.9328	31.9093	28.8962	40.8814	41.569	0.812402	0.00615808	1.50333	up	Riboflavin cyclic-4',5'-phosphate	--	--	--
meta_1758	509.455	561.345	359.853	486.742	346.307	420.414	234.401	177.168	355.364	339.468	391.798	287.445	0.588004	0.0111154	1.41326	up	Apigenin 7-O-(2''-O-acetylglucoside)	--	--	--
meta_1776	9.7996	5.66078	5.87865	0	0	3.40894	29.666	30.3193	23.0283	39.209	7.64775	29.8334	-2.69002	0.00245489	1.72914	down	Camellidin II	--	--	--
meta_1777	13.1761	6.2129	8.82678	15.5256	5.20801	11.1331	15.3088	22.4303	20.3151	43.2776	35.2881	29.5327	-1.46749	0.00699946	1.57933	down	Ginsenoside C	--	--	--
meta_1779	39.0491	157.754	77.5729	40.6494	181.729	119.09	10.7712	20.013	32.056	23.9179	48.9278	17.3639	2.00856	0.0246539	1.43537	up	16-Hydroxy-10-oxohexadecanoic acid	--	--	--
meta_1797	110.301	257.1	120.992	213.059	184.476	261.082	126.105	181.416	88.8156	28.1945	35.4905	2.95607	1.30886	0.0141191	1.44113	up	Quillaic acid 3-[xylosyl-(1->3)-[galactosyl-(1->2)]-glucuronide]	--	--	--
meta_1798	52.8558	78.8506	50.6875	77.3942	54.0307	55.1463	34.4207	45.8052	26.6254	40.8025	17.7299	16.2766	1.02224	0.00156462	1.66032	up	1,2,10-Trihydroxydihydro-trans-linalyl oxide 7-O-beta-D-glucopyranoside	--	--	--
meta_1806	4.64048	4.87944	17.452	15.5424	7.64956	9.4672	112.41	44.4084	60.063	96.8029	106.099	112.376	-3.15772	0.00100638	1.84933	down	12-Tridecene-4,6,8,10-tetraynal	--	--	--
meta_1810	480.571	734.948	538.949	566.028	497.8	414.539	399.793	428.411	347.672	298.497	320.619	333.778	0.60278	0.00716446	1.55628	up	Kaempferol 3-O-feruloyl-sophoroside 7-O-glucoside	--	--	--
meta_1819	19.9595	18.0145	20.2426	19.059	19.4691	17.7505	130.447	50.3055	59.9927	91.2095	78.5203	115.416	-2.19948	0.00295843	1.78455	down	4',5-Dihydroxy-3,3'-dimethoxy-6,7-methylenedioxyflavone 4'-glucuronide	--	--	--
meta_1828	73018.9	78708.3	57037.4	60047.7	44037.8	66934.5	32591.6	30508.5	41705	32842	50677.3	39063.5	0.740025	0.00245422	1.632	up	PE(22:1(13Z)/22:6(4Z,7Z,10Z,13Z,16Z,19Z))	Glycerophospholipids	C00350	Pathogenic Escherichia coli infection(ko05130);;Autophagy - animal(ko04140);;Metabolic pathways(ko01100);;Retrograde endocannabinoid signaling(ko04723);;Glycosylphosphatidylinositol (GPI)-anchor biosynthesis(ko00563);;Glycerophospholipid metabolism(ko00564);;Autophagy - other(ko04136)
meta_1832	36.1146	22.4719	23.1709	32.3058	45.6021	58.8424	97.765	261.397	145.968	108.315	95.1876	138.224	-1.95444	0.00849286	1.56745	down	[6]-Gingerdiol 3-acetate	--	--	--
meta_1838	513.186	485.313	530.321	541.03	298.048	291.844	1239.71	879.974	1192.21	932.546	1275.69	937.292	-1.27967	5.7953e-05	1.86928	down	PI(16:0/20:4(5Z,8Z,11Z,14Z))	--	--	--
meta_1842	44.4725	36.8969	24.8646	18.6512	0	45.5489	70.955	56.9591	41.9019	50.652	31.7522	82.1698	-0.972318	0.0256546	1.33334	down	Solacauline	--	--	--
meta_1853	87.3636	40.5595	71.1543	42.9502	22.9058	53.5499	125.777	145.447	240.404	128.983	291.491	145.314	-1.75828	0.00523899	1.61872	down	Pectenotoxin 1	--	--	--
meta_1857	9.23335	9.1334	7.4325	0	0	15.9011	35.7734	23.7264	57.4285	22.7483	43.9717	37.7056	-2.40822	0.00133818	1.73805	down	PE(14:1(9Z)/18:3(6Z,9Z,12Z))	Glycerophospholipids	C00350	Metabolic pathways(ko01100);;Pathogenic Escherichia coli infection(ko05130);;Autophagy - animal(ko04140);;Retrograde endocannabinoid signaling(ko04723);;Glycosylphosphatidylinositol (GPI)-anchor biosynthesis(ko00563);;Glycerophospholipid metabolism(ko00564);;Autophagy - other(ko04136)
meta_1860	83.0669	169.148	111.218	111.854	48.6365	129.522	74.388	52.212	42.7699	43.7179	43.6935	59.6855	1.04601	0.0185517	1.44548	up	1-[(5-Amino-5-carboxypentyl)amino]-1-deoxyfructose	--	--	--
meta_1864	98.7197	60.4671	85.6487	71.3846	65.2198	72.2506	145.788	114.901	194.496	199.66	140.211	181.197	-1.10555	0.000797941	1.82046	down	N-(1-Deoxy-1-fructosyl)valine	--	--	--
meta_1880	15.5323	11.1624	9.90731	15.1995	9.99774	13.6354	5.14419	4.07052	6.0257	5.02465	3.41336	3.4847	1.47358	0.000239874	1.86033	up	Metaxalone	--	--	--
meta_1892	480.336	269.231	727.105	531.519	424.799	579.031	209.08	146.415	325.64	328.279	468.654	298.193	0.761888	0.0257678	1.30296	up	Oleanolic acid	--	--	--
meta_1901	81.0829	112.699	85.9426	112.807	140.427	56.1334	115.004	58.6819	35.954	43.5062	34.5913	35.8416	0.864377	0.0308252	1.26945	up	Erythro-5-hydroxy-L-lysinium(1+)	--	--	--
meta_1909	25.1829	51.4558	58.6189	60.4092	68.3488	42.04	14.7703	19.3009	22.5772	20.8048	35.8225	30.674	1.08823	0.00588493	1.56878	up	Ondansetron	--	--	--
meta_1911	321.164	356.251	463.885	192.816	859.166	268.021	949.586	1401.48	508.473	812.41	324.743	1053.13	-1.03681	0.0472896	1.20472	down	Vinaginsenoside R3	--	--	--
meta_1917	34.1007	72.6375	53.9522	81.5198	52.9204	32.3017	78.1989	78.3745	71.9232	72.5129	108.342	82.962	-0.58838	0.0210366	1.33919	down	Hibiscitrin	--	--	--
meta_1936	118.719	141.554	96.5375	93.0295	98.4556	82.0254	304.308	311.959	356.357	313.641	437.711	362.982	-1.72724	1.61249e-05	1.95323	down	Avenacin A1	--	--	--
meta_1939	264.089	322.552	279.185	323.075	269.685	237.319	178.495	161.508	196.863	179.037	175.047	192.04	0.647036	0.000362458	1.83049	up	3-Hydroxyquinine	--	--	--
meta_1947	104.668	119.793	103.236	99.2811	94.4926	102.866	89.3209	99.4426	64.1152	53.5603	46.3734	39.4728	0.670418	0.00937841	1.57689	up	DHAP(18:0e)	--	--	--
meta_1952	9.66248	20.3354	17.1088	25.0142	21.4959	21.2514	14.3296	13.1298	12.9752	8.78941	10.6463	5.26486	0.818471	0.0110594	1.49478	up	Phenylalanyl-Gamma-glutamate	--	--	--
meta_1973	87.2195	161.299	89.7578	133.001	92.4679	132.369	201.093	307.731	297.202	265.283	297.389	421.314	-1.36257	0.000813543	1.79713	down	PS(MonoMe(11,3)/MonoMe(11,5))	--	--	--
meta_1975	89.2006	24.972	95.5823	86.4116	104.015	123.824	22.8131	27.7377	24.0931	51.4166	79.3389	51.1701	1.03023	0.0241578	1.3422	up	Isradipine	--	--	--
meta_1991	2100.88	1736.27	1593.34	1837.99	2387.51	2045.89	1294.83	1596.21	1433.6	1132.5	1179.72	641.601	0.685033	0.00204634	1.66171	up	(R)-6'-O-(4-Geranyloxy-2-hydroxycinnamoyl)-marmin	--	--	--
meta_1993	29.262	18.3876	19.0718	24.5069	24.3927	25.0041	11.7094	12.49	19.7739	10.653	17.5481	7.72118	0.815667	0.00224547	1.63117	up	2-Isopropyl-5-methylfuran	--	--	--
meta_1995	119.683	132.44	97.8507	113.473	104.111	109.213	335.623	346.438	331.017	385.2	184.782	208.138	-1.40419	0.00234764	1.75471	down	Smilagenin 3-[2''-glucosyl-6''-arabinosylglucoside]	--	--	--
meta_1997	180.402	243.59	126.777	208.349	168.275	142.878	69.833	70.4024	77.5857	74.8926	72.2614	132.16	1.10626	0.00148827	1.66905	up	(-)-Fumigaclavine B	--	--	--
meta_1998	26.0536	28.9128	24.6048	27.8398	21.6945	28.8778	12.2186	6.81001	14.8869	15.4841	19.7861	16.0203	0.890744	0.00034658	1.7686	up	6-[2,3-Dihydroxy-1-(hydroxymethyl)propyl]-1,2-dihydro-7-hydroxy-9-methoxy-cyclopenta[c][1]benzopyran-3,4-dione	Coumarins and derivatives	C19590	Metabolism of xenobiotics by cytochrome P450(ko00980)
meta_2004	3.69781	8.82641	0	13.5476	9.56002	0	13.5101	5.14188	15.1644	33.2052	46.9737	44.368	-2.152	0.0344702	1.35313	down	PC(22:4(7Z,10Z,13Z,16Z)/22:1(13Z))	Glycerophospholipids	C00157	Glycerophospholipid metabolism(ko00564);;Arachidonic acid metabolism(ko00590);;Choline metabolism in cancer(ko05231);;Linoleic acid metabolism(ko00591);;Metabolic pathways(ko01100);;alpha-Linolenic acid metabolism(ko00592);;Retrograde endocannabinoid signaling(ko04723)
meta_2006	12.4021	0	11.2492	19.5517	0	12.873	65.9455	21.8525	72.9633	53.5191	9.35439	33.4746	-2.19693	0.0214447	1.45158	down	Melilotoside D	--	--	--
meta_2014	91.4876	45.4687	82.4909	186.001	85.6938	174.721	10.0229	16.4239	80.5013	47.4032	94.8375	43.3428	1.18663	0.0479523	1.22378	up	2-Propylphenol	--	--	--
meta_2021	156.48	123.676	143.61	50.2924	86.1467	45.0366	398.51	259.691	238.471	243.071	246.369	351.796	-1.52177	0.00036173	1.7983	down	Notoginsenoside K	--	--	--
meta_2024	1778.11	2081.46	1939.68	1864.7	1954.86	1843.58	1202.27	1218.61	1232.18	1505.98	1188.13	1094.99	0.623115	4.57382e-06	1.93145	up	2',4',6'-Trihydroxydihydrochalcone 2'-glucoside	--	--	--
meta_2027	173.643	216.761	145.464	181.946	130.836	215.252	360.987	277.917	296.519	294.6	421.076	408.545	-0.953029	0.000490833	1.78564	down	p-Cresol glucuronide	--	--	--
meta_2042	31.799	72.5972	63.1619	55.7629	69.7156	29.9379	12.4938	9.98058	33.2115	27.2204	34.0217	23.7446	1.19908	0.00863992	1.49432	up	Ganoderic acid eta	--	--	--
meta_2046	36.6022	4.05511	78.1401	20.819	41.5163	52.9562	109.971	102.06	56.27	70.5252	55.566	121.562	-1.14019	0.0139137	1.41793	down	Tragopogonsaponin M	--	--	--
meta_2054	5337.04	10221	7035.85	7301.26	6630.2	4947.8	5637.04	5188.52	3951.37	4016.59	3721.72	4041.93	0.643075	0.0210233	1.39807	up	3'-AMP	Ribonucleoside 3'-phosphates	C01367	Purine metabolism(ko00230)
meta_2068	233.313	161.686	246.666	219.799	207.444	278.741	98.9	128.303	122.98	162.353	194.806	123.469	0.697852	0.00245974	1.62274	up	6-Succinoaminopurine	--	--	--
meta_2072	102.531	61.86	55.2398	86.2577	0	25.4559	291.515	141.933	163.285	185.793	161.737	193.939	-1.78036	0.000690073	1.74635	down	Ciclesonide	--	--	--
meta_2080	2836.74	4120.85	2575.64	3052.44	2334.01	2848.12	7239.09	4418.19	4752.14	4709.49	6685.67	6709.56	-0.957922	0.00157582	1.72406	down	Isofenphos	--	--	--
meta_2081	99631.8	113509	85566	89922.9	60966.5	63697.7	50847.8	49429.9	46659.9	38704.3	39258.8	36291.7	0.974671	0.00303483	1.69235	up	PC(18:0/20:4(8Z,11Z,14Z,17Z))	Glycerophospholipids	C00157	alpha-Linolenic acid metabolism(ko00592);;Retrograde endocannabinoid signaling(ko04723);;Metabolic pathways(ko01100);;Choline metabolism in cancer(ko05231);;Linoleic acid metabolism(ko00591);;Arachidonic acid metabolism(ko00590);;Glycerophospholipid metabolism(ko00564)
meta_2085	3201.33	3282.11	2626.1	3525.01	3213.19	2580.72	1907.92	1869.66	1993.38	1885.58	1699.44	2353.3	0.654283	0.00025118	1.79201	up	8-Deoxy-11-hydroxy-13-chlorogrosheimin	--	--	--
meta_2086	78.0242	68.6076	34.02	75.3585	52.501	69.0988	51.0006	14.4952	39.5751	32.0436	56.3322	52.1165	0.620803	0.0410134	1.19332	up	Retinoyl b-glucuronide	--	--	--
meta_2094	103.185	155.033	285.077	274.786	281.612	302.976	100.402	65.8235	116.14	116.131	224.652	106.951	0.94201	0.0227743	1.36374	up	Procurcumenol	--	--	--
meta_2095	27.217	20.5365	29.2275	26.9766	28.3238	36.4033	7.4724	8.20662	17.4901	17.988	32.3844	14.0507	0.789492	0.0239463	1.36614	up	Cystophorene	--	--	--
meta_2098	0	148.989	73.2544	88.6485	92.5444	115.065	165.24	83.1239	206.188	347.499	180.796	148.495	-1.12562	0.039107	1.25733	down	Ampeloside Bf2	--	--	--
meta_2106	156.616	174.775	164.986	169.341	175.519	179.632	62.4858	76.3364	73.5788	61.0532	122.697	74.4186	1.11732	6.24229e-05	1.94242	up	Cytidine monophosphate	--	--	--
meta_2111	24.4415	5.79671	41.4312	36.5537	21.838	48.7762	87.586	147.485	70.2943	112.888	83.819	181.924	-1.93534	0.00362737	1.68068	down	Vindesine	--	--	--
meta_2127	93.1228	61.311	53.4004	42.698	51.6697	103.68	163.57	187.228	226.925	303.926	251.593	297.746	-1.81788	0.000307292	1.85708	down	27-O-demethylrifabutin	--	--	--
meta_2129	0	8.85214	0.112318	0.625425	0	5.43024	22.6404	54.884	49.6901	39.6803	0.794387	77.8989	-4.03127	0.0165641	1.5415	down	Clionasterol	Steroids and steroid derivatives	C01753	Steroid biosynthesis(ko00100)
meta_2141	112.463	289.529	190.077	109.172	92.1265	74.2086	39.7067	3.20653	11.1019	27.0893	6.28783	4.55568	3.2381	0.0108374	1.55278	up	Peonidin 3-rhamnoside	--	--	--
meta_2160	1170.85	1549.22	1103.07	1457.07	754.913	865.079	2951.13	1498.63	1859.2	1517.21	1400.4	1853.29	-0.683229	0.0321447	1.3218	down	Quinquenoside I	--	--	--
meta_2161	137.939	115.13	120.557	100.037	55.2365	156.844	313.957	274.358	355.699	322.042	370.519	124.412	-1.36064	0.00311489	1.63904	down	Glycinoeclepin A	--	--	--
meta_2168	30.2182	66.1469	44.1109	76.174	44.1542	39.0767	21.5729	20.7927	28.0531	23.9564	52.045	34.9026	0.72583	0.0482687	1.19758	up	Patulin	--	--	--
meta_2169	31.4489	50.8918	52.8561	62.8195	28.247	47.3439	6.36759	7.74916	9.92585	40.3421	47.0252	11.3122	1.15671	0.0227261	1.34666	up	Delphinidin 3-(acetylglucoside)	--	--	--
meta_2172	27.739	6.26158	28.4281	34.131	21.4636	91.7993	84.2315	46.1382	113.122	126.693	269.608	78.9409	-1.77629	0.0457898	1.22456	down	Cyanidin 3-(2G-glucosylrutinoside)	--	--	--
meta_2173	68.7592	56.8139	51.9121	71.3366	42.1981	49.5762	62.6613	5.35181	23.264	32.0502	17.708	40.4001	0.908606	0.0221553	1.3128	up	N6-Galacturonyl-L-lysine	--	--	--
meta_2176	138.362	171.037	112.144	133.117	118.017	102.288	102.308	76.6893	90.3843	71.9106	60.7084	91.7941	0.65022	0.00368339	1.5645	up	(7'R)-(+)-Lyoniresinol 9'-glucoside	--	--	--
meta_2177	264.348	348.429	234.969	362.812	243.203	240.202	133.046	121.413	210.887	202.67	182.816	152.981	0.754912	0.00300146	1.60308	up	Talinumoside I	--	--	--
meta_2184	0	3.05918	3.88226	0	0.243135	9.68511	34.7828	27.2306	23.2921	18.0454	0	37.1294	-3.05786	0.0120681	1.55958	down	3-Benzoyloxy-6-oxo-12-ursen-28-oic acid	--	--	--
meta_2186	15.1589	17.0341	27.2464	34.3001	20.6328	5.83564	90.5686	46.5739	62.69	53.7256	57.8182	22.8535	-1.47531	0.00873775	1.51543	down	alpha-Chaconine	--	--	--
meta_2188	1.76188	18.6298	13.96	0.64734	34.5929	17.5309	38.5859	35.4435	59.8018	26.1108	7.9169	42.4663	-1.2715	0.0426271	1.2372	down	3-Oxocholic acid	--	--	--
meta_2189	63.0163	27.4177	31.821	25.7952	129.845	62.7134	221.337	261.574	115.456	204.563	65.1792	242.107	-1.70465	0.00776194	1.53745	down	(3b,16a,21b,22a)-12-Oleanene-3,16,21,23,28-pentol-22-angeloyloxy-23-al	--	--	--
meta_2201	112.928	194.172	130.048	155.938	131.789	118.4	94.1296	99.0202	107.382	96.7161	69.4213	81.1986	0.622176	0.00834421	1.53341	up	8-Hydroxythioguanine	--	--	--
meta_2206	123.539	87.6499	93.687	87.5159	67.6444	84.9802	54.1404	44.436	75.5784	81.8079	69.0843	36.8151	0.590859	0.0153828	1.37435	up	Campesterol 6'-(9Z-octadecenoyl)-glucoside	--	--	--
meta_2209	74.9854	154.988	70.1786	67.4879	55.6646	42.2299	53.5966	40.0411	17.3584	15.4595	0	17.3499	1.69477	0.0198944	1.38434	up	Desglucocheirotoxin	--	--	--
meta_2212	1.51304	8.43659	3.84478	4.50636	6.21489	3.1758	2.22448	3.6635	2.2263	0	1.15449	0	1.57899	0.0281693	1.33927	up	Hexyl acetate	--	--	--
meta_2213	38.7939	7.93617	28.0395	0	4.42645	14.3216	122.059	37.0067	76.197	94.0757	56.9848	131.818	-2.47004	0.00382756	1.69846	down	Hyaluronan	--	--	--
meta_2224	267.899	200.188	162.28	264.785	83.6782	186.536	619.418	533.423	475.015	504.86	474.519	586.9	-1.45464	4.41454e-06	1.93214	down	Calenduloside G methyl ester	--	--	--
meta_2229	160.324	189.881	218.739	212.167	231.273	123.038	223.383	172.623	75.3743	88.9058	51.9938	60.9502	0.754059	0.0471381	1.22296	up	3-Oxo-6b-angeloyloxy-7(11)-eremophilen-12,8a-olide	--	--	--
meta_2234	83.304	81.4077	120.011	81.8397	102.164	143.256	15.9304	41.6703	51.051	58.5966	76.7621	6.21941	1.29024	0.00243014	1.6369	up	24,25-Diacetylvulgaroside	--	--	--
meta_2236	595.8	451.571	608.839	519.495	483.233	822.695	369.43	307.253	363.766	400.268	515.022	337.638	0.602291	0.0134797	1.46588	up	3-Methyl-5-pentyl-2-furannonanoic acid	--	--	--
meta_2237	27.4816	28.8576	15.1013	17.7069	12.623	17.0252	9.22775	13.8308	9.18796	14.9179	11.2418	13.0895	0.732553	0.0341242	1.30863	up	Dihydrogenistein	--	--	--
meta_2243	289.76	248.589	349.31	251.509	618.97	286.541	642.282	1167.88	466.47	773.408	344.575	973.38	-1.0951	0.0269501	1.34711	down	Mabiogenin 3-[rhamnosyl-(1->6)-glucoside]	--	--	--
meta_2256	15.634	43.8214	4.67576	8.79194	14.3246	16.8226	177.581	145.5	71.8232	84.067	32.421	185.822	-2.74404	0.0107671	1.58743	down	Oxytocin	Carboxylic acids and derivatives	C00746	Neuroactive ligand-receptor interaction(ko04080);;cAMP signaling pathway(ko04024)
meta_2268	8.33206	0	0	4.94972	4.3222	10.1034	3.2301	43.632	15.3077	18.7648	53.4336	32.0113	-2.58614	0.028817	1.34868	down	Leukotriene E3	--	--	--
meta_2272	2.02271	10.6423	14.0814	9.10636	7.15359	4.83825	17.9376	14.9648	17.6274	19.7847	19.1787	18.727	-1.17754	0.00132483	1.76609	down	Mukonal	--	--	--
meta_2275	108.199	154.955	114.372	127.02	142.708	89.5698	101.985	92.4321	69.5226	67.3624	66.1514	92.5483	0.588532	0.00681345	1.50278	up	Cicerin 7-(6-malonylglucoside)	--	--	--
meta_2283	74.6266	81.154	94.4615	88.3653	193.526	36.272	414.158	488.692	183.154	260.434	103.125	323.431	-1.6412	0.016952	1.44593	down	Ginsenoside I	--	--	--
meta_2285	53.4996	36.7003	63.4644	55.498	31.4895	76.6835	118.934	82.872	161.661	245.806	141.183	293.719	-1.71828	0.0130527	1.58399	down	PS(DiMe(11,3)/DiMe(11,3))	--	--	--
meta_2288	1449.24	334.601	1832.23	384.177	535.121	1794.91	272.743	582.134	175.871	141.207	380.98	2.25012	2.02518	0.0404334	1.31594	up	4-Hydroxyandrostenedione glucuronide	--	--	--
meta_2289	309.915	415.624	239.16	373.542	341.751	329.506	316.224	280.454	234.261	170.704	110.323	134.489	0.689005	0.0133959	1.43587	up	2-Methyl-5-(8-pentadecenyl)-1,3-benzenediol	--	--	--
meta_2310	0	1.79404	0	0	0	3.67961	14.6266	4.93732	8.94778	18.4535	3.39501	17.904	-3.64055	0.0102547	1.60895	down	PS(DiMe(11,5)/DiMe(9,3))	--	--	--
meta_2343	54.8975	24.7448	73.8624	33.6421	32.954	53.4814	96.0092	95.2434	190.337	158.355	166.041	230.216	-1.77485	0.00272068	1.73923	down	Quinestrol	--	--	--
meta_2344	398.47	406.991	602.076	375.801	1219.9	368.257	3196.93	4104.49	1253.18	2116.6	520.718	2625.97	-2.03508	0.0208053	1.4357	down	Congmuyenoside A	--	--	--
meta_2345	0	0	0.926816	0.137567	0.00234126	0	2.92319	1.90674	0	6.26716	2.10153	6.22847	-4.18681	0.0305722	1.42595	down	27-Norcholestanehexol	--	--	--
meta_2346	12.5388	33.5375	7.17554	8.96295	12.0915	12.4608	13.0956	0	6.28573	4.23897	0	0	1.87712	0.0470662	1.21028	up	Cyanidin 3-(3'',6''-dimalonylglucoside)	--	--	--
meta_2353	131.596	113.296	73.6774	61.1427	41.5384	34.7415	174.014	83.7416	132.842	147.529	231.23	182.925	-1.06238	0.0102623	1.47386	down	Kudzusaponin SA4	--	--	--
meta_2358	464.707	201.583	367.221	586.451	377.593	356.036	136.166	89.6526	236.91	210.843	397.654	254.589	0.827984	0.0310403	1.26153	up	Lactarofulvene	--	--	--
meta_2366	465.382	235.35	542.726	420.952	615.112	534.279	246.288	244.118	276.067	322.022	404.112	291.645	0.6572	0.0235339	1.38298	up	Polyoxyethylene (600) monoricinoleate	--	--	--
meta_2370	591.136	480.203	677.93	738.195	366.096	932.459	1517.18	1499.96	2069.64	1413.41	2040.79	2123.81	-1.4941	7.84623e-05	1.87411	down	LysoPC(22:5(7Z,10Z,13Z,16Z,19Z))	Glycerophospholipids	C04230	Choline metabolism in cancer(ko05231);;Glycerophospholipid metabolism(ko00564)
meta_2371	0	0	0	0	0	6.89139	14.462	16.7296	9.03452	10.5452	0	9.34294	-3.12484	0.011142	1.47401	down	PE(18:4(6Z,9Z,12Z,15Z)/24:1(15Z))	Glycerophospholipids	C00350	Autophagy - other(ko04136);;Glycerophospholipid metabolism(ko00564);;Metabolic pathways(ko01100);;Pathogenic Escherichia coli infection(ko05130);;Autophagy - animal(ko04140);;Glycosylphosphatidylinositol (GPI)-anchor biosynthesis(ko00563);;Retrograde endocannabinoid signaling(ko04723)
meta_2375	18.1804	37.3477	23.3627	39.7677	33.8373	39.8868	9.5126	7.36417	2.54046	1.63184	8.50271	0	2.70266	0.000321032	1.86293	up	Glucoconringiin	--	--	--
meta_2383	26.8922	29.5567	40.3969	39.6933	35.8913	102.742	85.4292	65.7039	122.64	132.437	247.972	82.002	-1.41973	0.036269	1.25984	down	SN38 glucuronide	Camptothecins	C11376	Drug metabolism - other enzymes(ko00983)
meta_2396	3503.48	1252.04	2198.87	6164.53	3154	7472.47	593.698	436.201	1844.67	1315.01	2633.81	814.008	1.63649	0.0394299	1.3194	up	12,15-epoxy-13-methyleicosa-12,14-dienoic acid	--	--	--
meta_2402	0	0	0	3.16089	3.36145	8.17801	20.0905	7.73805	16.0899	26.0115	34.0625	28.6688	-3.17383	0.00276378	1.70977	down	3-Methylellagic acid 8-rhamnoside	--	--	--
meta_2403	306.338	325.833	284.367	280.567	308.255	225.388	507.465	587.912	444.528	781.97	630.611	681.776	-1.07027	0.000933767	1.81875	down	Agavoside B	--	--	--
meta_2404	13.2704	22.3701	30.9451	22.8732	0	0	44.5777	119.265	83.5104	25.2403	45.2701	47.3463	-2.02943	0.0202251	1.39502	down	PS(22:6(4Z,7Z,10Z,13Z,16Z,19Z)/16:1(9Z))	--	--	--
meta_2421	300.916	339.134	235.102	263.939	207.401	207.027	786.223	548.331	761.339	587.32	966.76	900.953	-1.55062	0.000413524	1.87047	down	Neuromedin C	--	--	--
meta_2429	242.958	517.169	356.033	496.917	317.256	194.63	243.659	200.169	156.114	179.299	202.278	196.39	0.851212	0.0312014	1.36198	up	Deoxycytidine	Pyrimidine nucleosides	C00881	Pyrimidine metabolism(ko00240)
meta_2441	83.8014	132.135	122.293	144.34	92.037	83.4807	81.9314	61.865	69.2302	68.7659	58.2267	51.1907	0.750336	0.00752626	1.56052	up	Raloxifene	--	--	--
meta_2447	164.586	200.12	149.989	168.673	112.604	210.22	97.5879	79.7831	109.923	103.895	143.053	84.5802	0.701309	0.00484531	1.57594	up	gamma-Glutamyl-S-methylcysteine sulfoxide	--	--	--
meta_2463	0.260935	83.218	105.65	189.119	63.9618	60.7584	103.637	182.692	155.848	185.672	198.525	134.003	-0.933134	0.0320923	1.26219	down	1-O-Sinapoylglucose	--	--	--
meta_2469	722.659	127.731	192.988	690.475	476.065	538.935	91.5021	44.0068	349.639	109.135	328.801	217.678	1.26883	0.0494346	1.21032	up	Dolichyl b-D-glucosyl phosphate	--	--	--
meta_2475	233.429	302.505	297.263	276.408	226.556	280.313	154.173	129.457	192.448	172.854	181.626	173.971	0.686331	0.000133683	1.80906	up	7-Aminoclonazepam	--	--	--
meta_2478	472.947	921.723	1161.65	893.402	374.034	590.977	151.529	195.481	549.554	339.394	580.879	444.115	0.965396	0.0370551	1.23775	up	3-O-Acetylepisamarcandin	--	--	--
meta_2490	153.59	379.387	306.674	333.223	100.137	245.144	796.132	379.747	830.874	701.715	812.855	638.774	-1.4543	0.000571666	1.76428	down	Pacific Ciguatoxin 4A	--	--	--
meta_2493	195	172.421	141.668	161.763	210.283	99.7014	78.1507	92.0023	65.4048	27.0747	15.9453	69.3425	1.49526	0.00049614	1.72812	up	Cheirotoxol	--	--	--
meta_2499	1018.92	887.049	1744.77	1015.06	1218.95	587.509	758.974	623.521	265.389	607.576	240.347	179.735	1.27444	0.0088553	1.4811	up	Cyclocalamin	--	--	--
meta_2524	63.3866	94.2159	65.2447	57.2663	50.5073	57.2321	39.0938	45.4663	39.4945	47.5403	34.421	32.6371	0.700596	0.00896866	1.54503	up	Gamma Glutamylglutamic acid	--	--	--
meta_2527	25.0952	49.4527	10.3062	55.7261	54.6687	38.0192	13.4114	2.09151	8.50371	23.9229	12.127	7.02254	1.79805	0.0115802	1.51354	up	Dukunolide B	--	--	--
meta_2528	13.3477	26.5291	37.9106	15.6079	19.3719	26.8098	82.0374	90.4606	61.8673	108.121	95.6117	149.556	-2.07391	0.00109269	1.81821	down	Capsicoside C	--	--	--
meta_2532	125.838	122.603	120.39	119.698	138.8	187.129	64.517	52.4382	50.121	102.195	75.327	98.3561	0.878682	0.00140022	1.64869	up	12-oxo-20-dihydroxy-leukotriene B4	--	--	--
meta_2537	97.0623	121.172	110.997	106.06	109.358	75.2441	94.0048	65.5965	56.8772	62.0966	58.6332	63.7314	0.628636	0.00170284	1.62097	up	Atalantoflavone	--	--	--
meta_2540	8.65578	27.1494	1.82649	0	0	0	28.3219	57.1739	11.7107	90.05	25.4275	30.8177	-2.69391	0.0303829	1.33022	down	Basellasaponin C	--	--	--
meta_2543	404.611	233.925	377.443	200.502	139.357	233.978	115.644	102.765	170.544	203.985	206.225	94.2002	0.831542	0.042459	1.23278	up	(3beta,22E,24R)-3-Hydroxyergosta-5,8,22-trien-7-one	--	--	--
meta_2550	9.75841	15.0992	0	4.33763	4.01885	6.30176	23.8096	27.228	39.6752	0	66.5989	24.7369	-2.20382	0.0447058	1.25971	down	Lyciumin C	--	--	--
meta_2551	18.6196	65.9656	31.9674	56.984	17.6632	32.0075	68.6285	83.0889	182.735	83.0114	166.946	263.959	-1.92631	0.0197033	1.492	down	Sabadelin	--	--	--
meta_2552	16.5391	77.2572	82.4408	100.795	34.9318	28.0717	307.877	204.844	218.818	392.292	212.368	330.157	-2.29294	0.000386075	1.84896	down	Maduramicin	--	--	--
meta_2556	156.482	148.726	220.069	205.232	212.577	162.816	512.12	488.597	429.099	496.174	488.708	545.072	-1.42026	4.14545e-08	1.99813	down	PGP(16:0/18:1(11Z))	--	--	--
meta_2557	23.4786	31.6398	31.0574	31.1021	22.6053	8.96882	13.4923	19.918	11.4293	17.684	1.32442	16.1479	0.89588	0.0297271	1.25098	up	hydroxyisovaleroyl carnitine	--	--	--
meta_2573	44.0602	0	52.4706	96.2944	17.378	35.0135	82.7299	70.0366	144.133	112.79	340.917	193.095	-1.94427	0.0351762	1.31941	down	PS(DiMe(11,3)/DiMe(13,5))	--	--	--
meta_2574	0	0	51.0337	4.44859	14.3291	14.7303	55.905	53.6865	46.0293	9.83811	68.0563	28.2172	-1.63036	0.0300745	1.24368	down	CDP-DG(18:0/18:1(11Z))	--	--	--
meta_2580	36.5319	50.9005	38.6374	44.9208	33.4803	34.3179	28.1655	27.0152	27.6138	23.7347	24.5891	21.3991	0.646761	0.00237748	1.70511	up	3-Polyprenyl-4,5-dihydroxybenzoate	--	C17554	Metabolic pathways(ko01100);;Ubiquinone and other terpenoid-quinone biosynthesis(ko00130)
meta_2590	84.4193	97.2094	64.0617	27.7325	23.1423	105.657	174.685	71.4375	326.253	148.434	168.719	163.708	-1.38876	0.0224493	1.41163	down	Ganoderic acid H	--	--	--
meta_2591	289.662	270.571	216.636	213.357	283.293	237.299	462.86	487.84	332.189	419.583	272.386	492.21	-0.707467	0.00590529	1.62154	down	Trigoneoside XIb	--	--	--
meta_2593	39.1657	61.0268	38.1156	63.4516	44.0229	23.896	33.5419	29.0364	17.2891	25.2498	14.6989	27.9817	0.867615	0.0196206	1.38207	up	Hydroxyprolyl-Glutamine	--	--	--
meta_2608	22.5928	3.73105	17.1984	0	0	11.3028	33.5611	25.2757	46.2129	51.2772	57.8416	90.973	-2.47657	0.00499879	1.65987	down	Tragopogonsaponin B	--	--	--
meta_2615	96.5509	104.853	207.962	126.528	172.072	59.8939	229.163	263.728	415.758	133.143	233.004	420.389	-1.14253	0.0192949	1.4426	down	Phytolaccoside D	--	--	--
meta_2629	298.107	258.667	279.862	261.425	356.189	395.488	341.564	298	191.402	93.9453	86.0201	114.104	0.71735	0.0454613	1.26239	up	Tramadol	--	--	--
meta_2633	30.7004	20.1083	9.4377	27.6875	0	22.0475	65.5252	49.3062	65.3556	86.6933	45.5838	34.4451	-1.6573	0.00197167	1.65079	down	Isoeruboside B	--	--	--
meta_2634	46.2973	87.4697	184.932	129.459	79.1103	218.093	388.877	381.789	442.356	312.692	246.142	334.854	-1.49898	0.000166682	1.78648	down	PS(DiMe(11,3)/MonoMe(13,5))	--	--	--
meta_2635	0.235551	0	0.320209	0.00799387	1.5337	1.24352	4.88239	6.28326	3.5246	7.54927	6.4715	5.20014	-3.34342	8.51002e-05	1.87371	down	Ginsenoside Rh4	--	--	--
meta_2636	61.3011	54.8394	50.6828	103.65	80.1761	71.9378	27.5001	36.5554	48.4074	26.5033	55.2731	49.5623	0.79354	0.0125646	1.44896	up	Leucodelphinidin 3-[galactosyl-(1->4)-glucoside]	--	--	--
meta_2639	38.6245	22.1586	43.5215	27.1935	39.9797	13.2026	112.637	129.104	143.331	62.4488	177.613	182.124	-2.128	0.00175344	1.7762	down	Cobinamide	Tetrapyrroles and derivatives	C05774	Porphyrin and chlorophyll metabolism(ko00860)
meta_2645	104.149	185.069	131.394	171.117	146.667	145.228	101.261	95.858	109.312	100.492	90.1123	82.6988	0.608038	0.00616304	1.62603	up	2,4-Dihydroxy-2H-1,4-benzoxazin-3(4H)-one	--	--	--
meta_2671	29.4855	11.1327	33.755	44.9453	10.502	41.6613	103.72	173.673	60.3106	46.1524	142.422	114.325	-1.90138	0.00922493	1.52943	down	Tuftsin	--	--	--
meta_2672	118.713	113.414	61.6391	112.984	104.338	39.4479	64.6565	52.8562	37.3424	46.3422	31.6356	56.5614	0.927799	0.0215794	1.38499	up	Biotripyrrin-a	--	--	--
meta_2673	29.4746	10.1653	0	8.3749	7.1756	24.3032	22.7519	52.4564	77.7936	19.027	38.6937	43.2219	-1.6756	0.0199045	1.38035	down	PS(18:3(9Z,12Z,15Z)/18:3(9Z,12Z,15Z))	--	--	--
meta_2675	280.692	293.249	303.42	615.788	187.251	277.301	679.612	599.716	879.937	618.338	666.916	751.039	-1.0997	0.000687915	1.74153	down	Pectenotoxin 2	--	--	--
meta_2677	28.8215	0	0	38.5128	13.1198	25.0401	160.9	48.0813	96.8601	138.156	112.311	179.113	-2.80141	0.00201183	1.76926	down	N-desmethylimatinib	--	--	--
meta_2679	9.56543	46.8226	28.6993	20.3698	14.1808	16.2928	115.835	97.5284	26.3284	95.6211	59.5123	102.599	-1.8716	0.00526866	1.61841	down	Secaloside A	--	--	--
meta_2685	2012.15	2655.06	1769.4	2099.38	1720.32	1984.66	4228.32	2646.34	2781.16	2815.55	4089.3	4217.59	-0.763357	0.00509801	1.62754	down	(S)-Esomeprazole	--	--	--
meta_2689	300.061	84.2669	299.505	277.524	157.885	85.1254	484.156	428.595	870.934	692.512	723.579	1116.6	-1.84154	0.00273386	1.72738	down	20-CoA-20-oxo-18R-hydroxyleucotriene B4	--	--	--
meta_2693	0	2.00158	2.93588	0	16.2045	0	89.7232	106.171	41.9145	38.74	2.1024	82.6083	-4.09485	0.015852	1.51656	down	N-(1-Deoxy-1-fructosyl)leucine	--	--	--
meta_2694	235.86	276.455	459.232	553.073	249.521	373.114	570.299	771.191	859.163	508.476	807.76	621.737	-0.946659	0.00172897	1.61226	down	Lucidenolactone	--	--	--
meta_2710	72.8684	50.0972	78.4243	71.423	38.6636	19.4513	0	0	0	0	0	0	Inf	0.00211118	1.76788	up	6-Methylthiopurine 5'-monophosphate ribonucleotide	Purine nucleotides	C16615	Drug metabolism - other enzymes(ko00983)
meta_2711	7.08496	21.0342	46.4662	53.4035	0	48.4434	192.686	90.8621	139.068	164.525	124.539	120.819	-2.23834	0.000176745	1.82575	down	6'''-O-Sinapoylsaponarin	--	--	--
meta_2734	94.5378	153.411	106.785	30.3308	39.8	74.7893	169.489	349.063	300.543	46.7013	245.261	181.19	-1.37088	0.0286762	1.31539	down	Araliasaponin IV	--	--	--
meta_2735	60.9209	38.7837	55.2145	17.6552	27.9515	80.7299	111.89	142.283	130.864	122.976	103.168	148.503	-1.43352	7.38552e-05	1.84859	down	PGP(16:0/20:4(5Z,8Z,11Z,14Z))	--	--	--
meta_2736	108.787	162.363	176.913	134.678	173.249	169.176	355.034	251.144	297.965	408.594	301.171	431.834	-1.14484	0.000677797	1.83742	down	(S)-Nerolidol 3-O-[a-L-Rhamnopyranosyl-(1->4)-a-L-rhamnopyranosyl-(1->2)-b-D-glucopyranoside]	--	--	--
meta_2741	457.618	494.962	293.424	485.487	486.565	503.221	280.352	317.463	179.75	297.551	335.317	234.817	0.725978	0.00154549	1.69493	up	(卤)11(12)-EET Ethanolamide	--	--	--
meta_2761	63.5817	42.4633	69.2348	60.9014	56.9429	72.4047	21.7477	31.6094	30.8182	41.2268	49.8778	25.8047	0.862182	0.00110188	1.68918	up	Austdiol	--	--	--
meta_2762	55.2007	98.6392	70.8691	90.4617	108.604	77.7646	141.381	312.592	280.875	260.822	235.641	295.346	-1.60594	0.00064222	1.82583	down	PI(16:0/16:2(9Z,12Z))	--	--	--
meta_2763	4.19896	0	16.3275	10.5386	61.9601	28.3738	79.3611	229.806	115.068	148.917	112.698	361.871	-3.10943	0.0146456	1.53959	down	GDP-L-fucose	Purine nucleotides	C00325	Metabolic pathways(ko01100);;Amino sugar and nucleotide sugar metabolism(ko00520);;Fructose and mannose metabolism(ko00051)
meta_2764	60.8511	118.668	59.0759	67.0648	48.1354	67.8873	63.3083	51.9037	33.3702	29.3875	39.8832	35.7326	0.733686	0.0411553	1.25918	up	Abacavir	--	--	--
meta_2770	533.671	586.258	540.161	539.005	403.577	602.645	298.344	243.554	332.901	338.738	383.815	303.923	0.753501	0.000157126	1.81688	up	S-Isopropyl 3-methylbut-2-enethioate	--	--	--
meta_2772	20.9627	49.6861	38.8194	48.5202	43.0339	83.9179	286.473	190.614	375.132	209.662	274.56	161.424	-2.39418	0.00105543	1.79644	down	Rifabutin	--	--	--
meta_2776	75.7474	81.2302	88.8028	79.6432	75.8985	64.5771	39.2701	40.7286	17.9949	46.3259	33.4392	25.5322	1.19647	1.58684e-05	1.89996	up	Dihydrodaidzein 7-O-glucuronide	--	--	--
meta_2783	627.633	1018.15	537.42	691.018	515.458	362.937	350.497	257.446	252.012	286.471	254.62	298.691	1.14258	0.0124426	1.53192	up	Brinzolamide	--	--	--
meta_2792	54.6032	109.099	146.932	113.459	82.7663	29.9664	177.838	164.572	185.463	181.487	207.575	207.358	-1.06649	0.00148362	1.76175	down	Guanosine triphosphate	--	--	--
meta_2794	338.752	625.497	383.659	458.732	252.811	212.668	1441.05	901.425	993.714	623.277	745.636	1005.96	-1.32972	0.00257688	1.66949	down	Kinetensin 1-8	--	--	--
meta_2795	92.9534	87.6861	70.8382	89.98	59.5599	95.3214	29.3593	26.3574	72.7226	41.4363	65.2443	49.4275	0.802657	0.00490844	1.5316	up	Ubiquinone-1	Prenol lipids	C00390	Oxidative phosphorylation(ko00190);;Metabolic pathways(ko01100)
meta_2808	258.886	321.894	328.561	321.898	296.51	293.853	194.49	198.204	234.079	178.935	166.718	164.78	0.679715	1.85331e-05	1.88066	up	Mangalkanyl glucoside	--	--	--
meta_2809	34.2555	27.5001	27.7244	38.4557	52.3364	43.6603	10.9989	26.3072	36.6286	19.3611	28.7351	23.9974	0.616815	0.0344485	1.27093	up	Valyl-Glutamine	--	--	--
meta_2820	2.73233	5.70289	2.76866	1.87545	1.597	7.05934	1.80174	1.04489	0.796129	1.80201	0	2.10538	1.52549	0.048278	1.24289	up	Resveratrol 4'-(2-galloylglucoside)	--	--	--
meta_2829	3.3907	0	7.10486	0	0	6.19163	0.00108232	18.6892	17.7436	14.0456	30.5209	12.7428	-2.48997	0.0231625	1.37314	down	DG(14:1(9Z)/18:4(6Z,9Z,12Z,15Z)/0:0)	--	--	--
meta_2833	146.307	232.645	188.325	215.943	140.436	161.157	100.786	89.6487	123.219	123.604	87.2093	74.6017	0.856654	0.00194912	1.67629	up	2',3'-Dihydro-phytomenadione	--	--	--
meta_2836	131.655	117.65	148.912	138.671	172.09	184.335	135.809	114.066	82.4616	80.2608	84.298	52.1648	0.702202	0.00469863	1.57725	up	2,6 Dimethylheptanoyl carnitine	--	--	--
meta_2840	20.7412	30.5155	45.8626	33.436	20.7462	75.1665	59.4116	160.966	93.4631	115.28	270.838	214.564	-2.01371	0.0153183	1.48244	down	PS(DiMe(11,5)/MonoMe(13,5))	--	--	--
meta_2842	0	43.7246	0	43.6588	30.8684	45.3671	57.5332	23.3912	69.3044	87.7503	66.4643	87.4089	-1.25997	0.0162044	1.39451	down	Pisumoside A	--	--	--
meta_2843	192.175	162.41	298.358	209.345	232.673	223.853	1020.69	383.999	490.781	538.317	554.693	585.545	-1.43831	0.00783925	1.6267	down	PS(18:1(9Z)/20:4(5Z,8Z,11Z,14Z))	--	--	--
meta_2844	67.6371	72.5725	63.4172	65.8834	72.6247	47.8195	28.5631	18.2435	13.5563	12.1137	4.59884	15.0194	2.08211	1.81507e-06	1.9312	up	Gibberellin A4 glucosyl ester	--	--	--
meta_2859	40.3708	63.9851	59.1015	24.8095	87.5606	42.8301	321.457	305.043	212.304	220.619	214.28	264.383	-2.27106	3.30067e-05	1.92452	down	1,2-Di-(9Z,12Z,15Z-octadecatrienoyl)-3-(Galactosyl-alpha-1-6-Galactosyl-beta-1)-glycerol	--	--	--
meta_2870	281.272	543.699	271.722	446.108	266.494	183.045	250.608	190.377	181.046	136.619	128.266	160.807	0.927207	0.0341286	1.31742	up	Pelargonidin 3-rhamnoside 5-glucoside	--	--	--
meta_2873	70.0503	375.096	280.28	280.855	119.226	50.1849	578.306	289.572	392.267	509.896	386.723	591.65	-1.22509	0.00522432	1.5652	down	Cassiaside	--	--	--
meta_2878	135.456	97.0909	44.9189	34.3708	106.662	92.104	264.214	313.304	201.796	299.02	153.198	214.382	-1.50171	0.000671686	1.73362	down	Digoxin	Steroids and steroid derivatives	C06956	Bile secretion(ko04976)
meta_2880	77.755	122.937	48.4221	33.5317	41.7104	136.189	169.095	213.968	221.856	112.817	345.768	195.901	-1.45133	0.00644032	1.51225	down	Calenduloside B	--	--	--
meta_2883	27.7072	65.3895	10.1403	24.8221	29.5712	45.2389	47.1199	103.967	42.6821	161.664	127.019	167.826	-1.68051	0.0185005	1.4502	down	Ixocarpalactone A	--	--	--
meta_2888	7.8073	4.54612	11.0511	22.2486	6.17739	6.72091	45.3766	95.0233	74.2026	46.2308	22.7162	89.5154	-2.67165	0.00562555	1.66502	down	P1,P4-Bis(5'-uridyl) tetraphosphate	(5'->5')-dinucleotides	C06198	Pyrimidine metabolism(ko00240)
meta_2900	192.257	261.703	208.26	119.131	128.276	141.45	136.536	66.4709	68.1395	151.671	88.9655	58.3937	0.882389	0.0180063	1.35638	up	S-methyl-5-thio-D-ribulose 1-phosphate(2-)	--	--	--
meta_2906	113.908	64.0823	120.879	114.563	151.864	97.6636	298.842	323.771	312.066	317.08	249.721	389.451	-1.5121	9.06369e-06	1.94577	down	PS(14:0/18:3(9Z,12Z,15Z))	--	--	--
meta_2907	33.1263	51.5215	12.31	0	0	12.3345	109.919	109.081	68.8291	28.9708	18.1571	91.0605	-1.96272	0.0217661	1.38775	down	Galabiosylceramide (d18:1/24:1(15Z))	--	--	--
meta_2908	3598.34	4209.86	3291.13	4306.88	4460.86	3138.97	2328.39	3424.55	2639.68	2136.45	2295.94	2315.62	0.603587	0.0015072	1.66844	up	N-Linoleoyl GABA	--	--	--
meta_2912	50.0968	83.2685	37.1392	55.8265	59.8275	31.5307	26.8061	30.6713	29.3716	26.5607	22.4389	30.8937	0.929996	0.0196664	1.45815	up	Vanilloloside	--	--	--
meta_2913	484.177	132.053	490.496	233.352	143.468	206.935	167.238	117.329	78.4089	142.458	73.969	12.4599	1.5141	0.0401517	1.27736	up	Pregnanediol-3-glucuronide	--	--	--
meta_2916	105.739	341.15	129.75	517.029	105.942	871.771	545.042	2270.3	2164.4	687.969	674.069	946.497	-1.81498	0.0425265	1.23663	down	Gigantetronenin	--	--	--
meta_2924	1.87359	0	0	10.9139	0	0	17.4628	17.3413	5.50277	10.0007	15.8941	14.8332	-2.6638	0.0015808	1.62515	down	8-Acetoxy-4'-methoxypinoresinol 4-glucoside	--	--	--
meta_2928	417.055	540.962	797.972	611.055	526.29	791.85	997.917	789.284	1148.77	1050.03	1510.32	1136.84	-0.847961	0.0023645	1.63207	down	12alpha-Hydroxyerosone	--	--	--
meta_2937	1039.86	423.321	1005	765.169	997.685	1379.71	424.039	724.282	462.766	549.96	867.168	426.956	0.699433	0.0435737	1.27234	up	Uralsaponin B	--	--	--
meta_2941	76.1948	55.832	106.588	39.1723	150.827	58.4891	278.344	283.818	150.07	249.333	88.5449	230.824	-1.3949	0.0068486	1.54963	down	(1S,2S,4S,5S)-2,4,7-Thujanetriol 4-glucoside	--	--	--
meta_2954	61.5788	99.1916	79.6389	119.512	76.2543	69.2218	40.9279	35.0763	58.4373	39.8371	47.3209	53.3834	0.878076	0.00533243	1.59124	up	N-Acetyl-leukotriene E4	--	--	--
meta_2957	79.8208	108.338	127.815	113.676	122.178	50.1621	403.779	403.873	298.343	328.365	282.558	268.363	-1.72153	4.99449e-05	1.89249	down	1-(13Z,16Z-docosadienoyl)-glycero-3-phosphate	--	--	--
meta_2962	61.439	84.4106	70.4204	137.33	96.5231	73.9121	34.3594	38.7744	58.8297	54.6914	69.6549	68.9673	0.687995	0.0321201	1.28915	up	dTDP-4-acetamido-4,6-dideoxy-D-galactose	--	--	--
meta_2969	1151.72	997.102	919.326	1115.04	641.416	1145.72	2946.32	1831.02	2281.34	2231.18	2078.64	2368.4	-1.20218	9.04614e-05	1.89174	down	CDP-DG(16:0/22:3(10Z,13Z,16Z))	--	--	--
meta_2974	11.2092	30.7762	36.758	25.8019	7.2006	2.71068	37.9057	29.2064	57.0743	60.9956	69.6984	61.3449	-1.46615	0.00285985	1.61491	down	2-Methylpropyl glucosinolate	--	C17256	2-Oxocarboxylic acid metabolism(ko01210)
meta_2975	172.109	307.118	257.52	199.727	545.548	248.071	736.966	1074.27	425.795	622.244	354.269	935.658	-1.26198	0.0154068	1.43912	down	28-Glucosyloleanolic acid 3-[arabinosyl-(1->2)-6-methylglucuronide]	--	--	--
meta_2976	4120.35	4835.96	3269.94	4065.76	4565.97	3187.36	5554.89	11525	6950.84	5446.08	4011.39	6924.99	-0.749068	0.0488937	1.24208	down	Citronellyl beta-sophoroside	--	--	--
meta_2980	1934.2	3006.68	1808.33	2765.29	2546	2689.29	1955.28	2051.52	1537.1	655.517	751.457	349.253	1.0147	0.00714694	1.54819	up	7,7',8,8',11,11',12,12'-Hexahydro-y,y-Carotene	--	--	--
meta_2985	16.8978	58.6447	84.2306	117.426	65.8758	52.1662	4.94773	0.392244	7.42354	29.8782	26.4108	8.87942	2.34245	0.0101236	1.53779	up	(6b,7b,13R)-6,7-Diacetoxy-8,14-labdadiene-13-ol	--	--	--
meta_2989	399.072	332.625	523.591	698.703	416.837	523.677	166.75	223.084	258.041	304.012	542.606	350.655	0.649579	0.0427335	1.21469	up	5-Methoxydimethyltryptamine	--	--	--
meta_2993	14.1723	25.968	43.0427	36.7695	26.41	39.117	17.9436	6.14307	20.5165	28.6239	22.234	13.5114	0.767296	0.0419336	1.21995	up	Pelargonidin 3-(2glu glucosylrutinoside)	--	--	--
meta_2994	837.09	728.994	1104.16	937.928	951.584	947.387	1948.44	1618.18	1542.51	2073.65	1677.21	2087.46	-0.991218	5.26655e-05	1.9164	down	Mabioside C	--	--	--
meta_3002	631.946	595.304	615.588	617.452	549.969	689.578	376.855	270.467	442.513	423.687	510.49	388.721	0.616793	0.000462697	1.77552	up	Phloroacetophenone 6'-[xylosyl-(1->6)-glucoside]	--	--	--
meta_3005	234.055	63.8544	105.746	104.727	109.242	63.5022	236.378	459.158	402.457	247.087	268.459	235.145	-1.4405	0.00293848	1.59436	down	Hovenidulcioside B2	--	--	--
meta_3012	9.69505	18.8695	22.6364	13.9425	5.62018	14.3861	11.865	9.24578	0.354922	7.28771	2.23362	2.36333	1.3523	0.0212347	1.34474	up	Ethyl cellulose	--	--	--
meta_3014	915.911	1544.01	1567.52	1573.48	1377.16	1295.09	903.517	807.438	655.91	915.576	332.318	705.898	0.937188	0.000733761	1.6965	up	Isosyringinoside	--	--	--
meta_3016	116.904	103.219	114.763	46.5625	33.2034	74.0504	240.537	211.368	209.998	273.515	181.683	239.051	-1.47249	2.55908e-05	1.89137	down	Fumonisin A1	--	--	--
meta_3018	2267.65	1841.05	1867.9	1893.3	796.008	2219.04	4430.94	4197.54	4781.92	4035.94	4021.52	4315.41	-1.2441	1.09948e-05	1.9472	down	PS(20:3(8Z,11Z,14Z)/22:6(4Z,7Z,10Z,13Z,16Z,19Z))	--	--	--
meta_3024	17.6005	0	0	24.5564	1.63561	16.1298	0	39.7392	26.9078	31.4527	42.0893	51.8431	-1.68018	0.0319584	1.28687	down	PIP2(16:0/20:3(8Z,11Z,14Z))	--	--	--
meta_3035	137.888	110.416	192.006	158.117	187.824	215.243	146.112	144.238	45.5984	101.227	54.058	45.2336	0.900594	0.0122196	1.45548	up	3-O-Protocatechuoylceanothic acid	--	--	--
meta_3042	10.3692	6.5036	47.0258	24.526	100.77	19.1105	573.456	639.227	178.597	256.458	39.8726	346.68	-3.28776	0.0228231	1.43495	down	Kaempferol 3-sophoroside 7-glucuronide	--	--	--
meta_3044	33.3269	33.6159	26.8487	23.702	12.411	22.1189	17.4736	13.0925	18.8904	7.37404	20.3827	12.8854	0.754715	0.0254227	1.31715	up	Glucosinalbin 4-(4-acetylrhamnoside)	--	--	--
meta_3049	3533.1	1966.92	2134.7	2595.8	3948.93	3467.72	1081.83	1789.45	2847.8	1693.24	2397.84	1578.49	0.631839	0.0344125	1.27503	up	3,7-Dihydroxy-12-oxocholanoic acid	--	--	--
meta_3055	0	32.3953	10.35	0	11.111	14.5411	56.9502	94.6948	4.67188	50.8972	45.8547	46.0418	-2.12866	0.0203871	1.3713	down	PI(18:0/22:4(10Z,13Z,16Z,19Z))	--	--	--
meta_3069	17.2718	12.8268	0	36.557	0	19.94	57.7907	72.1815	74.6435	27.9211	58.9233	62.1869	-2.02994	0.000568891	1.71281	down	54-Deoxyciguatoxin	--	--	--
meta_3070	191.426	173.887	169.358	146.986	115.623	128.84	292.282	326.106	317.721	350.927	283.963	318.177	-1.02849	1.39261e-06	1.95787	down	Polypodoside B	--	--	--
meta_3073	71.078	101.479	57.764	44.041	51.3026	131.429	340.868	370.77	369.099	279.856	267.76	219.15	-2.01501	4.93573e-05	1.87244	down	Fumonisin B2	--	--	--
meta_3083	86.5193	0.324002	44.9556	20.0869	67.0079	109.891	132.741	200.652	316.3	98.8483	89.6275	100.176	-1.51298	0.0375767	1.26467	down	Tarasaponin IV	--	--	--
meta_3084	1387.35	1596.06	1226.83	1586.09	847.016	1142.48	4074.81	1930.74	2265.19	2053.07	1590.3	2249.95	-0.863312	0.0297728	1.3771	down	Asparagoside G	--	--	--
meta_3090	3.34676	9.02572	2.23902	4.81643	3.77727	0	0	0	0	0	3.43091	0.545218	2.54501	0.0496026	1.21919	up	Cer(d18:1/26:0)	--	--	--
meta_3091	9.31811	10.8433	14.2502	0	9.72584	0	20.332	0	46.1181	69.4042	57.6446	28.0123	-2.32731	0.0361322	1.35124	down	Vinaginsenoside R6	--	--	--
meta_3092	265.144	193.89	160.169	394.646	230.884	115.022	452.885	478.413	843.268	623.529	341.046	148.535	-1.08656	0.0474389	1.22406	down	TR-Saponin A	--	--	--
meta_3093	0.74425	23.0406	53.3762	31.6141	37.728	0	87.9701	85.3253	109.888	18.3858	126.879	27.8693	-1.63911	0.0345528	1.25695	down	Octacosanoic acid	--	--	--
meta_3094	58.0243	51.2781	0	0	0	17.9745	14.2478	397.834	61.876	280.697	281.461	71.8845	-3.12192	0.0493829	1.21885	down	Tetrahexosylceramide (d18:1/16:0)	--	--	--
meta_3104	100.826	117.421	120.366	217.135	109.974	108.424	34.8618	43.7631	38.2622	68.8143	123.083	88.565	0.962198	0.0211514	1.33812	up	Kinetensin 1-3	--	--	--
meta_3123	196.928	251.067	157.394	215.253	216.295	246.482	537.806	981.754	790.166	813.081	589.534	683.77	-1.77623	0.000416593	1.86462	down	(3x,5x,10x)-9,10-Didehydroisohumbertiol O-[rhamnopyranosyl-(1->4)-rhamnopyranosyl-(1->2)-[(E)-feruloyl-(->4)-rhamnosyl-(1->6)]-glucoside]	--	--	--
meta_3138	47.5799	130.961	65.9606	94.0316	85.8716	77.9076	52.939	55.5081	60.9754	26.6934	56.1807	51.7184	0.724443	0.0348671	1.31302	up	3,5,6-Trihydroxy-3',4',7-trimethoxyflavone	--	--	--
meta_3142	4941.2	5317.42	6599.78	7422.5	7193.09	6802.89	2706.56	2482.64	4666.26	3497.21	6288.21	4728.63	0.651395	0.0105919	1.45178	up	Eucaglobulin	--	--	--
meta_3148	143.231	190.154	67.4829	237.357	89.3053	235.861	591.35	412.075	410.048	214.808	171.762	382.987	-1.18014	0.0207307	1.39314	down	Punicalagin	--	--	--
meta_3152	1694.78	2771.88	2120.1	2920.61	2291.11	2036.95	1231.49	1002.5	1732.45	1379.76	1104.8	1223.62	0.850198	0.00156051	1.68484	up	Hydroxygaleon	--	--	--
meta_3153	61.2536	47.773	46.736	69.4395	50.8965	37.4413	22.3367	20.9108	44.7976	32.1889	32.0706	39.3915	0.709829	0.00738624	1.44997	up	1-(3-Pyridinyl)-1,4-butanediol	Pyridines and derivatives	C19582	Chemical carcinogenesis(ko05204);;Metabolism of xenobiotics by cytochrome P450(ko00980)
meta_3157	175.11	184.807	188.688	157.464	63.4325	189.625	471.995	472.791	573.676	485.776	553.714	484.904	-1.66563	1.62682e-07	1.97547	down	Withanolide A	--	--	--
meta_3169	97.8815	216.913	109.215	136.052	192.836	148.028	104.656	130.013	39.792	77.6198	82.7075	88.0844	0.784948	0.0224319	1.37151	up	Apimaysin	--	--	--
meta_3177	1572.79	2306.43	1739.2	1400.76	1553.49	2966.14	1033.4	1523.54	1102.73	1560.1	1372.14	589.007	0.684254	0.0343941	1.32097	up	8-Hydroxy-6-tricosanone	--	--	--
meta_3185	133.772	285.624	200.571	132.722	217.752	169.405	493.64	887.904	369.028	347.118	197.707	650.465	-1.36985	0.0295967	1.37444	down	Quinquenoside L1	--	--	--
meta_3186	6.03956	3.02898	4.04811	10.5151	37.7143	19.5167	51.1273	42.6712	89.0442	62.1661	59.4201	88.9486	-2.28237	0.000443272	1.78077	down	NADH	(5'->5')-dinucleotides	C00003	Metabolic pathways(ko01100);;Aldosterone synthesis and secretion(ko04925);;Oxidative phosphorylation(ko00190);;Vitamin digestion and absorption(ko04977);;Thiamine metabolism(ko00730);;Longevity regulating pathway - worm(ko04212);;Nicotinate and nicotinamide metabolism(ko00760);;Longevity regulating pathway(ko04211);;AMPK signaling pathway(ko04152);;Calcium signaling pathway(ko04020)
meta_3196	17.5617	11.2962	16.314	28.6362	32.0833	16.6253	91.5035	107.019	74.2155	70.4546	57.8856	87.2959	-1.99501	0.0001047	1.87995	down	2-(3,4-Dihydroxyphenyl)-5,6-dihydroxy-7-methoxy-4H-1-benzopyran-4-one	--	--	--
meta_3200	33.4081	36.0269	28.0309	41.8354	46.4592	42.4888	27.4133	30.1425	25.3957	22.2039	28.9975	12.5484	0.637729	0.00530486	1.57781	up	Metyrapone	Homogeneous transition metal compounds	C14818	Alzheimer's disease(ko05010);;Porphyrin and chlorophyll metabolism(ko00860);;Mineral absorption(ko04978);;HIF-1 signaling pathway(ko04066);;ABC transporters(ko02010)
meta_3202	1150.5	2633.55	2005.25	2138.28	1781.38	2033.47	1374.64	1594.54	497.877	419.326	338.895	58.4124	1.45481	0.00344678	1.60849	up	PS(DiMe(13,5)/DiMe(9,3))	--	--	--
meta_3207	19.113	9.01679	5.47076	29.0316	7.09041	11.9474	152.571	65.6375	34.9276	69.7451	39.4628	54.4886	-2.35159	0.0235881	1.42885	down	Araloside S1	--	--	--
meta_3210	213.85	202.861	114.231	212.115	214.892	162.769	325.018	444.979	244.724	259.372	159.361	405.691	-0.714612	0.0400888	1.29154	down	Pinusolide	--	--	--
meta_3214	19.4339	32.9882	27.2015	17.7571	37.1744	31.3255	88.4635	90.9774	62.2749	69.2981	38.3399	74.6054	-1.35378	0.00175846	1.72588	down	Dihydrojasmone	--	--	--
meta_3216	402.143	918.148	627.17	686.474	674.731	575.225	605.664	384.151	317.545	406.335	316.569	440.805	0.652369	0.0188772	1.36535	up	Theaflavin-3-gallate	--	--	--
meta_3221	0	1.68878	10.94	0	6.67992	1.92781	27.8964	29.6686	24.9439	26.221	29.8676	42.0194	-3.08831	1.17882e-05	1.92729	down	ADP-ribose 1"-2" cyclic phosphate	--	--	--
meta_3222	11.2412	22.9972	10.6351	17.0814	19.0631	16.9899	44.1211	36.0042	32.0197	33.5108	44.9526	43.9798	-1.25916	3.07386e-05	1.86765	down	4-(Nitrosoamino)-1-(3-pyridinyl)-1-butanone	Organooxygen compounds	C19564	Chemical carcinogenesis(ko05204);;Metabolism of xenobiotics by cytochrome P450(ko00980)
meta_3223	491.139	259.366	480.529	402.403	431.521	412.854	514.058	579.99	546.349	927.212	627.612	666.525	-0.640186	0.0111108	1.4826	down	PS(14:1(9Z)/22:6(4Z,7Z,10Z,13Z,16Z,19Z))	--	--	--
meta_3230	78.3114	128.768	89.9011	107.324	67.6025	57.1585	1.53614	0	56.673	43.7018	7.55616	17.4494	2.05957	0.000974564	1.65654	up	(+)-Chebulic acid	--	--	--
meta_3235	408.929	275.67	353.682	351.696	277.32	537.892	764.292	1084.43	1002.77	650.167	811.181	1120.2	-1.30086	0.00036228	1.81225	down	PI(22:3(10Z,13Z,16Z)/16:2(9Z,12Z))	--	--	--
meta_3240	229.751	181.888	110.167	312.294	301.52	174.561	131.129	141.168	102.966	64.9813	157.73	181.072	0.749985	0.0418923	1.24902	up	Cefpirome	--	--	--
meta_3259	1137.09	761.731	1182.13	1014.47	1030.63	1396.93	604.584	633.144	587.773	713.255	919.688	527.522	0.7106	0.00288817	1.63905	up	Tubocurarine	--	--	--
meta_3260	114.273	74.7658	80.881	120.525	54.3862	84.067	447.307	435.644	327.931	195.569	254.64	595.784	-2.09326	0.00434748	1.72106	down	Quinquenoside II	--	--	--
meta_3261	45.598	36.8782	37.773	41.7963	14.2464	150.312	158.386	136.031	107.14	186.938	196.504	154.225	-1.52393	0.00213004	1.61716	down	Lycoperoside D	--	--	--
meta_3278	320.244	189.865	252.442	178.284	195.209	152.162	420.547	528.343	408.323	447.59	282.029	501.829	-1.00684	0.000739098	1.74178	down	Hoduloside VI	--	--	--
meta_3280	11.1686	0	4.77576	0	2.37807	11.8524	13.0436	25.1149	0	25.8808	16.1258	16.1607	-1.67457	0.0378138	1.23455	down	Cer(d18:0/20:0)	--	--	--
meta_3290	238.448	96.1654	134.947	281.56	152.18	273.346	38.5599	9.41898	129.928	67.2697	215.263	80.598	1.12088	0.0364957	1.24831	up	Quetiapine	--	--	--
meta_3291	0	0	37.1857	25.0753	34.7892	4.33526	44.4499	107.799	116.322	48.4913	69.1305	130.396	-2.34917	0.00406981	1.63682	down	Pelargonidin 3-O-[4-Hydroxy-3-methoxy-E-cinnamoyl-(->4)-a-L-rhamnopyranosyl-(1->6)-b-D-glucopyranoside] 5-O-b-D-glucopyranoside	--	--	--
meta_3295	11.5041	0	27.4182	8.16115	13.3079	16.2788	0	0	6.96669	8.8551	0	0	2.27675	0.0417984	1.24767	up	Melleolide C	--	--	--
meta_3298	23.8538	21.223	48.7229	27.6073	60.1412	49.1274	150.058	154.097	80.7581	74.3418	96.6585	166.432	-1.64682	0.00312279	1.67598	down	beta-Calacorene	--	--	--
meta_3300	577.69	630.824	637.475	512.867	903.815	597.463	1253.39	1387.57	796.055	1114.08	611.499	1238.47	-0.729661	0.0162496	1.44246	down	Verimol H	--	--	--
meta_3305	403.982	672.215	540.384	566.884	545.509	394.837	359.622	319.211	232.322	180.796	256.982	244.078	0.971551	0.000882126	1.72926	up	(-)-Epigallocatechin sulfate	--	--	--
meta_3319	46.0452	43.7416	73.203	79.3639	52.2874	130.132	19.9992	14.0453	22.386	35.0944	80.2497	27.8116	1.08968	0.0485913	1.21896	up	Sphingosine 1-phosphate	Sphingolipids	C06124	Calcium signaling pathway(ko04020);;Tuberculosis(ko05152);;Neuroactive ligand-receptor interaction(ko04080);;Fc gamma R-mediated phagocytosis(ko04666);;Sphingolipid metabolism(ko00600);;Phospholipase D signaling pathway(ko04072);;Sphingolipid signaling pathway(ko04071);;Metabolic pathways(ko01100)
meta_3328	171.585	198.124	165.939	203.221	198.145	228.575	155.205	110.449	99.103	86.9852	147.804	155.138	0.627113	0.00160844	1.65565	up	3-O-beta-D-Galactopyranosylproanthocyanidin A5'	--	--	--
meta_3332	224.655	173.982	190.237	138.107	376.832	181.197	560.892	744.509	515.301	688.316	284.182	702.898	-1.44397	0.00188373	1.70395	down	LysoPC(22:4(7Z,10Z,13Z,16Z))	Glycerophospholipids	C04230	Choline metabolism in cancer(ko05231);;Glycerophospholipid metabolism(ko00564)
meta_3342	48.823	491.795	109.942	104.52	143.926	460.912	1629.22	1635.03	1692.73	1200.37	908.195	926.401	-2.55503	0.000226145	1.81352	down	Kinetensin	--	--	--
meta_3351	17.5072	19.2121	19.6377	16.248	18.6516	31.3789	2.38298	12.0476	14.6024	10.5415	15.3781	12.5516	0.86133	0.0112765	1.44941	up	5,10-Methenyltetrahydrofolic acid	--	--	--
meta_3356	25.3008	29.3323	17.0196	22.203	20.5643	12.0626	10.9489	10.6443	9.2962	11.2982	16.0074	14.7467	0.794123	0.0137327	1.44991	up	6-Thioinosine-5'-monophosphate	Purine nucleotides	C04646	Drug metabolism - other enzymes(ko00983)
meta_3362	10.4346	22.4545	4.0846	13.1573	10.4918	4.1956	55.2408	42.9831	99.3699	34.1241	55.8561	52.8354	-2.3928	0.00319402	1.70754	down	Sandosaponin B	--	--	--
meta_3366	3391.19	5093.48	4371.44	5391.13	4718.02	4665.39	3793.76	3301.6	3098.71	3207.65	2861.68	1569.11	0.631759	0.00295816	1.6191	up	Glucosamine 6-phosphate	--	--	--
meta_3370	4.42652	8.85334	11.0274	17.1415	0	1.25563	65.3574	31.4388	12.3365	32.8249	65.777	13.8203	-2.37521	0.026559	1.35874	down	1-(8Z,11Z,14Z-eicosatrienoyl)-glycero-3-phosphate	--	--	--
meta_3374	136.643	182.941	155.966	116.945	200.601	207.743	256.704	289.371	224.496	276.933	187.399	305.298	-0.62191	0.00337417	1.58181	down	L-Urobilin	Tetrapyrroles and derivatives	C05793	Porphyrin and chlorophyll metabolism(ko00860)
meta_3375	71.673	58.5905	82.8022	35.6816	159.765	61.1724	266.204	292.878	152.741	243.012	129.008	233.876	-1.48828	0.00173305	1.65727	down	Casomorphin	--	--	--
meta_3378	520.694	611	661.612	717.925	818.466	543.128	306.37	444.855	395.498	380.798	550.276	452.535	0.61406	0.00324256	1.60038	up	N-Desthienylethyl-rotigotine	--	--	--
meta_3388	0	49.9645	24.7773	9.14342	5.9341	41.0156	75.8555	79.5446	85.4269	36.3196	65.6523	48.2883	-1.57974	0.00349951	1.53852	down	9-Decenoylcholine	--	--	--
meta_3391	0	21.8384	0	20.8791	0	6.53404	26.5745	27.8738	42.416	40.279	0.179275	21.2972	-1.68733	0.0396371	1.24563	down	Ganoderic acid alpha	--	--	--
meta_3394	551.377	599.92	469.797	588.532	421.697	449.29	389.093	333	360.099	236.815	288.14	380.944	0.631834	0.00109926	1.65796	up	(E)-26,27-Dinorergosta-4,22-dien-3-one	--	--	--
meta_3405	83.4367	53.5493	57.7854	73.0818	111.206	86.9456	31.573	29.3526	43.3012	24.6471	78.2288	61.0597	0.797237	0.0219875	1.32968	up	dIMP	Purine nucleotides	C06196	Purine metabolism(ko00230)
meta_3408	344.123	76.996	279.602	288.733	210.266	92.0123	500.384	372.703	827.791	610.674	804.075	987.665	-1.66747	0.00259092	1.70674	down	Erythroskyrin	--	--	--
meta_3422	0	0	0.0345552	0	0	0	0.0227966	0.224369	0	0.245203	0.246578	0.229074	-4.80806	0.0219645	1.44622	down	PE(14:0/14:0)	Glycerophospholipids	C00350	Autophagy - other(ko04136);;Glycerophospholipid metabolism(ko00564);;Pathogenic Escherichia coli infection(ko05130);;Autophagy - animal(ko04140);;Metabolic pathways(ko01100);;Retrograde endocannabinoid signaling(ko04723);;Glycosylphosphatidylinositol (GPI)-anchor biosynthesis(ko00563)
meta_3424	138.615	209.425	168.63	187.767	149.357	110.005	105.663	107.286	112.468	113.207	69.5971	97.7468	0.669491	0.00738659	1.53183	up	Acarbose	--	--	--
meta_3427	1902.85	2006.07	1283.01	1728.9	1240.48	2190.9	1629.39	646.614	1520.09	1029.97	1044.88	632.81	0.670593	0.0209672	1.33861	up	MG(0:0/22:6(4Z,7Z,10Z,13Z,16Z,19Z)/0:0)	--	--	--
meta_3432	28.4789	16.6047	26.2087	74.5623	6.74808	19.4033	158.899	100.479	198.619	217.761	49.374	167.416	-2.37547	0.00409874	1.68189	down	Deoxyrubroskyrin	--	--	--
meta_3433	8.26854	8.35773	3.11747	6.15841	25.063	4.42251	48.3259	35.6643	21.1571	27.7045	9.74475	38.8451	-1.71187	0.0117517	1.47234	down	Goshonoside F5	--	--	--
meta_3437	38.5654	40.4804	30.7686	41.5268	30.552	30.0465	28.9807	19.905	18.564	22.9014	22.552	26.7892	0.601401	0.00167573	1.62627	up	5-Hydroxytryptophol	--	--	--
meta_3442	389.722	339.777	295.602	233.946	259.617	291.404	700.461	907.826	1054.63	700.134	732.905	710.571	-1.40895	0.000174243	1.87841	down	Fumonisin A2	--	--	--
meta_3463	58.5842	22.6291	27.6356	45.4958	53.0201	26.9589	62.6589	62.4912	52.5402	57.8359	53.69	81.5713	-0.66209	0.0151254	1.43049	down	Pyranomammea C	--	--	--
meta_3468	22.9932	0.767005	16.6852	9.7648	16.8285	14.9767	32.272	26.379	24.7315	32.6344	15.6786	31.5534	-0.993108	0.00817364	1.49854	down	Cyanidin 3-(6-feruloylglucoside) 5-(6-malonylglucoside)	--	--	--
meta_3469	49.8729	95.8418	85.4815	48.8834	23.833	111.516	176.268	120.763	166.946	223.621	157.145	335.24	-1.50609	0.00712982	1.60907	down	Mabioside E	--	--	--
meta_3470	45.5632	89.226	36.1002	109.055	26.3014	17.8609	122.671	105.934	335.978	101.788	213.22	122.646	-1.62869	0.0289642	1.34793	down	3-Oxohexacosanoyl-CoA	--	--	--
meta_3473	77.8845	21.3279	34.7159	65.1295	55.1927	65.7927	7.5576	0	24.4165	24.9624	49.266	9.9305	1.46249	0.0136286	1.41674	up	beta-D-Galactopyranosyl-(1->4)-2-amino-2-deoxy-beta-D-glucopyranosyl-(1->6)-D-mannose	--	--	--
meta_3476	5.80232	3.96846	8.71301	9.84247	7.67068	29.2123	22.4161	26.396	28.4971	21.173	57.5631	21.599	-1.44584	0.0237643	1.28498	down	Physalin C	--	--	--
meta_3477	0.0390261	0	0	14.0014	0	6.92497	37.307	25.3411	35.6453	47.0323	0	7.58015	-2.86656	0.0310524	1.3445	down	Camellioside C	--	--	--
meta_3480	214.752	220.222	248.13	236.209	189.704	298.399	151.14	74.411	135.818	118.114	168.803	106.93	0.898085	0.000348299	1.7557	up	5-Hydroxy-7,3',4'-trimethoxy-8-methylisoflavone 5-neohesperidoside	--	--	--
meta_3485	0	0	0	0	24.4951	0	93.492	157.346	28.4019	19.7088	112.185	53.7095	-4.24618	0.0189447	1.42398	down	Plerixafor	--	--	--
meta_3487	123.289	163.114	142.049	79.9049	47.4985	160.24	520.807	653.115	293.558	278.331	190.665	384.873	-1.69674	0.0112287	1.5292	down	19-Hydroxycinnzeylanol 19-glucoside	--	--	--
meta_3509	204.083	331.61	256.915	328.919	261.68	256.276	167.37	159.078	215.056	188.53	168.694	187.14	0.594393	0.00415122	1.62582	up	5-(3E-Pentenyl)tetrahydro-2-oxo-3-furancarboxylic acid	--	--	--
meta_3517	78.8233	14.544	21.6537	41.1045	39.689	24.3586	118.377	180.288	234.419	128.279	105.996	144.842	-2.05071	0.00100311	1.75315	down	CDP-DG(18:1(11Z)/22:3(10Z,13Z,16Z))	--	--	--
meta_3535	9.60822	38.7321	14.8977	56.9243	48.3123	34.5126	130.237	109.071	247.543	15.9927	193.91	106.821	-1.98504	0.0266395	1.38608	down	12-Ketoporrigenin 3-[4'-(2''-glucosyl-3''-xylosyl)-glucosyl)-galactoside]	--	--	--
meta_3552	64.658	78.0005	108.919	83.8598	99.2556	43.2585	43.829	43.8364	19.2075	28.2045	64.0525	53.5264	0.919688	0.0111295	1.43707	up	3,5,7-Trihydroxy-4'-methoxy-8-prenylflavone 3-[rhamnosyl-(1->6)-galactoside] 7-galactoside	--	--	--
meta_3560	22.9882	21.4247	38.698	49.6229	44.8153	67.8193	41.8799	82.4922	58.8881	101.801	112.546	68.448	-0.925549	0.0204978	1.31485	down	Phytolaccoside E	--	--	--
meta_3562	166.489	213.819	259.934	217.785	222.69	288.786	177.655	74.6422	142.254	101.715	145.957	73.9828	0.935206	0.00120502	1.67556	up	Soyasaponin A2	--	--	--
meta_3569	0	7.8216	0	18.4356	0	9.0681	18.4034	16.5401	21.051	15.0114	48.9391	10.6542	-1.88637	0.0388088	1.21403	down	Acrimarine J	--	--	--
meta_3572	26.5532	19.7021	29.6258	49.355	102.112	24.8405	324.185	431.401	239.591	337.99	126.896	389.466	-2.87458	0.00141288	1.78679	down	TG(18:2(9Z,12Z)/18:0/22:6(4Z,7Z,10Z,13Z,16Z,19Z))[iso6]	--	--	--
meta_3575	44.6074	78.3767	68.2599	74.7123	60.2785	60.1754	46.1992	50.7768	36.247	29.5315	36.0501	26.9969	0.775078	0.00188201	1.66243	up	4-(1,1,3,3-Tetramethylbutyl)-phenol	--	--	--
meta_3580	0.012509	0.00568286	0.450483	0.00184636	0.06829	0.217885	0.582492	0.620814	1.62086	1.52809	1.27977	0.800669	-3.08764	0.00281386	1.68839	down	Dehydroascorbide(1-)	--	--	--
meta_3591	313.831	149.127	200.484	102.925	195.811	213.797	477.264	370.898	230.132	253.471	341.162	234.961	-0.698119	0.0346187	1.23082	down	PE(P-18:1(11Z)/15:0)	--	--	--
meta_3594	58.141	87.4677	61.5998	81.1623	66.8314	68.1171	56.3104	50.7746	50.6474	49.3637	45.3366	27.0463	0.599006	0.00336985	1.60095	up	Benzaldehyde	--	--	--
meta_3598	29.9603	17.7523	40.1332	10.7866	27.676	38.2732	9.89328	26.7717	3.13226	14.3234	18.8426	4.91076	1.07959	0.0363232	1.28242	up	3-dehydrosphinganinium(1+)	--	--	--
meta_3599	4.13862	9.66924	10.4258	6.58987	12.1558	13.3501	4.30832	5.3044	7.27414	3.86667	6.06036	4.86765	0.830246	0.0324392	1.3555	up	6-(N-Acetyl-alpha-D-glucosaminyl)-1-phosphatidyl-1D-myo-inositol	--	--	--
meta_3602	0	0	0	7.25445	0	0	14.1344	23.1703	6.19314	6.22677	28.3577	0	-3.42806	0.0456599	1.20694	down	Vitamin D2 3-glucuronide	--	--	--
meta_3603	0	3.03116	0	0	7.54335	6.8553	57.9055	41.4242	24.4243	8.66083	27.944	61.7268	-3.67149	0.00912006	1.61387	down	Glycitein 7-O-glucuronide	--	--	--
meta_3604	7.4477	5.70754	5.5295	5.48898	17.6531	16.4576	6.15509	31.1221	19.4267	33.4092	16.9286	21.7459	-1.14381	0.0366624	1.23801	down	Asterlingulatoside D	--	--	--
meta_3615	76.0935	94.5821	93.7399	73.2857	88.8662	108.854	145.342	165.598	115.307	192.639	141.418	239.587	-0.901096	0.0064855	1.64176	down	Retrofractamide A	--	--	--
meta_3616	0	0	0	0	0	6.15218	13.5073	4.56373	12.0152	16.8019	24.4068	7.60518	-3.68086	0.00662519	1.57319	down	Imipenem	--	--	--
meta_3622	446.251	700.109	409.841	563.575	452.665	317.105	381.302	395.106	292.279	259.51	253.998	304.506	0.614977	0.0266855	1.34568	up	(x)-2-Heptanol glucoside	--	--	--
meta_3625	12.1578	51.2442	17.8362	41.6477	0	10.2424	122.448	105.229	56.8919	48.4351	31.9807	158.177	-1.97444	0.0213093	1.43727	down	Pimentol	--	--	--
meta_3630	122.549	103.418	76.2087	144.577	93.1537	109.984	24.8769	25.8713	65.8815	47.7322	94.4366	68.905	0.987806	0.00456774	1.53356	up	Arginyl-Valine	--	--	--
meta_3633	102.422	125.613	91.2892	95.5369	66.1455	80.5852	46.6269	50.7664	55.7876	71.2976	49.1136	54.8924	0.773698	0.00365876	1.62312	up	Confertifoline	--	--	--
meta_3636	86.6373	165.943	200.468	136.218	124.961	137.333	35.2409	61.2594	35.6628	77.5713	66.56	44.1234	1.41015	0.00135849	1.7367	up	Arachidonoyl dopamine	--	C12271	Inflammatory mediator regulation of TRP channels(ko04750);;Neuroactive ligand-receptor interaction(ko04080)
meta_3637	23.8806	13.2348	15.8501	17.2123	22.2418	19.6602	8.27909	11.873	18.0338	11.4998	11.9521	8.3784	0.678764	0.0095762	1.46141	up	Alanyl-Glycine	--	--	--
meta_3643	314	433.725	350.761	456.649	520.172	379.376	628.248	735.241	578.444	512.493	846.808	887.74	-0.77106	0.00356466	1.6238	down	N-Benzyloxycarbonylglycine	--	--	--
meta_3651	67.9995	90.9196	67.1795	71.3031	63.4921	69.9654	44.372	37.8394	48.9059	42.8404	49.4051	54.8888	0.630826	0.000534855	1.73947	up	Cytarabine	--	--	--
meta_3661	0	0	0	0	0.00289195	0	1.39615	2.19428	3.27608	1.58361	5.68618	5.97057	-12.7634	0.00989227	1.62035	down	PGF1a	--	--	--
meta_3664	5179.99	2939.29	5290.76	3583.37	3375.1	5222.55	1987.88	2548.98	2495.97	3538.69	4235.23	2080.52	0.599703	0.0299608	1.29421	up	1-Stearoyl-2-hydroxy-sn-glycero-3-phosphoethanolamine	--	--	--
meta_3671	39.5054	53.4754	47.7901	37.1879	35.0492	66.4021	24.7315	24.7786	34.4438	29.05	36.7626	17.9939	0.735982	0.0107993	1.49783	up	Docosatrienoic Acid	--	--	--
meta_3675	179.212	175.114	270.418	393.323	186.55	287.065	88.5029	53.4836	154.244	152.773	244.676	164.496	0.797593	0.0400263	1.22358	up	6.alpha.-Methylprednisolone	--	--	--
meta_3702	51.0795	79.4724	59.0535	67.7028	58.9381	57.4924	47.3273	45.3046	46.8146	45.2263	39.4173	23.844	0.592074	0.00340396	1.59459	up	4-HYDROXY-6-METHYLPYRAN-2-ONE	--	--	--
meta_3711	1630	1577.08	1576.51	1264.32	1291.01	1917.4	932.475	1417.6	1109.17	889.143	1119.67	536.692	0.624331	0.00615742	1.55786	up	C-8 Ceramide	--	--	--
meta_3713	385.956	422.05	304.472	428.547	346.451	321.493	244.958	207.192	206.049	220.426	277.952	216.423	0.686042	0.000492707	1.78808	up	Naringenin-7-O-Glucoside	--	--	--
meta_3714	430.462	817.266	1479.27	982.482	439.629	672.283	216.037	259.935	527.787	248.015	482.897	414.656	1.16557	0.0388034	1.2803	up	Desacetylvindoline	--	--	--
meta_3720	73.5208	43.5986	82.555	61.506	89.611	125.549	71.5107	57.1452	31.3244	34.2108	47.2207	20.0179	0.86557	0.0288571	1.33898	up	Histidinyl-Phenylalanine	--	--	--
meta_3722	109.604	201.869	109.537	141.231	98.3145	118.196	297.54	150.518	142.583	170.081	198.408	255.874	-0.641725	0.0391293	1.27516	down	Methionyl-Histidine	--	--	--
meta_3728	12.0485	96.1082	43.2067	96.779	41.261	37.4566	15.4919	0	16.8206	11.014	5.46367	51.7634	1.70071	0.0466139	1.1895	up	L-Histidinol phosphate	--	C01100	Biosynthesis of amino acids(ko01230);;Metabolic pathways(ko01100);;Histidine metabolism(ko00340)
meta_3731	58.5821	86.7011	153.748	79.3025	23.7204	57.2705	184.14	254.433	234.773	137.074	173.784	105.3	-1.24608	0.00536874	1.50297	down	1-Oleoyl Lysophosphatidic Acid	--	--	--

## Sheet: Figure S6_diff_metabolites_neg
Figure S6b'
#ID	ISM-1	ISM-2	ISM-3	ISM-4	ISM-5	ISM-6	Seg-1	Seg-2	Seg-3	Seg-4	Seg-5	Seg-6	log2FC	Pvalue	VIP	regulated	name	HMDB_taxonomy	KEGG_annotation	KEGG_pathway_annotation
meta_3	262.218	243.006	247.12	229.954	299.135	170.451	133.609	225.011	104.395	93.0511	13.9561	137.056	1.03798	0.00515681	2.30945	up	N-Acetyl-DL-methionine	--	--	--
meta_14	152.875	249.947	189.026	190.603	217.703	166.872	333.634	473.632	222.475	328.507	281.83	371.674	-0.785617	0.00784349	2.31682	down	尾-Nicotinamide adenine dinucleotide hydrate	--	--	--
meta_37	3.08992	11.8152	13.5962	11.8892	11.265	9.97642	26.0979	51.1577	23.5151	39.5998	23.6777	32.8561	-1.67575	0.00287269	2.53003	down	Bisnorbiotin	--	C20384	Biotin metabolism(ko00780)
meta_62	9.19032	72.7319	37.2016	67.3234	35.1841	40.8424	30.8868	9.90086	14.9444	17.3918	18.8158	19.0806	1.24135	0.0446801	1.9152	up	Chalconaringenin	Linear 1,3-diarylpropanoids	C06561	Metabolic pathways(ko01100)
meta_72	17.6426	41.1697	37.3652	27.9244	21.2857	8.02981	62.7447	57.3589	39.1144	64.4089	51.5628	80.4653	-1.21302	0.00130052	2.49998	down	Erythro-4-hydroxy-L-glutamate(1-)	--	--	--
meta_99	0	0	5.82656	5.51374	9.76634	1.07644	0.985796	9.73962	8.39068	16.507	13.1988	14.7722	-1.51943	0.0360813	1.95306	down	Tryptophyl-Histidine	--	--	--
meta_129	1.62472	4.57907	0.809514	5.13654	6.61955	5.71763	0	0	0	0.794294	0	0.825716	3.91794	0.00970502	2.27995	up	trans-S-(1-Propenyl)-L-cysteine	--	--	--
meta_135	0	0	0	0.648075	0	0	3.11519	15.8215	15.4408	7.51085	4.89365	5.59069	-6.33651	0.0123413	2.35043	down	(8alpha,10beta,11beta)-3-Hydroxy-4,15-dinor-1(5)-xanthen-12,8-olide	--	--	--
meta_140	115.892	277.848	161.529	210.327	227.134	131.323	507.141	678.358	345.501	356.722	146.175	377.596	-1.10122	0.0306954	2.00794	down	S-Allylcysteine	--	--	--
meta_143	0	0	0	0	1.09655	1.95163	6.35654	2.38313	3.43723	3.16377	13.7567	8.54366	-3.62629	0.0217546	2.15466	down	Nalbuphine	--	--	--
meta_162	341.44	364.962	219.882	355.346	217.189	353.955	85.4476	70.0689	42.9623	91.2744	62.0455	51.8217	2.19862	0.000239068	2.84522	up	Kinetensin 1-3	--	--	--
meta_173	6.25738	0	4.96289	2.38276	18.6189	14.4519	7.1176	29.5806	27.541	18.2901	32.7136	19.1217	-1.52547	0.0140868	2.10874	down	Modafinil	--	--	--
meta_187	6.96293	1.88349	1.40942	1.70323	6.3102	1.19137	0	0	1.31908	0	1.33843	0	2.87242	0.048286	1.86292	up	Monotropein	--	--	--
meta_202	10.692	13.8809	11.0619	15.1824	9.71703	2.09446	28.1269	19.9558	18.4003	23.9362	9.26094	20.86	-0.944617	0.0141231	2.13239	down	3-(3,4-Dihydroxyphenyl)lactic acid	--	--	--
meta_206	68.4166	54.852	29.3793	45.8873	33.6741	60.3738	22.0967	4.77847	12.0708	18.5444	37.591	22.014	1.32116	0.00416292	2.34777	up	Oxybutynin	--	--	--
meta_240	61.7798	71.137	43.3692	74.3148	85.5677	35.1812	125.716	308.5	149.802	99.9938	78.2507	139.168	-1.27944	0.0451553	1.91885	down	L-2-Amino-5-(methylthio)pentanoic acid	--	--	--
meta_243	163.466	208.748	101.463	168.1	127.113	102.723	464.836	292.235	352.421	186.06	149.803	363.889	-1.05363	0.0212022	2.17994	down	Elenaic acid	--	--	--
meta_289	187.167	286.87	180.952	229.337	169.802	149.741	348.223	266.325	334.838	350.421	268.189	375.847	-0.691236	0.00122848	2.55242	down	2-(acetylamino)-1,5-anhydro-2-deoxy-3-O-b-D-galactopyranosyl-D-arabino-Hex-1-enitol	--	--	--
meta_291	2.39547	2.53607	3.11875	2.09293	0.553121	0.659144	10.0693	10.509	4.04547	9.44172	0	10.4146	-1.96977	0.0262831	2.14334	down	Prolyl-Serine	--	--	--
meta_307	17.0993	25.3849	18.49	12.0507	14.1724	16.7794	12.2071	10.0385	4.92418	5.81359	5.54606	7.15858	1.18637	0.00200358	2.5498	up	Secoclausenamide	--	--	--
meta_343	43.7869	72.822	28.0947	18.3438	77.4148	6.94064	13.1174	0	0.947377	0	0	27.3265	2.57946	0.0325883	1.92644	up	Corticrocin	--	--	--
meta_349	148.008	190.14	141.333	183.196	176.433	173.962	687.799	605.967	488.823	413.579	700.244	753.753	-1.84923	0.000397437	2.84744	down	5-Phenyl-1,3-oxazinane-2,4-dione	Benzene and substituted derivatives	C16596	Drug metabolism - cytochrome P450(ko00982)
meta_404	40.8337	18.1372	18.8016	24.0606	35.0075	25.3307	0	5.6319	1.09573	4.76084	0	0	3.81926	0.000712264	2.71591	up	3-Hydroxytamoxifen (Droloxifene)	--	--	--
meta_464	1.16832	0	6.30418	0	7.52493	0	40.2484	54.5686	41.0737	40.5754	15.1061	43.2595	-3.96884	0.000662001	2.79281	down	Monic acid	--	--	--
meta_479	0	1.26928	0	0	0	0	95.3902	88.152	37.7351	41.843	11.3758	66.7261	-8.07056	0.0077487	2.46654	down	Sarsasapogenin 3-[4''-glucosyl-6''-arabinosylglucoside]	--	--	--
meta_491	0	0.000654421	0	2.46302	0	2.94326	15.0172	11.2597	5.10566	10.4923	5.34773	12.2046	-3.45824	0.00164165	2.64529	down	Fasciculol F	--	--	--
meta_501	540.465	672.393	558.449	465.957	329.937	351.18	188.324	105.942	43.2995	127.728	60.2332	64.3316	2.30673	0.00034388	2.82038	up	PS(20:3(8Z,11Z,14Z)/20:3(8Z,11Z,14Z))	--	--	--
meta_535	24.8768	15.133	0	0	23.0999	16.4164	0	0	0	0	0	0	Inf	0.031105	2.04288	up	(3a,5b)-24-oxo-24-[(2-sulfoethyl)amino]cholan-3-yl-b-D-Glucopyranosiduronic acid	--	--	--
meta_538	57.9032	91.4339	18.4665	20.3367	57.9927	49.6005	14.3204	11.8375	21.3249	6.62691	27.9174	21.7597	1.51068	0.0337746	1.99532	up	Acrimarine J	--	--	--
meta_566	90.7849	194.7	187.697	184.152	151.705	96.5822	337.133	275.841	292.143	371.564	356.683	407.232	-1.17201	4.75682e-05	2.78897	down	Benzo[a]pyrene-7,8-diol	--	C14852	Chemical carcinogenesis(ko05204);;Metabolism of xenobiotics by cytochrome P450(ko00980)
meta_592	58.6557	36.1062	36.4237	63.9783	35.0231	61.8634	1.34957	0	29.8955	7.22704	44.3371	14.8408	1.58052	0.00596135	2.25039	up	Tsangane L 3-glucoside	--	--	--
meta_712	12.3319	6.8297	13.3614	8.67761	8.35097	5.20671	4.06609	4.76067	7.35891	2.47308	1.80734	5.0064	1.10414	0.0115907	2.17168	up	(R)-Pantothenic acid 4'-O-b-D-glucoside	--	--	--
meta_721	63.3602	74.1048	103.405	61.3985	43.3263	81.391	153.531	102.134	82.4742	103.769	116.619	114.545	-0.656576	0.00944796	2.07736	down	3-O-alpha-D-Glucopyranuronosyl-D-xylose	--	--	--
meta_723	2.35965	12.6835	6.61935	10.6807	4.40414	3.53201	22.0207	22.008	5.87756	18.5946	13.2853	14.635	-1.25931	0.013558	2.05371	down	Diplosporin	--	--	--
meta_725	44.6918	64.8741	95.0371	65.1427	61.8055	70.2558	116.364	119.291	129.404	133.275	135.29	145.393	-0.95515	3.11155e-05	2.83851	down	Orotidine	--	--	--
meta_770	124.235	40.7838	96.4264	62.934	57.5745	157.149	0	0	0	0	0	0	Inf	0.00432573	2.56919	up	Sirolimus	--	C07909	Longevity regulating pathway(ko04211);;Longevity regulating pathway - worm(ko04212)
meta_773	211.436	159.835	175.921	196.466	223.144	230.387	95.0653	69.7526	178.296	117.935	182.735	93.1	0.700143	0.00879594	2.22752	up	Calendulaglycoside A	--	--	--
meta_811	15.7876	28.9933	16.1226	25.9219	33.5687	27.3337	88.9551	91.4414	75.015	62.4415	106.559	119.777	-1.88117	0.000274488	2.83952	down	N-Acetyl-L-methionine	--	--	--
meta_856	10.9383	4.64261	3.72298	3.96547	13.1006	14.1109	0	2.35398	4.12635	0	4.50952	0	2.19956	0.018952	2.08631	up	(3a,5b,7a,12a)-24-[(carboxymethyl)amino]-1,12-dihydroxy-24-oxocholan-3-yl-b-D-Glucopyranosiduronic acid	--	--	--
meta_862	2.94181	0	6.7585	4.67644	24.8161	24.19	5.89788	185.694	134.25	21.0623	131.838	112.887	-3.22253	0.027457	2.11657	down	PS(18:0/18:1(9Z))	Glycerophospholipids	C02737	Leishmaniasis(ko05140);;Systemic lupus erythematosus(ko05322);;Glycerophospholipid metabolism(ko00564);;Glycine, serine and threonine metabolism(ko00260);;Amoebiasis(ko05146);;Metabolic pathways(ko01100)
meta_865	42.6832	69.6963	49.8404	44.4189	60.5121	41.0586	11.0491	21.0739	13.0074	13.6994	0	11.1059	2.13981	7.4843e-05	2.79816	up	Pteroside Z	--	--	--
meta_914	3.93512	0	0	0	0	0	30.961	8.48549	34.3648	36.2993	15.5406	46.6338	-5.45225	0.00443426	2.67402	down	Carbetocin	--	--	--
meta_928	7.70524	11.8253	10.1822	5.20616	8.08758	4.99243	13.8968	15.894	12.5074	12.4181	6.07814	19.411	-0.740699	0.0340157	1.98825	down	Prephenate	Keto acids and derivatives	C00254	Metabolic pathways(ko01100);;Biosynthesis of amino acids(ko01230);;Phenylalanine, tyrosine and tryptophan biosynthesis(ko00400)
meta_984	86.2567	121.922	161.169	114.579	108.478	143.14	211.262	202.942	219.038	246.376	236.609	272.938	-0.917333	2.88259e-05	2.82165	down	Dorsteniol	--	--	--
meta_985	3.04174	3.55198	3.82031	7.01144	3.25474	2.98379	0	1.58927	0	1.65566	5.09232	0	1.50505	0.0329698	1.97967	up	(7R)-7-(5-Carboxy-5-oxopentanoyl)aminocephalosporinate	--	--	--
meta_997	81.2045	111.765	153.952	175.475	237.465	123.935	245.27	459.53	287.919	238.137	441.194	603.723	-1.36457	0.00973828	2.38229	down	6''-O-Acetylholocalin	--	--	--
meta_998	0	0	0	0	0	4.43028	22.2949	7.05465	8.69409	0	33.7223	23.5283	-4.42692	0.0320943	2.04343	down	Citbismine A	--	--	--
meta_1009	11.001	11.5882	9.7653	6.90649	5.64331	10.607	21.4807	17.6921	15.337	23.9911	18.6598	19.1084	-1.06662	9.40719e-05	2.69941	down	Galactonic acid	--	--	--
meta_1021	38.7273	69.801	72.4902	66.7371	54.0397	42.3546	112.939	115.26	97.0064	168.979	58.9072	142.821	-1.01587	0.0108071	2.34531	down	Hallacridone	--	--	--
meta_1041	0	0	0	0	0.342031	0.881861	0	2.3559	2.00925	1.44828	5.81525	2.20367	-3.4985	0.043431	1.90262	down	S-2-Propenyl propanethioate	--	--	--
meta_1046	80.8137	73.2971	50.1357	53.9187	49.7851	84.6138	40.7385	23.6365	47.6481	27.026	40.7137	35.4936	0.866872	0.00439819	2.3663	up	2,3-Dihydro-6-methyl-5-(5-methyl-2-furanyl)-1H-pyrrolizine	--	--	--
meta_1056	3074.76	5232.75	3393.14	2511.35	2065.68	7470.16	4838.52	8221.51	10789.5	5176.55	5355.11	14201.6	-1.03265	0.0468835	1.9791	down	PE(16:0/18:0)	Glycerophospholipids	C00350	Metabolic pathways(ko01100);;Retrograde endocannabinoid signaling(ko04723);;Autophagy - other(ko04136);;Glycosylphosphatidylinositol (GPI)-anchor biosynthesis(ko00563);;Glycerophospholipid metabolism(ko00564);;Autophagy - animal(ko04140);;Pathogenic Escherichia coli infection(ko05130)
meta_1061	0	4.93553	2.93398	3.8518	2.21402	0	13.6511	10.3333	9.377	10.1829	3.87597	7.72548	-1.9845	0.00204132	2.46387	down	1-Methylnicotinamide	Pyridines and derivatives	C02918	Metabolic pathways(ko01100);;Nicotinate and nicotinamide metabolism(ko00760);;Bile secretion(ko04976)
meta_1104	0	0	1.21591	2.6696	2.98216	1.20891	35.1952	41.8489	32.7984	46.8041	23.9564	35.7752	-4.74366	8.98956e-05	2.94345	down	Trilostane	--	--	--
meta_1122	34.2226	14.2117	7.43745	16.4501	34.7465	43.6871	0	5.25405	10.4762	1.78968	15.9083	2.83709	2.05555	0.0207785	2.05548	up	Veranisatin A	--	--	--
meta_1124	99.584	131.772	153.234	109.929	105.824	84.5039	204.555	229.639	233.711	243.245	266.342	337.498	-1.14546	0.000238638	2.78696	down	Aesculin	--	--	--
meta_1155	82.7937	54.3575	61.9777	65.2046	80.9073	46.4692	31.6895	37.3703	13.4326	13.1529	0	19.4318	1.76719	0.000199438	2.65437	up	Acutilobin	--	--	--
meta_1173	51.2839	89.4831	70.7933	89.1205	51.4802	42.4689	116.58	127.304	123.844	104.23	94.8533	141.112	-0.843094	0.00075056	2.60008	down	(S)-2,3-Dihydro-7-hydroxy-2-methyl-4-oxo-4H-1-benzopyran-5-acetic acid	--	--	--
meta_1183	131.504	117.605	95.3165	113.749	153.474	60.087	61.3326	88.0703	45.9034	25.2608	0	50.3774	1.30989	0.00399816	2.28936	up	Neoacrimarine B	--	--	--
meta_1185	11708.3	48106.3	30581.5	9687.1	22797.3	10777.7	35802.3	139636	69123.5	38574.9	43115.2	88142.3	-1.63246	0.0347331	1.97181	down	PC(18:0/18:4(6Z,9Z,12Z,15Z))	Glycerophospholipids	C00157	Arachidonic acid metabolism(ko00590);;Linoleic acid metabolism(ko00591);;Glycerophospholipid metabolism(ko00564);;Choline metabolism in cancer(ko05231);;alpha-Linolenic acid metabolism(ko00592);;Retrograde endocannabinoid signaling(ko04723);;Metabolic pathways(ko01100)
meta_1199	197.585	1863.64	967.813	1523.19	471.158	526.366	3134.18	1503.95	2258.25	2639.87	607.128	1773.09	-1.10246	0.0430849	1.83252	down	Rhamnetin 3-(4-rhamnosylrhamnoside)	--	--	--
meta_1219	1.70002	2.19333	4.12611	0	29.0821	0	52.6008	71.4738	11.6547	28.1367	1.80918	48.0653	-2.52631	0.0417963	1.93001	down	Nystatin	--	--	--
meta_1243	14.5694	22.3016	9.54797	15.898	14.7163	3.67785	67.9029	64.9144	29.8666	44.5456	9.32384	40.5781	-1.67167	0.0206577	2.14444	down	(R)-3-Hydroxy-5-phenylpentanoic acid	--	--	--
meta_1284	4746.82	6826.13	5200.28	5231.8	4053.47	5309.57	990.353	956.5	596.119	1262.17	865.744	579.115	2.57891	3.75692e-05	2.96652	up	Fludrocortisone	--	--	--
meta_1287	174.716	274.346	266.359	218.676	186.322	155.064	410.378	406.019	465.536	482.934	502.734	653.657	-1.19555	0.000213796	2.80025	down	Phenytoin methylcatechol	--	--	--
meta_1288	1.84004	3.99991	4.68652	6.93298	3.48258	2.96297	14.7049	11.7326	9.73472	17.2356	18.9684	26.1814	-2.04366	0.00265876	2.64407	down	4-(3,4-Dihydroxyphenyl)-2-hydroxy-1H-phenalen-1-one	--	--	--
meta_1328	2.34926	1.28331	2.19377	0.763088	0	6.21075	15.5782	25.7255	6.39153	11.1649	8.16366	9.16905	-2.57349	0.0134284	2.18188	down	Taxiphyllin	--	--	--
meta_1345	46.7656	652.599	460.435	153.593	160.851	75.8428	255.712	1534.46	825.62	658.205	753.149	898.164	-1.66786	0.0210056	2.00749	down	PGP(18:3(6Z,9Z,12Z)/22:4(7Z,10Z,13Z,16Z))	--	--	--
meta_1346	0	9.33567	2.84581	5.94061	8.2722	4.79	35.1861	37.7632	16.3899	16.6763	8.51814	21.3211	-2.12317	0.0123296	2.26414	down	6'-Apiosyllotaustralin	--	--	--
meta_1349	0	6.23324	3.25604	0	19.459	0	28.1685	44.6159	8.33085	19.6059	6.08655	35.143	-2.29384	0.0284531	2.03754	down	Loteprednol	--	--	--
meta_1351	1.78214	7.81847	0	0	1.77496	0	13.3352	12.6447	7.43424	15.9978	0	11.7056	-2.42565	0.0147474	2.1877	down	Morphinone	--	--	--
meta_1358	31.1464	33.8882	70.0917	36.6286	40.4108	48.5417	81.436	90.8478	44.1592	65.2655	67.6632	76.6786	-0.708593	0.0109568	2.06756	down	2-Furoylglycine	--	--	--
meta_1364	0.971331	4.96705	1.28108	4.4049	7.79986	8.15737	37.7071	27.3737	24.7493	12.0132	24.2841	25.7693	-2.46131	0.000932938	2.67326	down	19-hydroxyprostaglandin H1(1-)	--	--	--
meta_1384	22.8197	19.7121	38.7973	29.2195	82.0425	21.2294	59.9532	109.01	56.5646	56.8565	127.751	162.257	-1.42061	0.0210713	2.13481	down	Pentaglutamyl folate	--	--	--
meta_1398	7.58685	13.8526	8.88007	6.81958	1.13223	5.04439	6.94999	12.8475	20.6221	12.2694	15.914	18.9904	-1.01593	0.0203167	2.04216	down	CDP-glycerol	Glycerophospholipids	C00513	Glycerophospholipid metabolism(ko00564)
meta_1399	3.2484	4.45567	3.98354	6.35361	8.41247	8.12261	9.55568	7.90088	12.5106	8.39809	8.13621	15.1657	-0.834718	0.0141555	2.29845	down	Austdiol	--	--	--
meta_1445	7.74197	7.25447	2.83843	7.31784	6.83901	8.13767	18.6064	25.1574	28.3178	21.6452	28.44	23.5426	-1.86036	1.48778e-05	2.91818	down	Hydroxyprolyl-Serine	--	--	--
meta_1446	3.81552	2.93157	1.73052	1.71127	1.51877	0	33.0182	28.9899	16.5687	20.2804	12.2083	37.9885	-3.67031	0.00238965	2.70651	down	Anabsin	--	--	--
meta_1473	0.429873	12.2612	2.81941	1.9442	11.2329	1.59928	22.9705	29.6406	5.9733	16.0004	14.3026	26.4026	-1.9285	0.00911833	2.2414	down	Fenugreekine	--	--	--
meta_1482	82.8482	95.6335	74.5869	68.3232	55.7063	79.1955	1.81891	0.000384598	14.8796	4.50264	17.7124	3.04029	3.44308	5.41949e-06	2.95763	up	Boviquinone 4	--	--	--
meta_1486	23.7902	47.2272	52.1533	35.9057	31.4873	31.5005	72.2098	74.022	58.9283	53.3127	55.8375	69.2203	-0.788366	0.00087598	2.49233	down	4-Hydroxyphenylacetylglutamine	--	--	--
meta_1502	45.0288	88.8752	54.2575	65.5001	43.0417	25.4766	421.535	287.888	115.845	367.141	45.7533	205.165	-2.16346	0.0249759	2.12139	down	Kinetin-7-N-glucoside	--	--	--
meta_1504	0.669376	3.37766	5.65995	0	1.33129	2.24607	9.26604	4.95655	8.80376	8.03391	8.992	12.4728	-1.98328	0.0005397	2.61332	down	Viburtinal	--	--	--
meta_1512	6.61292	13.1121	13.7861	10.1003	2.35973	3.58292	25.7877	12.9719	11.2703	16.9097	13.2607	20.9135	-1.0289	0.0175125	2.01169	down	Genipinic acid	--	--	--
meta_1515	0	4.70259	2.31275	6.61692	3.06521	0	39.1312	41.6793	32.9618	35.6711	6.99423	35.3525	-3.52183	0.00200748	2.69609	down	2-(Arabinosylamino)-3-(glucosylamino)propanenitrile	--	--	--
meta_1519	4137.83	5412.95	6865.92	5397.57	4979.58	5695.94	8763.91	8748.2	9354.38	9218.35	10030.9	10683.2	-0.805877	8.56648e-06	2.86882	down	S-Lactoylglutathione	--	--	--
meta_1526	6.02369	1.83095	4.24099	0	2.41414	6.88917	11.6966	7.30208	5.26931	3.94193	8.82436	9.4726	-1.1199	0.0246847	1.9263	down	L-Threoneopterin	--	--	--
meta_1553	8.79854	10.1045	5.90247	15.0419	11.5434	13.8475	50.1139	46.8515	34.6059	32.8923	61.6475	62.9699	-2.14769	0.000583345	2.79081	down	6-Amino-9H-purine-9-propanoic acid	--	--	--
meta_1597	55.6148	53.9494	46.9109	46.7486	33.2425	23.1376	111.388	97.792	84.3108	66.0296	34.2452	67.9204	-0.830599	0.0282222	1.97512	down	Hydroxyprolyl-Gamma-glutamate	--	--	--
meta_1612	141.775	150.005	98.4233	78.5214	161.28	186.044	376.497	189.843	134.489	295.296	516.253	394.388	-1.2244	0.0237401	2.09277	down	PE(20:1(11Z)/20:3(5Z,8Z,11Z))	Glycerophospholipids	C00350	Autophagy - other(ko04136);;Retrograde endocannabinoid signaling(ko04723);;Glycosylphosphatidylinositol (GPI)-anchor biosynthesis(ko00563);;Metabolic pathways(ko01100);;Glycerophospholipid metabolism(ko00564);;Pathogenic Escherichia coli infection(ko05130);;Autophagy - animal(ko04140)
meta_1640	235.935	559.716	502.309	532.777	439.639	220.674	930.195	782.155	851.159	1014.45	945.469	1086.71	-1.17128	6.92949e-05	2.79235	down	Ferulic acid 4-O-glucuronide	--	--	--
meta_1653	0	0	0	0	6.79928	0	21.0764	54.9681	13.2367	21.3495	1.7234	14.2751	-4.21908	0.0419646	1.93999	down	Prostaglandin J2	Fatty Acyls	C05957	Arachidonic acid metabolism(ko00590);;Metabolic pathways(ko01100);;Serotonergic synapse(ko04726)
meta_1654	0.36191	1.53894	0	0	4.85917	0	13.7145	9.06381	3.51289	0	13.5005	16.8117	-3.06579	0.0251136	2.12502	down	Tricin 7-[sinapoyl-(->2)-glucuronyl-(1->2)-glucuronide]	--	--	--
meta_1683	0	0	0	0	3.00043	2.66131	8.57936	20.6847	5.12848	0	10.9894	29.3719	-3.72283	0.0468751	2.03123	down	6-(N-Acetyl-alpha-D-glucosaminyl)-1-phosphatidyl-1D-myo-inositol	--	--	--
meta_1701	13.835	29.175	16.2674	21.9186	14.7239	6.60542	49.076	44.8651	26.7764	47.1932	19.8695	42.9726	-1.17037	0.00588814	2.31741	down	GDP-L-fucose	Purine nucleotides	C00325	Fructose and mannose metabolism(ko00051);;Metabolic pathways(ko01100);;Amino sugar and nucleotide sugar metabolism(ko00520)
meta_1740	35.7545	45.3147	34.2162	34.0893	20.1185	15.2734	75.2678	28.2704	42.5013	64.2915	60.663	64.3648	-0.860001	0.0158011	2.08497	down	p-Cresol glucuronide	--	--	--
meta_1741	0	0	0	0	0	0	2.36467	0	15.5447	10.3763	13.2471	30.732	#NAME?	0.0436542	2.14181	down	Dehydrosoyasaponin I	--	--	--
meta_1763	10.4662	0	7.14298	0	29.311	10.4645	48.6626	71.1654	36.4057	52.8671	22.5959	89.5826	-2.48509	0.00471315	2.5258	down	9alpha-(3-Methyl-2E-pentenoyloxy)-4S-hydroxy-10(14)-oplopen-3-one	--	--	--
meta_1804	0	1.63708	4.42828	8.96352	0	0	67.9424	55.2015	31.5789	36.6713	2.1949	15.6602	-3.79941	0.0219555	2.12699	down	Niazicin A	--	--	--
meta_1815	42.0415	63.837	50.7974	40.721	36.6204	42.0144	263.31	157.203	143.86	149.025	196.353	250.606	-2.07166	0.000838813	2.77384	down	3-Carbamoyl-2-phenylpropionaldehyde	Benzene and substituted derivatives	C16587	Drug metabolism - cytochrome P450(ko00982)
meta_1822	12155.6	53623	18384.9	8699.71	25618.9	10706	29903.7	110571	52759.4	31384	50534.2	88126.7	-1.49161	0.0320997	1.96957	down	PC(16:1(9Z)/20:3(5Z,8Z,11Z))	Glycerophospholipids	C00157	Metabolic pathways(ko01100);;Retrograde endocannabinoid signaling(ko04723);;alpha-Linolenic acid metabolism(ko00592);;Choline metabolism in cancer(ko05231);;Glycerophospholipid metabolism(ko00564);;Arachidonic acid metabolism(ko00590);;Linoleic acid metabolism(ko00591)
meta_1832	9.57452	13.4703	4.17045	12.5869	7.40289	0	76.797	46.4458	20.0217	34.289	6.15745	56.3121	-2.34616	0.0262679	2.15324	down	Glisoxepide	--	--	--
meta_1839	373.086	345.884	394.409	416.918	465.405	361.434	532.238	585.962	623.888	693.215	633.371	735.546	-0.690566	0.000107094	2.86116	down	3-(5-Methyl-2-furyl)prop-2-enal	--	--	--
meta_1846	294.527	269.992	107.004	213.521	154.737	208.833	722.36	511.543	403.572	355.257	603.987	723.417	-1.41091	0.00178941	2.5853	down	PG(18:1(11Z)/20:3(5Z,8Z,11Z))	--	--	--
meta_1851	246.955	317.65	413.885	290.93	288.031	368.689	520.815	507.486	559.419	574.108	638.892	628.766	-0.83228	2.09038e-05	2.81035	down	Melanin	Anthracenes	C05606	Melanogenesis(ko04916)
meta_1888	49.8857	69.3876	51.6145	41.2394	45.5001	10.9669	142.191	102.63	88.8032	110.923	64.4721	117.517	-1.22197	0.00147988	2.50105	down	Lacosamide-glucuronide	--	--	--
meta_1922	1.15458	1.7554	0	0	0.834299	3.69792	11.2624	6.27368	10.6892	2.59699	23.0593	33.8366	-3.55907	0.0373976	2.11787	down	Didymin	--	--	--
meta_1946	67.869	131.449	141.981	130.583	87.4058	53.7725	315.988	310.822	243.968	288.22	149.267	245.272	-1.34146	0.000668685	2.60396	down	6-Hydroxy-5-methoxyindole glucuronide	--	--	--
meta_1947	3.4763	5.06885	6.71339	0.778805	3.97172	4.86931	11.9158	6.90116	5.22054	11.0967	7.71893	13.173	-1.17121	0.0086102	2.2584	down	Varenicline	--	--	--
meta_2006	24.3551	2.2901	16.3197	4.8656	5.09224	28.4369	0	0	4.12595	0	2.91543	0	3.53038	0.0410776	1.99135	up	Albanin F	--	--	--
meta_2008	1696	1628.65	381.692	919.092	498.833	911.632	4938.29	3083.97	2175.12	1437.21	3040.61	5040.7	-1.70772	0.0102417	2.32827	down	PE(20:1(11Z)/16:0)	Glycerophospholipids	C00350	Autophagy - other(ko04136);;Retrograde endocannabinoid signaling(ko04723);;Metabolic pathways(ko01100);;Glycosylphosphatidylinositol (GPI)-anchor biosynthesis(ko00563);;Glycerophospholipid metabolism(ko00564);;Autophagy - animal(ko04140);;Pathogenic Escherichia coli infection(ko05130)
meta_2022	7.6296	40.5601	17.9146	31.2919	32.2744	0	30.8266	30.9722	50.0502	49.2664	37.959	67.791	-1.04126	0.0249651	2.08447	down	Cyanidin 7-arabinoside	--	--	--
meta_2032	19.1854	27.7493	21.5991	18.9052	19.0366	15.0825	51.4779	38.6322	22.0041	40.1826	27.9285	40.6226	-0.861407	0.00957792	2.26891	down	Cyanidin 7-glucoside	--	--	--
meta_2034	31.696	32.3764	26.4473	16.4925	27.0978	15.1253	0	3.57976	0	2.57856	0	0	4.59891	0.000391775	2.85151	up	Brevetoxin B2	--	--	--
meta_2053	56.7727	128.692	126.944	119.262	97.3944	69.3284	186.707	164.404	172.947	206.698	208.096	239.933	-0.978138	0.000198286	2.69585	down	5,6-Dihydro-5-hydroxy-6-methyl-2H-pyran-2-one	--	--	--
meta_2142	20.3605	30.8201	24.8894	97.6996	91.2244	336.354	124.237	177.824	315.921	339.271	683.46	648.045	-1.92829	0.0330879	2.02515	down	PE(16:0/20:4(5Z,8Z,11Z,14Z))	Glycerophospholipids	C00350	Glycerophospholipid metabolism(ko00564);;Autophagy - animal(ko04140);;Pathogenic Escherichia coli infection(ko05130);;Retrograde endocannabinoid signaling(ko04723);;Autophagy - other(ko04136);;Metabolic pathways(ko01100);;Glycosylphosphatidylinositol (GPI)-anchor biosynthesis(ko00563)
meta_2147	14.6713	23.8773	14.9382	7.68828	17.7003	3.89076	24.3615	33.581	12.2092	25.9006	38.5956	42.0942	-1.09453	0.0172462	2.06348	down	5-Taurinomethyl-2-thiouridine	--	--	--
meta_2163	15.4951	22.2875	16.3451	18.5009	19.8118	19.6742	85.062	79.1587	66.1344	54.6807	94.1187	97.5407	-2.08809	0.000235809	2.88091	down	4-Hydroxy-5-phenyltetrahydro-1,3-oxazin-2-one	Benzene and substituted derivatives	C16595	Drug metabolism - cytochrome P450(ko00982)
meta_2181	17.493	37.1687	22.8825	16.0124	31.4315	18.2954	49.3192	49.7045	30.8996	36.9097	21.983	66.4129	-0.83292	0.0360722	2.00781	down	PhosphoribosylformiminoAICAR-phosphate	--	--	--
meta_2184	105.241	211.525	204.76	200.534	171.951	118.825	332.153	278.849	324.603	373.148	359.049	420.884	-1.04419	6.33765e-05	2.78664	down	Ethyl maltol	--	--	--
meta_2185	76.7165	107.19	102.556	73.8813	101.726	86.3544	407.485	672.704	307.318	250.621	192.36	376.723	-2.00886	0.0100998	2.37449	down	Eupatilin	--	--	--
meta_2188	11.186	43.8928	40.7923	32.8151	15.79	16.264	44.5957	57.305	23.2208	65.4714	34.3384	71.4291	-0.882624	0.0413805	1.84773	down	Peonidin 3-arabinoside	--	--	--
meta_2197	0	0	0	0	1.96923	0	10.9809	31.6134	11.7446	21.8675	3.13902	36.7255	-5.88123	0.0158842	2.3917	down	Aliskiren	--	--	--
meta_2206	1.17125	4.97756	6.45291	4.37324	2.20305	0	11.0943	5.99352	3.9747	18.2658	9.29558	10.8599	-1.63305	0.0197402	2.06664	down	Avenalumin II	--	--	--
meta_2209	10.0393	10.6609	10.9562	7.37276	4.6976	5.81833	55.8059	28.4936	29.8348	29.2284	41.5974	58.3467	-2.29596	0.00187539	2.69301	down	Lucuminoside	--	--	--
meta_2220	63.5189	79.2121	113.05	87.2561	89.0389	83.2169	160.099	149.328	125.604	160.667	163.786	181.539	-0.868839	3.73899e-05	2.78696	down	5-Carboxy-2'-deoxyuridine	--	--	--
meta_2296	279.65	199.827	193.558	167.571	126.406	207.251	160.636	81.9298	189.786	106.578	70.1098	47.1935	0.839475	0.0181923	2.07997	up	Solanidine	--	--	--
meta_2365	0	0.799496	0	5.50161	3.30776	0	31.1251	29.0063	23.9031	17.9437	30.8694	29.6668	-4.08006	1.27786e-05	2.92827	down	2-Oxoarginine	Keto acids and derivatives	C03771	D-Arginine and D-ornithine metabolism(ko00472);;Metabolic pathways(ko01100);;Arginine and proline metabolism(ko00330)
meta_2395	0	0	0	2.19799	0	0	4.94407	7.63092	0.858891	0	4.97234	6.02439	-3.47443	0.0279305	2.04431	down	2,3-Dihydro-5,5',7,7'-tetrahydroxy-2-(4-hydroxyphenyl)[3,8'-bi-4H-1-benzopyran]-4,4'-dione	--	--	--
meta_2402	652.608	846.191	1115.04	871.046	845.727	943.618	1337.41	1363.82	1433.4	1463.81	1618.76	1658.08	-0.750832	2.72323e-05	2.80999	down	Fosphenytoin	--	--	--
meta_2438	18.6554	69.5896	27.7506	51.389	48.1559	7.65355	56.7572	56.9533	52.4758	76.2457	48.083	96.0672	-0.792477	0.0484515	1.8874	down	3-Phenylpropyl glucosinolate	--	--	--
meta_2448	1.91666	3.83667	8.22842	7.97117	1.45661	1.09847	17.2846	17.4007	25.3759	21.8067	29.3172	28.9856	-2.51586	6.16108e-05	2.83242	down	Guanosine triphosphate	--	--	--
meta_2453	33.5067	46.5984	0	0	36.756	23.6042	0	0	1.37447	0	10.4379	5.31375	3.03594	0.0493875	1.87757	up	Allodesmosine	--	--	--
meta_2454	0.756979	3.64598	0.773988	3.53672	0	2.6762	15.5908	6.15548	6.62457	7.32172	11.706	9.20504	-2.31314	0.00249951	2.48129	down	AK toxin I	--	--	--
meta_2462	0	0	0	0	0	0.963329	9.19321	2.21577	5.26965	3.3375	6.00255	9.01423	-5.18454	0.00439819	2.60553	down	LysoPC(P-16:0)	--	--	--
meta_2463	43.3282	51.2843	70.6123	54.1822	56.0413	69.8787	86.1636	92.5118	97.4312	104.457	121.176	114.746	-0.836105	9.01043e-05	2.74745	down	Graveoline	--	--	--
meta_2473	55.1373	88.9061	65.1187	105.52	85.1471	68.5974	323.371	415.091	258.198	259.909	195.124	377.872	-1.96561	0.00084618	2.78911	down	Citbismine C	--	--	--
meta_2476	31.8041	28.158	56.4724	43.1546	37.0391	54.5881	21.427	14.8549	30.1583	29.0209	28.2836	5.0905	0.963403	0.00900969	2.26498	up	S-(3-Methylbutanoyl)-dihydrolipoamide-E	--	C15975	Metabolic pathways(ko01100);;Valine, leucine and isoleucine degradation(ko00280)
meta_2502	0	7.93487	13.8882	0	0	3.9396	61.7751	45.4726	3.87106	54.5938	3.47977	43.034	-3.04225	0.0295015	2.06215	down	Mizoribine	--	--	--
meta_2510	19.1218	29.7559	0	0	19.6048	14.3365	0	1.39028	0	0	4.2881	2.70161	3.30494	0.0496015	1.89878	up	Gluten exorphin C	--	--	--
meta_2547	0.413062	0	0.70975	0.496127	0.45357	2.0099	5.90998	10.8842	5.78075	6.8621	10.8622	5.54885	-3.48937	0.000774462	2.66231	down	3,4-Dihydroxybenzoate (Protocatechuic acid)	--	--	--
meta_2549	5.72477	7.74264	8.23853	9.00504	4.28504	7.54069	15.6369	9.46376	12.0022	13.1554	11.8378	22.6367	-0.994209	0.0118284	2.37249	down	S-Allyl-L-cysteine	--	--	--
meta_2552	0	0.610556	2.9272	0.96056	0.623269	2.97082	5.84416	10.7308	5.72517	2.94647	3.80061	9.97788	-2.26976	0.00888875	2.35568	down	3,4-Dihydroxyphenylacetic acid	Phenols	C01161	Dopaminergic synapse(ko04728);;Metabolic pathways(ko01100);;Tyrosine metabolism(ko00350);;Amphetamine addiction(ko05031);;Cocaine addiction(ko05030);;Alcoholism(ko05034)
meta_2555	50.7441	50.3409	62.4527	61.158	56.5683	59.466	111.562	97.4842	90.5522	94.1815	108.06	103.926	-0.830131	2.43731e-06	2.91595	down	3-Hydroxybenzoate	Benzene and substituted derivatives	C00587	Phenylalanine, tyrosine and tryptophan biosynthesis(ko00400)
meta_2556	565.142	947.51	978.644	925.316	803.003	656.406	1502.24	1374.33	1441.58	1593.94	1598.39	1814.41	-0.935381	1.36353e-05	2.85727	down	N4-acetyl-2'-O-methylcytidine	--	--	--
meta_2566	18.4574	27.0465	19.0289	40.1899	21.435	13.3018	36.4082	45.1519	56.4791	55.5372	28.6363	36.7596	-0.892952	0.0079959	2.25843	down	Bilobalide	--	--	--
meta_2572	137.601	214.415	140.164	123.202	96.9563	108.139	594.97	326.151	298.75	314.566	390.154	494.103	-1.55969	0.00179847	2.60308	down	Pyridoxine	Pyridines and derivatives	C00314	Vitamin B6 metabolism(ko00750);;Metabolic pathways(ko01100)
meta_2581	38.5463	136.241	88.117	61.3609	141.927	94.7257	247.475	363.186	147.037	198.544	192.89	285.057	-1.35437	0.00394801	2.41131	down	Flavin adenine dinucleotide (FAD)	--	--	--
meta_2603	0	0.776397	0	0	0	0	4.94437	4.77395	2.96194	0.88211	11.289	12.7472	-5.59774	0.0241864	2.20551	down	Caprolactam	Lactams	C06593	Metabolic pathways(ko01100)

## Sheet: Figure S6_all_metabolites_pos
Figure S6c
#ID	name	Seg-1	Seg-2	Seg-3	Seg-4	Seg-5	Seg-6	ISM-1	ISM-2	ISM-3	ISM-4	ISM-5	ISM-6	Seg_Mean	ISM_Mean	Fold_change	log2FC	Pvalue	VIP	regulated
meta_1	Xanthurenic acid	8344.97	16230.4	6764.72	7390.21	3929.01	7410.78	3823.37	6622.89	3807.51	8067.22	7783.9	2553.7	8345.02	5443.1	0.652257	-0.616487	0.174336	0.837207	unchanged
meta_2	Kynurenic acid	14937.6	14718.3	20984.5	9818.22	11508.3	13339.6	18724.1	22127.5	6979.48	14236.9	24525.3	13339.2	14217.8	16655.4	1.17145	0.228295	0.447992	0.49866	unchanged
meta_3	Uric acid	25602.2	25320.4	30253.9	25491.6	31817.7	31136.7	23978.1	34559.2	24520.4	28117.3	27373	21571.1	28270.4	26686.5	0.943973	-0.0831818	0.498315	0.467867	unchanged
meta_4	L-Proline	13748.1	10520.3	10236	10557.1	9744.74	11970.9	14858.8	21740.6	15065.5	15877	12477.5	11702	11129.5	15286.9	1.37354	0.457902	0.034432	1.27836	unchanged
meta_5	D-Pantothenic acid hemicalcium salt	9710.63	8580.4	7634.99	8112.31	8203.09	8611.12	10189.5	15822.6	11782.3	14283.9	10998	8817.28	8475.42	11982.3	1.41377	0.499545	0.0206811	1.42924	unchanged
meta_6	UDP-N-acetylglucosamine	2042.58	1561.13	1393.44	1200.93	1663.94	1668.81	2002.47	3661.37	1946.09	2852.6	2124.34	1773.13	1588.47	2393.33	1.50669	0.591382	0.0416529	1.26557	up
meta_7	Inosine	6424.6	7927.34	9345.38	8149.21	12529	9910.69	11203.4	12007.8	13673.9	16293	14533.3	14033.2	9047.71	13624.1	1.50581	0.590539	0.00245174	1.61307	up
meta_8	O-Acetyl-L-carnitine hydrochloride	125256	110960	106450	105198	93039.1	100260	119468	197998	130269	171671	137216	95041.9	106861	141944	1.32831	0.409592	0.0691643	1.16046	unchanged
meta_9	alpha,alpha-Trehalose	57373.2	42656.9	55652.7	75080.1	77033.9	62991.9	70103.8	85052	80756.7	93103.5	64498.5	79773.6	61798.1	78881.4	1.27644	0.352122	0.0306671	1.26188	unchanged
meta_10	Bis(2-ethylhexyl) phthalate	1995.18	2071.85	1243.86	1365.96	1288.61	1099.63	1639.65	1877.98	2748.62	1573.64	1798.25	1722.38	1510.85	1893.42	1.25322	0.325635	0.149104	0.922115	unchanged
meta_11	NG,NG-Dimethylarginine dihydrochloride	2153.49	2067.55	1457.7	1526.28	1127.45	1797.18	2187.23	1973.53	1795.6	1930.44	2054.88	1537.07	1688.27	1913.13	1.13318	0.180382	0.25755	0.713053	unchanged
meta_12	Decanoic acid	322.333	466.01	323.297	245.171	327.849	283.833	282.341	356.713	294.017	270.539	332.428	229.404	328.082	294.24	0.896849	-0.157063	0.369799	0.538385	unchanged
meta_13	Adenosine 5'-monophosphate disodium salt	115581	116941	89876	101107	50317.5	89106.2	80910.8	201040	111203	120345	98964.4	73548.2	93821.4	114335	1.21865	0.285281	0.364429	0.582417	unchanged
meta_14	Purine (6CI,8CI)	1461.18	1298.69	1253.32	1197.81	1063.2	1133.39	1647.01	2494.39	1707.37	2121.28	1758.29	1408.87	1234.6	1856.2	1.50349	0.588311	0.00941744	1.53975	up
meta_15	Hypoxanthine	24171.7	27447.5	36569.2	30396.4	44326.8	36779.4	43677	45834.8	46282.8	57956.4	49698.3	48574	33281.8	48670.5	1.46238	0.548314	0.002292	1.63215	unchanged
meta_16	Geranylgeraniol	1842.73	1841.78	1694.65	1461.51	1607.77	1278.14	2191.53	2922.32	2461.43	2845.52	2312.42	2455.78	1621.1	2531.5	1.5616	0.643023	0.000157373	1.82536	up
meta_17	ADP-ribose	980.691	1004.6	983.567	1090.13	1257.87	1031.5	967.119	1397.56	1010.25	1224.2	1101.64	975.016	1058.06	1112.63	1.05158	0.0725564	0.52229	0.436593	unchanged
meta_18	Cytosine	433.378	484.673	499.264	534.681	583.267	502.834	840.896	856.411	727.021	848.923	728.097	709.568	506.35	785.153	1.55061	0.632839	2.31744e-05	1.88741	up
meta_19	DL-3-Hydroxybutyric acid	104.739	101.162	50.5306	92.8905	38.8117	51.8482	19.8177	82.1245	80.3129	66.6877	31.6571	42.9019	73.3303	53.917	0.735261	-0.443671	0.255293	0.713196	unchanged
meta_20	Stearoylcarnitine	478745	406418	113259	110244	89264.8	157461	181729	191867	128514	140721	128374	114249	225899	147576	0.653282	-0.614222	0.316749	0.649436	unchanged
meta_21	mono-Ethyl malonate	219.164	242.511	213.17	306.63	281.585	243.868	210.72	351.522	334.148	325.991	263.481	353.953	251.155	306.636	1.2209	0.28795	0.078373	1.10856	unchanged
meta_22	Uridine 5'-monophosphate	61.4541	84.8312	62.8499	115.922	201.859	76.7518	87.1849	159.563	218.358	164.778	139.86	109.413	100.611	146.526	1.45636	0.542367	0.142518	0.936435	unchanged
meta_23	2'-Deoxyuridine	26.3596	19.7392	17.8486	22.7566	11.836	16.5292	19.132	39.3063	19.9969	31.6789	17.6388	25.288	19.1782	25.5068	1.32999	0.411416	0.15495	0.903702	unchanged
meta_24	4-Methylcatechol	590.077	526.599	576.472	536.735	580.648	589.03	797.147	886.208	698.919	852.019	664.706	646.499	566.593	757.583	1.33708	0.41909	0.0048164	1.63896	unchanged
meta_25	alpha-Linolenic acid	2217.23	3279.69	2248.72	2573.34	2870.46	1730.36	2817.93	2224.88	2636.47	3063.21	3536.2	3552.06	2486.63	2971.79	1.19511	0.25714	0.146134	0.989232	unchanged
meta_26	Eicosapentaenoic acid	46.4908	57.5823	20.1959	50.3357	38.0078	18.7199	19.8231	17.4248	35.2389	40.7702	46.8262	41.2289	38.5554	33.552	0.87023	-0.200532	0.557893	0.311935	unchanged
meta_27	meso-Tartaric acid monohydrate	2563.12	2674.98	3911.93	3858.94	4965.52	4304.62	3446.99	3924.92	4206.61	4539.43	3563.86	4051.48	3713.19	3955.55	1.06527	0.0912203	0.579394	0.349919	unchanged
meta_28	L-Asparagine	70.0266	82.1151	64.011	57.1207	60.2426	69.8232	74.2724	116.089	88.5555	77.2409	86.2159	71.372	67.2232	85.6243	1.27373	0.349062	0.0429949	1.23479	unchanged
meta_29	L-Carnitine	11888.9	9275.7	9078.07	8888.79	9385.48	8667.12	9753.43	13899.2	8377.72	11105.3	9629.06	9688.22	9530.67	10408.8	1.09214	0.127155	0.366404	0.597684	unchanged
meta_30	3,5-Diiodo-L-thyronine	1.29305	0	0	0.842674	0	0	0	0	0	0	0.0312864	0.975862	0.355954	0.167858	0.471572	-1.08445	0.523374	0.404995	unchanged
meta_31	H-GLU-ALA-ALA-OH	258.527	245.35	235.339	445.353	349.619	243.194	347.836	402.514	450.091	230.771	394.269	433.396	296.23	376.479	1.2709	0.345851	0.121229	0.971282	unchanged
meta_32	2',4'-Dihydroxyacetophenone	0.13783	0.00245735	9.45774e-07	0.117828	0.153298	1.48638	0	0	0.000780921	0	0	0	0.3163	0.000130153	0.000411488	-11.2469	0.237346	0.864978	unchanged
meta_33	Erucamide	124.121	71.4919	0	0	28.7879	1.84503	12.0679	0	2.71871	0	28.1207	6.02529	37.7076	8.15543	0.216281	-2.20902	0.216237	0.786637	unchanged
meta_34	Spermic acid 2	36.1491	39.3801	27.1944	34.1951	27.2717	38.9703	34.2516	46.1703	27.8625	41.6154	65.7205	35.64	33.8601	41.8767	1.23676	0.306561	0.215722	0.815302	unchanged
meta_35	4alpha-Formyl-5alpha-cholesta-8-en-3beta-ol	7.77822	125.072	17.2326	57.4216	172.909	17.7136	46.6802	1.39875	54.8282	1.17793	62.532	286.091	66.3545	75.4514	1.1371	0.185353	0.864198	0.181428	unchanged
meta_36	Avocadenofuran	98.3049	79.3404	157.142	115.329	190.822	129.908	179.57	161.637	236.86	205.006	195.31	248.138	128.474	204.42	1.59114	0.670059	0.00556189	1.52326	up
meta_37	Ceramide (d18:1/12:0)	2151.28	2391	98.659	406.199	348.3	540.831	219.719	120.725	386.859	70.0441	1098.15	553.165	989.378	408.111	0.412492	-1.27756	0.231024	0.742828	unchanged
meta_38	15-dehydro-prostaglandin E1(1-)	315.097	204.817	971.81	466.219	1250.35	697.736	1114.81	323.044	514.193	1248.12	629.817	1039.69	651.006	811.612	1.2467	0.31812	0.489853	0.452889	unchanged
meta_39	LysoPE(0:0/20:1(11Z))	401.881	215.746	99.5913	154.859	212.418	98.6159	252.94	182.05	234.887	142.816	219.949	343.001	197.185	229.274	1.16273	0.217521	0.566895	0.416364	unchanged
meta_40	4-Hydroxycinnamoylagmatine	470.627	478.32	522.248	468.733	493.815	486.107	575.826	773.654	615.127	693.269	573.194	581.233	486.642	635.384	1.30565	0.384768	0.00573174	1.63872	unchanged
meta_41	13,14-Dihydro PGF-1a	140.71	371.243	77.0615	208.345	105.31	104.792	212.884	270.319	863.584	173.846	380.685	179.05	167.91	346.728	2.06496	1.04612	0.172078	0.885738	unchanged
meta_42	Tamsulosin	119.774	184.125	134.078	396.28	280.026	310.784	166.924	223.299	245.051	316.988	273.684	440.429	237.511	277.729	1.16933	0.225685	0.510672	0.438769	unchanged
meta_43	(R)-14-Methyloxacyclotetradecan-2-one	62.6137	56.0091	68.0431	87.5772	78.9991	86.3922	81.087	121.301	71.4856	114.973	139.353	92.0635	73.2724	103.377	1.41086	0.496576	0.0375666	1.26572	unchanged
meta_44	3,4-Dimethyl-5-pentyl-2-furanundecanoic acid	7951.71	9144.66	4548.62	4156.51	5006.87	3901.69	10032.3	6540.69	5716.58	5511.71	10481	11461.1	5785.01	8290.56	1.43311	0.519151	0.106879	1.04665	unchanged
meta_45	2-Phenylethyl octanoate	0	1.96093	0	0	0	0	1.14278	0	0	0	1.36795	0	0.326822	0.418457	1.28038	0.356573	0.83246	0.182633	unchanged
meta_46	Tryptophyl-Tyrosine	149.676	99.8769	35.6741	29.1027	0	0	85.9843	160.309	0	0	4.58942	49.4431	52.3882	50.0544	0.95545	-0.065747	0.949382	0.0255749	unchanged
meta_47	Porrigenin A	27.4013	27.4526	9.48608	14.4946	12.9546	11.7315	30.9727	14.7991	8.05698	2.71557	14.4301	12.8058	17.2535	13.9634	0.809309	-0.305238	0.532887	0.387884	unchanged
meta_48	Solanidine	3341.84	2157.93	2127.41	1539.45	1819.43	1206.43	3475.79	2464.18	2107.17	2088.48	2274.25	2154.95	2032.08	2427.47	1.19457	0.256495	0.313787	0.661696	unchanged
meta_49	7-(1,3-Cyclohexadienyl)-5-hydroxy-2,6-dimethyl-2-hepten-4-one	9.86223	8.95653	57.8302	26.6931	91.5723	27.7086	60.2496	27.095	52.2106	68.0443	52.4541	90.9939	37.1038	58.5079	1.57687	0.657064	0.205719	0.833253	unchanged
meta_50	7-Ketodeoxycholic acid	0	33.9364	0	1.30252	2.21285	136.568	0	0	0	2.56375	47.4666	56.1783	29.0033	17.7014	0.610325	-0.712351	0.660591	0.329807	unchanged
meta_51	L-Aspartyl-L-phenylalanine	888.478	485.961	417.846	490.371	489.457	523.381	538.19	621.003	690.227	585.423	375.837	536.128	549.249	557.801	1.01557	0.0222908	0.919105	0.0473948	unchanged
meta_52	Fragransol B	4954.66	2601.86	3366.36	3041.85	3069.6	3367.05	5073.91	6126.82	3918.73	5667.01	3410.37	3531.28	3400.23	4621.35	1.35913	0.442683	0.0637745	1.10314	unchanged
meta_53	Gamma-Glutamyltyrosine	260.189	299.789	127.1	172.931	203.571	204.369	295.263	379.903	212.184	371.469	261.97	202.101	211.325	287.149	1.3588	0.442335	0.0890643	1.06233	unchanged
meta_54	3-hydroxyhexadecanoyl carnitine	39333.5	23563.4	14163.7	12703.2	7416.27	12890.2	17630.4	32826.3	15001.3	25642.4	13314.5	10263.7	18345.1	19113.1	1.04187	0.05917	0.898439	0.0834159	unchanged
meta_55	Fistulosin	12.1338	82.1399	154.576	0	20.1995	10.5883	0	7.01256	0	44.7733	0	69.7564	46.6063	20.257	0.434642	-1.2021	0.369079	0.558692	unchanged
meta_56	Toxin T2 tetrol	50.4186	294.729	73.1732	71.7433	217.667	424.909	45.8486	77.3775	2952.56	465.322	49.7418	214.158	188.773	634.167	3.35941	1.74821	0.387573	0.557439	unchanged
meta_57	DG(16:0/18:1(11Z)/0:0)	4262.34	8844.14	4640.87	2118.48	2156.42	1672.9	1050.02	2525.01	1271.89	3342.28	1376.89	5682.34	3949.19	2541.4	0.643525	-0.635931	0.313812	0.584929	unchanged
meta_58	Perlolyrine	15.7233	19.0282	8.75119	4.79868	9.593	2.47454	8.75941	4.54976	3.04652	4.30213	14.5247	12.7154	10.0615	7.98298	0.79342	-0.333844	0.536762	0.330124	unchanged
meta_59	Annuolide G	2797.88	4144.12	2185.94	1840.59	1611.66	701.617	6828.19	2377.9	10880.4	2105.7	4231.02	2353.27	2213.64	4796.09	2.16661	1.11544	0.134664	0.965397	unchanged
meta_60	1-(Malonylamino)cyclopropanecarboxylic acid	104.145	121.659	88.897	163.925	174.354	195.064	138.843	117.614	212.28	186.18	255.884	172.579	141.341	180.563	1.2775	0.353329	0.174249	0.844412	unchanged
meta_61	Tofisopam	72.0146	129.524	89.4555	47.2211	42.2949	47.4215	71.9319	79.0426	13.3321	69.5825	78.3065	62.033	71.322	62.3714	0.874505	-0.193461	0.613468	0.282889	unchanged
meta_62	Isoleucyl-Hydroxyproline	89.8152	75.9301	85.6122	81.8784	54.2609	85.0086	87.3254	142.442	93.249	104.164	99.4997	70.0369	78.7509	99.4528	1.26288	0.336715	0.102973	0.993267	unchanged
meta_63	1-Cyano-2-hydroxy-3-butene	37.5559	20.4112	21.009	26.0643	18.7022	14.5218	44.3846	41.0659	31.5307	44.6181	45.8318	32.1001	23.0441	39.9219	1.73241	0.792784	0.00271505	1.60067	up
meta_64	2-Arachidonoylglycerophosphocholine	178.375	260.547	1198.38	439.564	1744.25	261.127	1397.17	616.875	347.121	340.443	365.124	2804.15	680.373	978.48	1.43815	0.524216	0.549822	0.429899	unchanged
meta_65	6-O-Acetylaustroinulin	28.1541	52.7871	64.3429	77.3721	70.8205	15.5026	37.7996	33.5674	41.1295	67.6711	88.4405	128.842	51.4966	66.2416	1.28633	0.363262	0.44021	0.568477	unchanged
meta_66	MG(15:0/0:0/0:0)	839.585	799.079	768.247	849.222	838.016	789.387	1044.14	1668.48	1307.31	1166.81	1272.05	1097.78	813.923	1259.43	1.54735	0.629804	0.00428941	1.69798	up
meta_67	Pentadecanoic acid	389.922	474.615	57.3145	113.446	73.7873	128.676	159.61	109.694	166.288	55.365	172.746	112.946	206.293	129.442	0.627463	-0.672398	0.349599	0.589521	unchanged
meta_68	13'-Carboxy-gamma-tocopherol	0	1.73172	0	0	0	0	0	0.160611	0	0	0	0	0.288621	0.0267685	0.0927464	-3.43056	0.407076	0.501511	unchanged
meta_69	8-Acetyl-T2 tetrol	287.272	235.851	263.377	256.782	244.223	233.639	353.334	478.945	365.126	448.65	353.696	350.135	253.524	391.648	1.54481	0.627433	0.0012093	1.76786	up
meta_70	Heptadecanal	68.6612	111.957	0	0	0.00876666	3.01049	0	0	0	0	2.12687	1.05752	30.6063	0.530731	0.0173406	-5.8497	0.187308	0.836792	unchanged
meta_71	Biliverdin	148.995	133.399	143.553	73.2035	70.2889	125.06	186.862	157.907	111.284	122.292	120.315	106.461	115.75	134.187	1.15928	0.213231	0.361037	0.557814	unchanged
meta_72	5'-Carboxy-gamma-chromanol	0.582323	0	20.916	0	31.513	17.0759	11.6976	1.84152	5.35931	24.6733	25.9167	48.4374	11.6812	19.6543	1.68256	0.750656	0.393083	0.579646	unchanged
meta_73	5,7-Megastigmadien-9-ol glucoside	0	1.80555	0	64.4428	1.87338	2.27067	3.39366	0	7.5337	0	12.1749	26.7342	11.7321	8.30608	0.707981	-0.498217	0.771935	0.186996	unchanged
meta_74	Vanilloylglycine	216.59	200.737	258.618	354.268	438.443	248.879	337.538	274.552	619.092	623.242	451.96	350.01	286.256	442.732	1.54663	0.629129	0.0591729	1.15857	unchanged
meta_75	Cubebinone	200.537	147.473	123.378	159.862	96.4881	159.762	188.638	328.065	160.65	231.012	184.881	134.733	147.917	204.663	1.38364	0.468466	0.111385	0.984958	unchanged
meta_76	Glycerol 2-(9Z,12Z-octadecadienoate) 1-hexadecanoate 3-O-[alpha-D-galactopyranosyl-(1->6)-beta-D-galactopyranoside]	722.176	627.749	480.212	393.002	301.978	352.659	630.651	518.094	418.518	404.457	470.451	328.737	479.63	461.818	0.962864	-0.054596	0.828469	0.137914	unchanged
meta_77	Mesobilirubinogen	0	0	112.278	0	62.1038	0	234.41	0	0	0	0	348.507	29.0636	97.1528	3.34277	1.74104	0.343208	0.648657	unchanged
meta_78	Ambronide	14.2693	14.9328	22.796	14.504	39.2458	17.0315	46.2018	22.7468	26.0528	70.344	32.6935	84.407	20.4632	47.0743	2.30043	1.20191	0.0495059	1.26547	up
meta_79	Sorbitan palmitate	560.911	702.231	261.829	211.144	184.511	159.074	583.303	439.397	400.494	373.157	757.541	788.05	346.617	556.99	1.60693	0.684311	0.109317	1.04433	unchanged
meta_80	(E)-2-octenal	27.5826	27.5659	38.5424	42.4077	34.868	26.064	43.7861	52.3982	47.264	58.9722	33.4217	31.7825	32.8385	44.6041	1.35829	0.441791	0.0496746	1.18057	unchanged
meta_81	Dioscoretine	87.4259	120.319	140.465	113.814	151.038	86.7704	272.487	143.32	240.79	156.356	152.544	233.178	116.639	199.779	1.71281	0.776362	0.0124632	1.47935	up
meta_82	Isoleucyl-Valine	408.226	296.768	252.082	273.534	224.648	283.372	305.006	481.735	289.04	375.018	359.349	246.813	289.771	342.827	1.18309	0.242564	0.242227	0.734218	unchanged
meta_83	5-Pentyl-1,4-dioxan-2-one	201.522	162.547	197.133	235.612	273.485	207.908	238.954	321.265	229.908	368.376	225.882	243.708	213.035	271.349	1.27373	0.349061	0.0741933	1.10298	unchanged
meta_84	2-Octenoic acid	375.626	681.414	646.446	847.181	795.748	747.854	722.267	544.247	970.605	562.522	1158.25	1397.42	682.378	892.551	1.308	0.387364	0.218659	0.820157	unchanged
meta_85	Trandolapril	337.954	194.183	840.043	303.008	1017.05	951.387	1536.16	403.806	603.765	1038.2	766.605	1448.44	607.271	966.162	1.59099	0.669925	0.166916	0.857261	unchanged
meta_86	Eplerenone	1.9257	130.253	35.2348	14.4089	123.676	7.13356	36.727	30.0611	321.171	15.6782	55.3297	128.236	52.1053	97.8672	1.87826	0.909395	0.417278	0.558085	unchanged
meta_87	Octanol	150.481	131.896	151.066	137.616	154.275	158.077	183.435	260.43	162.164	226.781	148.75	180.658	147.235	193.703	1.3156	0.395726	0.0417369	1.28842	unchanged
meta_88	Triethanolamine	10.9154	4.73922	9.93149	6.59076	6.38372	11.1621	13.4273	26.0976	14.6295	15.839	15.6441	14.3177	8.28711	16.6592	2.01025	1.00738	0.00544935	1.53073	up
meta_89	N-lactoyl-Tryptophan	31.703	27.2286	37.507	29.3954	10.4932	30.5726	15.4915	19.3545	6.67963	23.6741	26.056	15.8729	27.8166	17.8548	0.641874	-0.639639	0.0612637	1.15828	unchanged
meta_90	N-(1-Deoxy-1-fructosyl)tyrosine	259.951	137.694	244.903	260.983	184.566	240.388	360.038	346.549	279.505	255.022	296.661	221.475	221.414	293.208	1.32425	0.405179	0.0362792	1.17769	unchanged
meta_91	Quinceoxepine	167.328	179.067	238.091	194.715	334.543	136.458	374.247	199.885	293.816	532.41	364.41	609.818	208.367	395.765	1.89936	0.925515	0.0283099	1.37253	up
meta_92	Archangelin	43.4504	33.1918	40.3316	35.146	44.2285	44.5543	61.5413	63.2197	21.7587	35.999	55.3402	47.8691	40.1504	47.6213	1.18607	0.246193	0.319933	0.653435	unchanged
meta_93	Petasinoside	19.993	28.3901	120.922	111.968	297.647	55.241	138.499	9.8766	106.278	161.007	113.08	295.69	105.693	137.405	1.30004	0.37855	0.588337	0.395554	unchanged
meta_94	2,3-Butanediol apiosylglucoside	0	4.7679	59.9446	6.01966	47.2499	0	90.3453	35.1698	0.904041	0.0784095	6.50357	242.82	19.6637	62.6369	3.18541	1.67148	0.327366	0.68168	unchanged
meta_95	Homocapsaicin	0	0	0	0.226015	0.96492	0	0	0	1.16141	0	0	0.902312	0.198489	0.343953	1.73286	0.793153	0.60401	0.366383	unchanged
meta_96	Propenoylcarnitine	10.7561	10.0692	2.3483	14.7865	0	0	13.1417	12.5856	32.4615	4.24458	0	0.640461	6.32669	10.5123	1.66158	0.732556	0.477605	0.447952	unchanged
meta_97	3,4-Dihydroxy-2-hydroxymethyl-1-pyrrolidinepropanamide	355.693	512.627	246.823	174.038	200.456	260.113	252.195	850.576	309.853	374.003	504.662	422.374	291.625	452.277	1.55089	0.633092	0.150547	0.938861	unchanged
meta_98	Castanin	0.541678	5.67555	0	0.435962	0.550571	0	0	29.9359	1.47566	0	0.0460044	0	1.20063	5.24293	4.36683	2.12659	0.455571	0.506121	unchanged
meta_99	Cadinene	248.077	220.404	8.18368	20.5065	8.30428	37.1924	30.6086	10.792	25.2648	1.72713	45.9203	14.9022	90.4446	21.5358	0.238111	-2.07029	0.194404	0.837172	unchanged
meta_100	(S)-3-[(Cyanophenylmethyl)amino]-3-oxopropanoic acid	64.2721	34.5736	26.5389	17.5018	13.9022	0	70.4704	114.439	0	0	0	109.371	26.1314	49.0467	1.87692	0.908369	0.383147	0.598926	unchanged
meta_101	15-HEPE	15.3503	17.0946	27.6995	24.8652	57.7751	16.1578	62.1123	21.317	50.5117	58.095	49.2335	89.6961	26.4904	55.1609	2.0823	1.05818	0.0301695	1.31398	up
meta_102	Nevirapine	138.177	81.9514	182.471	172.696	272.014	197.962	441.583	168.605	106.735	170.578	296.075	454.179	174.212	272.959	1.56682	0.647842	0.180039	0.878061	unchanged
meta_103	Zidovudine	96.3407	82.9931	26.7389	38.0327	40.7133	48.5032	48.0195	183.649	65.6929	47.8381	91.4616	68.6487	55.5537	84.2184	1.51598	0.600253	0.264097	0.73654	unchanged
meta_104	alpha-Rhamnorobin	645.788	716.539	684.16	405.659	601.281	651.215	860.281	1141.7	668.675	1470.21	1660.88	663.673	617.44	1077.57	1.74522	0.803411	0.0431626	1.29774	up
meta_105	Verimol C	778.529	372.604	340.711	377.459	238.498	582.566	797.341	780.304	519.509	742.347	466.341	479.015	448.395	630.809	1.40682	0.492435	0.108443	0.948592	unchanged
meta_106	2-Hydroxyacorenone	7582.49	7025.94	7922.38	7711.43	8418.18	8462.85	12420.9	15613.3	11997.3	14245.8	11807.3	11564.1	7853.88	12941.5	1.64778	0.720523	0.000316646	1.85498	up
meta_107	2,4-Nonanedione	39.6175	33.6404	28.6678	27.8651	34.6514	8.38569	40.0512	25.1228	38.5521	47.4907	47.6732	63.3976	28.8046	43.7146	1.51762	0.601814	0.0542786	1.21908	unchanged
meta_108	3b,12a-Dihydroxy-5a-cholanoic acid	502.695	441.223	352.163	383.086	297.864	284.039	446.072	458.201	535.757	371.856	359.103	375.533	376.845	424.42	1.12625	0.171522	0.309236	0.657968	unchanged
meta_109	Palmitic amide	3122.57	3104.09	2070.26	2099.02	2183.62	2266.7	2341.95	3398.81	2647.98	2361.56	2493.2	2327.79	2474.38	2595.22	1.04884	0.0687898	0.657803	0.312256	unchanged
meta_110	3-hydroxyhexanoyl carnitine	82.1495	276.705	108.924	256.027	196.163	104.702	243.134	309.825	786.899	191.759	379.582	301.422	170.779	368.77	2.15935	1.1106	0.0763417	1.13169	unchanged
meta_111	Suberylglycine	395.06	154.981	217.372	171.344	122.721	131.417	132.413	190.178	110.486	175.666	90.6295	88.5401	198.816	131.319	0.660505	-0.59836	0.18035	0.880151	unchanged
meta_112	Droxidopa	1335.99	2469.28	1056.73	1177.03	679.957	1212.32	692.048	1135.78	680.112	1339.81	1316.36	455.009	1321.88	936.521	0.708474	-0.497213	0.220158	0.756768	unchanged
meta_113	Cyanidin 3-O-(6''-acetyl-arabinoside)	809.039	616.196	867.886	889.43	1067.97	738.723	735.136	1245.75	915.039	1175.02	731.712	697.458	831.541	916.686	1.1024	0.140641	0.484199	0.454142	unchanged
meta_114	Perillic acid	48.4063	60.1439	26.0074	18.0551	24.9527	23.43	22.7716	129.602	34.3517	52.0943	70.1091	56.2748	33.4992	60.8672	1.81697	0.861538	0.147815	0.959071	unchanged
meta_115	3-Oxotetradecanoic acid	0	3.62556	2.38698	6.99866	14.4843	10.2201	6.97967	2.84205	4.4058	7.34471	2.69312	18.3981	6.28592	7.11057	1.13119	0.177842	0.805069	0.183108	unchanged
meta_116	3-Hydroxycapric acid	0.00263177	0.202783	1.85811	1.68168	0	0	0.6138	0.009492	0	0	0.802489	9.64678	0.6242	1.84543	2.95646	1.56387	0.478798	0.505527	unchanged
meta_117	Torvoside G	8.97298	45.358	11.1421	22.1294	17.5727	0	9.37643	2.28404	6.40279	17.0959	9.54169	115.39	17.5292	26.6818	1.52213	0.606096	0.645622	0.367511	unchanged
meta_118	Didodecyl thiobispropanoate	643.011	1231.47	1851.08	1949.7	2376.76	681.011	2861.61	2007.92	1834.33	1196.98	1439.38	3468.22	1455.51	2134.74	1.46666	0.552538	0.171289	0.895589	unchanged
meta_119	5-Dodecyldihydro-2(3H)-furanone	62.4231	190.474	493.436	197.967	181.318	93.0347	755.256	212.419	437.433	89.4775	176.077	286.254	203.109	326.153	1.6058	0.683296	0.319672	0.627478	unchanged
meta_120	3-Hydroxy-11Z-octadecenoylcarnitine	50954.7	24449.9	17811.5	14918	7669.17	13926.3	16484.5	44270.2	15161.9	31374.7	17075.1	8344.35	21621.6	22118.5	1.02298	0.0327788	0.95332	0.0344056	unchanged
meta_121	Phenylpropionylglycine	142.279	136.708	136.354	148.06	138.675	144.792	165.587	209.952	175.759	203.808	182.243	165.432	141.145	183.797	1.30219	0.380937	0.00222345	1.73989	unchanged
meta_122	NAPQI	1685.47	2635.48	2722.81	2809.38	6234.17	2886.05	3650.4	3583.13	4206.2	5253.55	5182.24	6080.22	3162.23	4659.29	1.47342	0.55917	0.0821415	1.11894	unchanged
meta_123	Furfuryl octanoate	1062.52	945.01	880.012	980.985	979.094	909.937	1089.83	1349.14	1395.29	1260.13	1088.48	1426	959.593	1268.15	1.32155	0.402227	0.00256427	1.69245	unchanged
meta_124	(R)-3-Hydroxy-hexadecanoic acid	3727.7	3411.43	3194.45	3614.69	3918.86	3576.56	4705.08	7372.95	5443.63	5318.82	5521.41	5054.61	3573.95	5569.42	1.55834	0.640006	0.00264802	1.72501	up
meta_125	Buprenorphine glucuronide	109.856	181.395	394.51	232.086	782.628	468.104	727.594	300.89	509.913	605.544	724.1	962.244	361.43	638.381	1.76627	0.820702	0.0691068	1.11774	unchanged
meta_126	TG(18:0/20:5(5Z,8Z,11Z,14Z,17Z)/22:6(4Z,7Z,10Z,13Z,16Z,19Z))	991.905	613.95	36.2808	70.6251	112.571	82.3585	178.545	54.5591	118.367	57.316	80.1125	172.051	317.948	110.159	0.346467	-1.52921	0.255966	0.733012	unchanged
meta_127	3-(5,6,6-Trimethylbicyclo[2.2.1]hept-1-yl)cyclohexanol	195.667	156.715	0	21.8272	3.00527	23.0609	0	0	10.6884	0	139.518	21.4401	66.7126	28.6077	0.42882	-1.22155	0.386563	0.530043	unchanged
meta_128	Mevalonic acid	0.189964	0.517685	43.6727	14.1589	71.5263	25.8658	49.3869	3.42366	29.674	44.4609	30.8389	68.1618	25.9886	37.6577	1.44901	0.535068	0.438167	0.520856	unchanged
meta_129	Tetrahydrocorticosterone	186.552	75.9758	754.234	240.236	426.142	237.28	631.6	119.329	210.421	368.21	242.472	291.261	320.07	310.549	0.970253	-0.0435672	0.939591	0.0689036	unchanged
meta_130	Codeine	1.07086	6.21605	47.2724	19.0293	100.679	5.25234	95.8442	25.316	1.33751	2.72184	13.2929	135.393	29.92	45.651	1.52577	0.609533	0.586224	0.392914	unchanged
meta_131	(3S,5R,6R,7E)-3,5,6-Trihydroxy-7-megastigmen-9-one	5174.33	5078.49	4598.3	3550.78	3742.6	3751.27	6091.34	10646.9	7847.74	7257.47	5267.73	7049.67	4315.96	7360.15	1.70533	0.770053	0.0082067	1.55749	up
meta_132	Neoacrimarine J	170.871	289.571	280.896	243.947	452.707	325.987	320.003	229.638	252.45	398.043	502.005	826.641	293.996	421.463	1.43357	0.519609	0.238172	0.813411	unchanged
meta_133	N,N-Dimethylsphingosine	8649.97	7536.6	539.757	719.444	734.432	1257.84	1450.93	852.346	1032.86	508.645	1221.07	1408.46	3239.67	1079.05	0.333074	-1.58608	0.221542	0.786479	unchanged
meta_134	4,5-Dihydrovomifoliol	5.02593	4.59936	24.5577	7.72892	12.6456	11.9385	15.9147	7.18832	16.1622	21.9532	15.1426	11.4779	11.0827	14.6398	1.32096	0.401591	0.354991	0.57281	unchanged
meta_135	Codeine N-oxide	37.2612	126.174	120.807	90.5602	78.8961	107.183	7.17262	24.8548	26.7847	84.3561	80.773	26.9727	93.4803	41.819	0.447356	-1.1605	0.020752	1.3216	down
meta_136	trans-Jasmone	0.00173715	3.79025	50.6668	13.072	64.5593	0	37.869	33.0256	3.28124	0	6.88214	101.981	22.015	30.5065	1.38571	0.470628	0.673329	0.316727	unchanged
meta_137	Phenethyl rutinoside	28.0064	27.6833	33.8864	34.2891	58.0511	46.0932	45.1411	55.5691	66.2247	48.4617	52.9053	41.7086	38.0016	51.6684	1.35964	0.443224	0.0486229	1.16776	unchanged
meta_138	Endoxifen O-glucuronide	350.422	412.098	193.177	257.747	73.9647	256.942	218.662	225.267	283.359	187.542	386.995	137.397	257.392	239.871	0.931928	-0.101709	0.776584	0.188524	unchanged
meta_139	Butyl oleate sulfate	87.5759	72.8252	24.3095	61.1522	23.1409	55.1715	63.0066	67.1866	89.1075	51.6463	59.8654	51.6499	54.0292	63.7437	1.1798	0.238544	0.443249	0.487767	unchanged
meta_140	Metharbital	15.382	16.4702	15.3269	20.6272	20.5832	15.8734	23.6415	25.2524	26.6218	30.8995	26.8977	39.7134	17.3771	28.8377	1.65952	0.730768	0.00335358	1.68062	up
meta_141	Camelliaside B	237.744	243.553	319.835	523.876	591.283	304.099	418.835	375.287	610.575	594.155	398.653	438.41	370.065	472.652	1.27721	0.353001	0.201507	0.821958	unchanged
meta_142	Pralidoxime	92.9057	517.433	402.068	238.707	244.288	305.098	407.116	236.645	257.866	361.351	631.708	244.354	300.083	356.507	1.18803	0.248566	0.527126	0.434771	unchanged
meta_143	(R)-Heraclenol 2'-(3-methylbutanoate)	250.778	258.314	261.102	560.561	257.65	343.325	217.626	384.884	778.539	616.929	456.605	582.359	321.955	506.157	1.57214	0.652726	0.0851118	1.06033	unchanged
meta_144	Artemidinol	131.325	18.5207	7.00179	4.56471	1.81944	10.3424	29.5291	192.142	14.4721	40.4691	22.4581	10.0158	28.929	51.5143	1.78072	0.832459	0.536364	0.397118	unchanged
meta_145	Pirbuterol	19.4814	4.78272	75.7337	15.0694	45.1751	26.671	66.0448	5.16262	11.6708	44.6019	21.204	35.4979	31.1522	30.697	0.985386	-0.0212385	0.974675	0.0351633	unchanged
meta_146	Sterebin A	6.34298	3.4136	10.465	5.24032	21.6615	22.797	12.8252	20.5851	6.51013	22.1678	6.80678	8.49607	11.6534	12.8985	1.10684	0.146452	0.787498	0.144052	unchanged
meta_147	(10S,11S)-Pterosin C	93.5231	73.8019	90.96	76.487	80.064	92.0367	123.074	168.682	111.948	154.175	117	121.455	84.4788	132.722	1.57107	0.651752	0.0025187	1.68488	up
meta_148	Coniferyl alcohol	22.8121	35.132	29.6999	18.4734	15.7436	14.2981	83.9953	40.193	59.6896	41.5575	46.1785	29.506	22.6932	50.1866	2.21153	1.14505	0.0153859	1.44045	up
meta_149	Bovolide	53.3009	84.4339	119.454	203.498	249.597	136.206	127.686	77.6235	128.163	199.92	96.9156	163.985	141.082	132.382	0.938337	-0.0918222	0.810267	0.142498	unchanged
meta_150	12-hydroxyicosanoic acid	38388.3	41640	14623.9	15376.1	17504.4	17509.4	18994.1	22396.6	18668.5	15248.2	19085.9	17789.2	24173.7	18697.1	0.773448	-0.370623	0.332008	0.608953	unchanged
meta_151	Varanic acid	32.869	51.1384	9.50219	32.5757	139.817	62.367	35.2249	54.5752	44.1675	99.5773	80.5863	242.435	54.7115	92.7609	1.69545	0.761672	0.327798	0.685715	unchanged
meta_152	Obacunone	23.9854	52.452	71.3821	108.999	189.79	57.4772	148.985	34.6034	140.697	133.095	108.049	200.559	84.0144	127.665	1.51956	0.603652	0.21303	0.821494	unchanged
meta_153	N-3,7-Dimethyl-2,6-octadienylcyclopropylcarboxamide	13.8455	5.56614	1.04166	2.67731	2.55434	0.172047	3.29195	12.8732	0	7.42511	3.21642	0.134599	4.30951	4.49022	1.04193	0.0592633	0.951038	0.0557603	unchanged
meta_154	Heliannuol D	11.3288	17.0447	81.3574	46.3147	74.451	128.628	80.8511	44.818	60.5654	169.154	86.2098	60.5913	59.8541	83.6982	1.39837	0.483747	0.373733	0.532695	unchanged
meta_155	Mustakone	15810.1	17656.3	17687.2	17640.6	18951.6	17494.3	19653.6	27012.8	21225.4	26347.6	22820.2	24873.5	17540	23655.5	1.34866	0.431527	0.00264017	1.72177	unchanged
meta_156	Cer(t18:0/16:0)	1082.77	7336.11	5095.97	179.002	1821.58	663.248	427.789	496.016	66.7891	614.484	160.28	7987.66	2696.45	1625.5	0.602831	-0.730174	0.550098	0.328589	unchanged
meta_157	12,13-DiHODE	94.6754	580.614	127.735	488.434	243.223	135.984	360.042	347.415	1336.96	299.055	550.122	321.71	278.444	535.884	1.92457	0.944533	0.203534	0.825383	unchanged
meta_158	Panaquinquecol 1	0	0.961152	34.1939	8.21583	34.1321	18.044	60.8588	2.02221	30.5088	42.0005	24.8491	59.0477	15.9245	36.5479	2.29507	1.19854	0.0965183	1.03048	unchanged
meta_159	(Z)-6-Tetradecene-1,3-diyne-5,8-diol	7.70226	1.37838	24.3159	14.0481	39.1286	21.1083	35.4823	3.76327	25.7193	46.788	18.1979	57.4071	17.9469	31.2263	1.73993	0.799027	0.202614	0.82203	unchanged
meta_160	3-Methyladipic acid	32.8932	19.9471	40.1235	84.6161	76.1464	49.7042	60.072	56.55	127.371	81.1955	62.0428	101.765	50.5718	81.4994	1.61156	0.688457	0.0733137	1.08204	unchanged
meta_161	5-Amino-6-(4-hydroxy-2-butenoyl)-2,2-dimethyl-4-chromanone	450.152	512.683	517.481	505.111	589.556	449.487	694.079	528.898	642.662	655.574	645.54	755.798	504.078	653.759	1.29694	0.37511	0.00300398	1.63376	unchanged
meta_162	(3beta,6beta)-Furanoeremophilane-3,6-diol 6-acetate	782.418	1348.06	764.711	651.785	752.596	831.546	1033.75	1280.73	894.907	1300.29	1941.51	874.775	855.186	1220.99	1.42775	0.513744	0.0906679	1.08081	unchanged
meta_163	Portuloside A	42.2968	40.959	16.4041	27.304	11.1705	22.0812	18.751	15.055	20.621	30.1349	33.5343	9.88406	26.7026	21.33	0.7988	-0.324094	0.421293	0.510227	unchanged
meta_164	Urolithin A-3-O-glucuronide	16.7299	30.2152	15.3281	42.377	61.2168	26.4237	60.7462	52.6457	64.9086	66.2891	80.5469	70.7328	32.0485	65.9782	2.0587	1.04173	0.00321943	1.65557	up
meta_165	3'-Azido-3'-deoxy-5'- O-beta-D-glucopyranuronosylthymidine	10.0145	12.9015	7.00059	0	4.79977	0	6.35798	14.9576	2.3496	12.8058	10.3486	10.6058	5.78605	9.57088	1.65413	0.726073	0.212409	0.849978	unchanged
meta_166	L-Octanoylcarnitine	0	73.4241	1.6178	64.0642	50.9276	2.52464	47.8706	13.8123	112.686	1.4346	49.3714	93.3561	32.0931	53.0885	1.65421	0.72614	0.376186	0.614816	unchanged
meta_167	Spirolide B	2056.57	1327.87	1022.13	884.105	592.118	569.222	951.644	1063.63	853.932	859.481	1063.21	947.068	1075.34	956.494	0.889484	-0.168959	0.627512	0.303346	unchanged
meta_168	2-(1,2-Diamino-1-propenyl)phenol	17.4307	4.8046	0	41.4307	10.1511	1.65046	15.213	33.0785	41.8555	19.6169	5.25152	14.612	12.5779	21.6046	1.71766	0.780441	0.306773	0.64458	unchanged
meta_169	gamma-Glutamyl-beta-(isoxazolin-5-on-2-yl)alanine	0.627645	1.31006	0.00261674	13.0837	0.108025	0.546226	8.52692	2.55207	0.543045	3.06644	4.513	57.7428	2.61304	12.824	4.90771	2.29505	0.3172	0.698467	unchanged
meta_170	DG(16:1(9Z)/22:6(4Z,7Z,10Z,13Z,16Z,19Z)/0:0)	3155.47	2724.5	2753.32	3402.92	5028.22	2588.04	3485.03	3318.05	2843.39	2798.46	2367.31	5735.87	3275.41	3424.68	1.04557	0.0642942	0.813555	0.203796	unchanged
meta_171	(gamma-Glutamyl-gamma-glutamyl)-S-methylcysteine	78.6972	71.149	49.9185	77.0389	49.206	69.4323	75.1802	119.3	84.4239	101.189	88.4258	83.1431	65.907	91.9436	1.39505	0.480318	0.0118107	1.41586	unchanged
meta_172	Methionyl-Tryptophan	161.824	145.459	98.5551	133.432	151.056	100.479	206.638	267.685	334.258	130.625	158.75	237.194	131.801	222.525	1.68834	0.755607	0.0289583	1.35726	up
meta_173	Trimetrexate	65.164	130.622	39.7437	49.9752	9.11675	61.985	53.9812	56.9016	46.2891	44.9747	106.135	50.5909	59.4344	59.8121	1.00635	0.00913802	0.984604	0.0384596	unchanged
meta_174	3-Hydroxy-10'-apo-b,y-carotenal	50.9363	33.7411	38.3745	68.7117	142.053	43.5436	50.7654	76.1899	127.64	165.904	54.4634	40.9734	62.8933	85.9894	1.36723	0.451253	0.401237	0.554833	unchanged
meta_175	Benazeprilat	182.223	66.0835	95.7314	134.85	132.018	170.278	337.098	204.752	129.671	224.267	155.444	212.544	130.197	210.629	1.61777	0.694006	0.0464167	1.17863	up
meta_176	7a,12a-Dihydroxy-3-oxo-4-cholenoic acid	141.34	84.881	57.0786	95.0056	89.9641	130.158	171.583	164.976	108.037	128.624	134.382	141.646	99.7378	141.541	1.41914	0.505013	0.0267633	1.27228	unchanged
meta_177	1-Nitroheptane	116.888	83.7105	149.499	385.11	358.61	194.178	221.6	206.011	543.205	347.156	285.905	533.858	214.666	356.289	1.65974	0.730955	0.108986	0.999246	unchanged
meta_178	Apiin	11292.2	9208.63	14252.1	12372.7	14198.6	17823.7	18611.9	13955.6	15074.6	19934.4	21077.3	10298.5	13191.3	16492.1	1.25022	0.322183	0.144047	0.867644	unchanged
meta_179	3-Oxohexanoic acid	261.802	336.067	239.58	246.569	206.23	249.51	366.064	498.763	380.303	456.159	350.466	502.72	256.626	425.746	1.65901	0.730324	0.000775794	1.74934	up
meta_180	Paucine	0.00344109	16.0789	22.8886	28.8355	90.7422	15.3478	28.3773	28.213	4.26983	5.6808	14.6397	114.156	28.9827	32.5561	1.12329	0.167733	0.870196	0.157855	unchanged
meta_181	Ethyl N-methylanthranilate	55.671	58.2297	65.0079	59.6567	88.8115	62.5844	62.21	72.1158	208.741	115.16	69.6816	52.7213	64.9936	96.7717	1.48894	0.574288	0.247963	0.753166	unchanged
meta_182	Trihydroxycoprostanoic acid	17.3505	15.8274	17.2006	22.4789	73.4063	22.616	26.5645	15.8036	28.2674	44.1484	30.2995	70.6221	28.1466	35.9509	1.27727	0.353067	0.531989	0.456	unchanged
meta_183	5b-Cholestane-3a,7a,12a,23S,25-pentol	276.133	340.399	218.606	269.325	327.508	172.375	487.409	264.472	299.011	212.491	202.938	303.718	267.391	295.007	1.10328	0.141796	0.592203	0.384073	unchanged
meta_184	Crithmumdiol	30.2172	28.7462	59.7839	38.2052	58.8808	42.3212	58.6051	61.2448	52.7012	78.2781	55.215	61.8363	43.0257	61.3134	1.42504	0.511003	0.0233644	1.33357	unchanged
meta_185	(3b,6b,8a,12a)-8,12-Epoxy-7(11)-eremophilene-6,8,12-trimethoxy-3-ol	68.5824	41.7102	341.266	179.495	407.877	257.859	542.064	97.7177	310.077	491.332	400.904	680.131	216.132	420.371	1.94498	0.959753	0.0756393	1.09479	unchanged
meta_186	Furocoumarinic acid glucoside	189.164	208.442	225.088	155.717	331.077	318.693	286.468	346.794	243.301	387.584	460.581	299.72	238.03	337.408	1.4175	0.503349	0.0444915	1.19832	unchanged
meta_187	4-Hydroxy-(3',4'-dihydroxyphenyl)-valeric acid	675.897	855.794	822.676	1085.28	1000.86	1025.37	1136.59	1068.21	854.587	1069.64	1310.12	1500.05	910.979	1156.53	1.26955	0.344316	0.053765	1.18766	unchanged
meta_188	3,4-Dimethyl-5-pentyl-2-furanheptanoic acid	132.932	140.268	662.628	343.98	896.779	398.972	895.569	241.684	627.677	883.215	574.432	1142.82	429.26	727.566	1.69493	0.761227	0.124129	0.968728	unchanged
meta_189	7-a,25-Dihydroxycholesterol	589.421	694.15	731.82	698.296	713.667	572.657	991.698	1156.21	856.811	908.479	738.039	913.196	666.669	927.405	1.3911	0.476229	0.00423058	1.6212	unchanged
meta_190	beta-Citraurin	660.428	1083.62	772.987	475.804	449.886	413.64	636.595	899.204	630.089	937.318	629.947	1044.68	642.727	796.305	1.23895	0.309115	0.265217	0.774012	unchanged
meta_191	2-Phenylglycine	216.157	199.608	278.375	165.253	195.045	192.872	269.692	319.12	145.713	229.055	310.284	212.957	207.885	247.804	1.19202	0.253411	0.233181	0.769228	unchanged
meta_192	4-Butyl-2,5-dimethyloxazole	51.8742	46.081	65.0837	50.4342	45.8416	59.2714	59.7815	106.698	70.2905	94.5574	67.0831	50.2778	53.0977	74.7814	1.40837	0.494031	0.0572994	1.17703	unchanged
meta_193	cis-3-Hexenyl trans-4-hexenoate	40.793	27.7778	328.201	106.269	313.574	166.918	329.207	75.5962	158.573	331.362	187.417	339.881	163.922	237.006	1.44585	0.531913	0.32485	0.635215	unchanged
meta_194	24,25-Dihydroxyvitamin D	229.555	238.736	171.115	254.091	239.934	153.956	339.799	345.001	276.382	261.25	156.147	270.52	214.565	274.85	1.28097	0.357232	0.101153	1.04246	unchanged
meta_195	Nitrendipine	66.7435	23.3592	15.4625	24.5091	28.9753	45.2863	25.6197	88.2811	31.5082	47.1205	14.2207	27.5717	34.056	39.0536	1.14675	0.197548	0.714198	0.216125	unchanged
meta_196	2,4,6-Trimethyl-4-phenyl-1,3-dioxane	25.6113	30.0591	24.5534	31.3263	19.153	22.2705	38.8886	37.584	23.8022	21.1189	26.6783	29.4833	25.4956	29.5926	1.16069	0.214987	0.275467	0.705179	unchanged
meta_197	xi-Tetrahydro-3-propyl-2H-pyran-2-one	1.76437	21.6925	2.73686	0.6636	18.5899	30.7619	1.07867	2.21651	215.79	38.5946	0.686969	14.9752	12.7015	45.557	3.58674	1.84267	0.388542	0.557245	unchanged
meta_198	Niazidin	911.575	733.53	772.759	923.638	1010.56	903.21	704.065	863.572	1053.84	929.576	774.808	831.794	875.879	859.609	0.981425	-0.0270503	0.808579	0.177096	unchanged
meta_199	Myricanol 5-(6-galloylglucoside)	139.049	245.068	80.2275	172.362	89.3438	131.135	116.426	208.51	203.715	220.496	193.052	211.314	142.864	192.252	1.3457	0.428357	0.127107	0.997932	unchanged
meta_200	2-(5,8-Tetradecadienyl)cyclobutanone	4042.33	10435.5	16871.1	6321.7	24642.4	2800.35	20604.6	8688.16	4417.74	3391.1	4931.83	63855.1	10852.2	17648.1	1.62622	0.701519	0.529045	0.464437	unchanged
meta_201	Lucanthone	110.272	101.63	63.6513	69.4998	59.8578	85.6859	95.3461	171.653	100.364	116.313	115.681	116.123	81.7661	119.247	1.45839	0.544375	0.024535	1.31977	unchanged
meta_202	Serinyl-Tyrosine	24655.4	23542	36139	50200.4	80351.2	47537.1	35700.8	47255.6	52587.9	51532.5	53333.6	49206.3	43737.5	48269.4	1.10362	0.142239	0.63343	0.32814	unchanged
meta_203	12-Hydroxy-12-octadecanoylcarnitine	30527.4	16897.1	5250.26	5197.55	2678.47	5931.92	9374.8	14611.7	6055.63	9861.66	5717.42	3611.31	11080.5	8205.42	0.740531	-0.433368	0.55982	0.380743	unchanged
meta_204	13'-Hydroxy-alpha-tocopherol	2693.4	2636.16	1737.26	490.092	819.143	981.024	618.002	885.784	560.796	1152.61	484.235	2178	1559.51	979.904	0.628339	-0.670384	0.246381	0.700051	unchanged
meta_205	TG(8:0/8:0/8:0)	82.3581	166.264	80.4909	217.355	179.619	90.539	228.625	378.236	107.053	121.098	216.777	519.226	136.104	261.836	1.92379	0.943951	0.116911	1.05187	unchanged
meta_206	Adrenic acid	2152.31	2526.09	1354.3	1234	1175.29	313.395	1635.79	1501.78	1328.13	1832.47	1925.09	2349.67	1459.23	1762.15	1.20759	0.272131	0.418219	0.614329	unchanged
meta_207	1-Hydroxy-3-octanone	64.3318	45.1015	40.2054	34.2348	43.2295	28.9933	41.7956	37.4228	46.5235	54.9958	50.9091	61.5154	42.6827	48.8604	1.14473	0.195013	0.339691	0.668278	unchanged
meta_208	1-Heptadecanoylglycerophosphoethanolamine	76.9175	75.5673	19.0931	33.5623	23.5496	28.7237	38.667	41.6239	29.2857	27.3561	36.6952	22.6518	42.9022	32.7133	0.762508	-0.391176	0.397099	0.535505	unchanged
meta_209	Ethyl 3-phenylpropanoate	1.01185	0.663036	32.7074	10.9349	32.9315	12.4238	20.0541	8.02205	17.9646	38.0616	17.4418	30.6517	15.1121	22.0326	1.45795	0.543941	0.37165	0.589391	unchanged
meta_210	(Z,Z)-3,6-Dodecadien-1-ol	501.784	371.98	67.0407	93.5318	61.3373	132.381	143.375	133.023	129.046	66.7667	142.756	100.395	204.676	119.227	0.582517	-0.779629	0.315239	0.65451	unchanged
meta_211	Dimethyl 3-methoxy-4-oxo-5-(8,11,14-pentadecatrienyl)-2-hexenedioate	0	3.9516	20.5619	2.1548	8.18374	14.368	42.4149	1.19529	14.1464	32.2755	18.088	53.1202	8.20334	26.8734	3.27591	1.7119	0.0663154	1.16144	unchanged
meta_212	3-(L-Menthoxy)-2-methylpropane-1,2-diol	313.962	260.775	254.78	177.774	196.79	239.79	343.233	358.105	245.11	289.095	322.071	200.216	240.645	292.972	1.21744	0.283853	0.132616	0.919668	unchanged
meta_213	7-Hydroxy-1,4,5-trimethoxyxanthone 7-O-[b-D-glucosyl-(1->2)-b-D-galactoside]	321.614	112.491	147.195	62.5028	104.398	182.15	291.122	368.66	183.135	214.264	241.61	93.4784	155.058	232.045	1.4965	0.581592	0.180198	0.807391	unchanged
meta_214	Caryatin glucoside	155.733	76.2619	65.302	24.0141	8.09343	33.1374	33.7172	82.6864	15.6835	42.2402	18.7689	27.5804	60.4236	36.7795	0.608694	-0.716211	0.355767	0.60467	unchanged
meta_215	Anthocyanidins	40.5932	25.938	29.3112	28.1008	31.6563	28.4098	35.0163	52.383	36.5671	45.332	35.591	33.2388	30.6682	39.688	1.29411	0.371959	0.0392124	1.22645	unchanged
meta_216	Mytilin A	350.574	731.923	145.437	229.036	145.975	226.608	346.948	728.62	364.087	323.372	356.775	245.642	304.926	394.241	1.29291	0.37062	0.453087	0.519048	unchanged
meta_217	N-Nitroso-3-hydroxypyrrolidine	59.4665	75.3525	124.235	92.8866	89.6987	46.758	232.06	250.474	52.0948	54.6171	63.6384	296.829	81.3996	158.285	1.94455	0.959435	0.160795	0.943077	unchanged
meta_218	Estriol-16-Glucuronide	2.46391	0	16.9275	0	0.963457	0	0.0451245	1.85657	0	34.8592	0	0.939333	3.39249	6.28337	1.85214	0.889196	0.662055	0.289599	unchanged
meta_219	Collettiside I	343.463	234.795	233.138	261.726	369.539	0	313.692	337.18	331.995	813.682	298.57	367.84	240.443	410.493	1.70723	0.77166	0.115517	1.02445	unchanged
meta_220	N-[(4-Hydroxy-3-methoxyphenyl)methyl]octanamide	18.7076	24.5104	18.3182	50.6523	35.9172	32.2622	54.4941	24.3786	25.7159	33.8183	56.9351	69.1841	30.0613	44.0877	1.46659	0.552469	0.159685	0.908435	unchanged
meta_221	Glucosyl (2E,6E,10x)-10,11-dihydroxy-2,6-farnesadienoate	25.3751	34.589	26.2056	44.6727	43.9372	20.9229	39.213	20.7227	46.0345	22.787	48.8603	60.5802	32.6171	39.6996	1.21714	0.283497	0.374408	0.625551	unchanged
meta_222	2-Methoxyestrone	14.7489	18.1256	26.8112	12.5068	46.6041	19.841	55.2107	36.3492	15.43	46.9637	45.3992	114.317	23.1063	52.2783	2.26251	1.17793	0.0884615	1.12872	unchanged
meta_223	L-Glutamine	1.46958	7.05229	3.11884	11.0893	24.0451	2.21054	9.36169	5.9267	15.4563	9.09193	12.5957	41.2559	8.16427	15.6147	1.91257	0.93551	0.271938	0.760668	unchanged
meta_224	Macrophorin C	380.305	313.701	410.004	342.927	356.979	362.164	525.187	649.047	477.243	598.678	454.464	441.025	361.013	524.274	1.45223	0.538269	0.00359776	1.63922	unchanged
meta_225	Notoginsenoside T1	1907.38	1388.28	678.983	1273.75	1626.01	985.324	1760.93	721.234	1519.2	440.873	900.651	1168.24	1309.96	1085.19	0.828417	-0.271571	0.426317	0.502225	unchanged
meta_226	LysoPC(16:0)	493743	472784	313313	339692	388635	322891	502809	527207	444312	488875	425473	442203	388510	471813	1.21442	0.280266	0.0509553	1.23771	unchanged
meta_227	Nystatin	4156.03	5993.93	8756.53	5706.49	7120.07	5685.01	7831.05	10384	10846.6	9975.9	7228.95	10375	6236.34	9440.24	1.51375	0.598123	0.00476205	1.53559	up
meta_228	1-Octene	593.968	601.481	585.974	604.895	651.201	641.344	670.3	864.655	672.667	904.51	700.679	617.611	613.144	738.404	1.20429	0.268184	0.0465114	1.27268	unchanged
meta_229	13-Nor-6-eremophilene-8,11-dione	255.483	256.245	298.37	286.413	308.308	308.432	488.699	596.863	462.74	543.633	447.437	439.505	285.542	496.48	1.73873	0.798032	0.000158991	1.87309	up
meta_230	Prehumulinic acid	0	0	97.4322	46.1934	112.978	55.9797	103.363	30.128	69.2832	135.717	136.002	161.422	52.0973	105.986	2.03439	1.02459	0.0814385	1.07574	unchanged
meta_231	Ethyl tiglate	93.8622	40.4756	39.7371	28.8013	3.76258	16.2917	30.605	66.2073	5.04398	33.4453	13.0215	5.82399	37.1551	25.6912	0.691458	-0.532286	0.488068	0.458181	unchanged
meta_232	Hydroxyhexanoycarnitine	1160.21	756.656	707.314	684.968	589.696	684.365	852.772	1583.98	969.045	1270.31	799.929	845.211	763.868	1053.54	1.37922	0.463851	0.0894407	1.04551	unchanged
meta_233	Prunitrin	23.1124	54.2578	167.457	110.549	163.535	104.399	127.957	96.1891	75.8682	141.236	141.473	176.015	103.885	126.456	1.21727	0.283649	0.437709	0.52081	unchanged
meta_234	2-Methyl-3-ketovaleric acid	64.0841	58.1784	174.803	106.395	200.605	153.618	186.047	82.7942	127.348	220.656	136.043	201.327	126.281	159.036	1.25939	0.332721	0.333986	0.616107	unchanged
meta_235	3-Methyl-5-pentyl-2-furanundecanoic acid	143893	130990	162351	172285	233426	157666	210308	190872	207385	228281	204986	261282	166768	217186	1.30232	0.381082	0.0195206	1.3841	unchanged
meta_236	Bisnorcholic acid	165120	185996	154547	160159	163437	152267	197737	194283	182960	226238	231134	169447	163588	200300	1.22442	0.292098	0.011736	1.49873	unchanged
meta_237	Tolbutamide	1183.42	1688.92	559.817	1227.6	596.12	968.19	1083.47	1583.26	1215.3	1389.24	1044.99	964.215	1037.35	1213.41	1.16973	0.226175	0.402188	0.566354	unchanged
meta_238	(5a,6a,8a,11a)-8-Hydroxy-2-oxo-1(10),3-guaiadien-12,6-olide-15-al 8-(4-hydroxyphenylacetate)	1741.83	2291.59	3021.67	2763.43	5305.7	3019.59	3827.56	2548.13	2931.34	3626.71	3744.85	5191.38	3023.97	3645	1.20537	0.269474	0.343379	0.64696	unchanged
meta_239	(S)-10,16-Dihydroxyhexadecanoic acid	1026.08	928.646	891.288	1126.33	1016.37	958.551	1005.42	1571.52	1302.95	1081.39	1125.28	1080.93	991.211	1194.58	1.20517	0.269241	0.0658585	1.15457	unchanged
meta_240	Diplosporin	18.4312	21.4811	49.1044	18.9091	61.4903	17.7483	73.8102	28.3347	19.8903	26.117	43.6602	123.693	31.1941	52.5843	1.68571	0.75336	0.273655	0.750804	unchanged
meta_241	Metixene	38.2585	34.0366	12.846	22.2146	40.6636	14.7578	161.062	120.908	118.513	203.634	164.157	111.816	27.1295	146.681	5.40671	2.43475	0.00022061	1.89029	up
meta_242	8,8-Dimethoxy-2,6-dimethyl-2-octanol	23.6143	19.8901	33.1948	21.425	75.8205	16.843	156.868	16.4189	65.9853	13.006	26.4261	84.9758	31.798	60.6133	1.9062	0.930701	0.277237	0.716931	unchanged
meta_243	2-Pentadecylfuran	523.131	532.813	437.912	398.654	749.091	456.899	672.262	846.929	778.31	728.991	525.071	1100.7	516.417	775.377	1.50146	0.586363	0.023213	1.37288	up
meta_244	11,12-DiHETrE	56.3623	86.0675	142.529	101.268	125.184	64.2595	153.91	135.108	147.733	136.55	163.024	218.829	95.945	159.192	1.6592	0.730491	0.00715078	1.51454	up
meta_245	3-(Acetyloxy)-2-hydroxypropyl icosanoate	2003.08	699.521	307.679	570.393	211.161	307.907	884.751	1402.65	746.43	974.812	514.056	343.953	683.29	811.108	1.18706	0.247395	0.694642	0.252925	unchanged
meta_246	Morphinone	19.2677	42.9013	90.0543	65.4246	136.539	37.6205	111.874	64.36	14.9229	13.1455	61.2342	163.99	65.3012	71.5877	1.09627	0.132602	0.835649	0.176244	unchanged
meta_247	Hydroxyprolyl-Tyrosine	891.046	489.453	424.564	486.72	458.07	535.985	525.239	542.259	762.956	547.381	346.253	409.141	547.639	522.205	0.953556	-0.0686104	0.786843	0.210617	unchanged
meta_248	5'-Deoxy-5-fluorocytidine	434.154	389.046	410.076	392.592	423.979	435.797	461.543	625.782	476.724	567.909	483.426	477.968	414.274	515.559	1.24449	0.315552	0.01164	1.51647	unchanged
meta_249	Dehydrooreadone	63.8697	65.4684	48.0139	182.738	314.941	95.0599	99.4956	48.6246	232.618	163.373	91.4471	353.016	128.348	164.762	1.28371	0.360321	0.572216	0.405927	unchanged
meta_250	Neoliquiritin 2''-apioside	19.5812	75.6992	53.1635	119.965	115.853	131.93	35.9118	77.6976	109.812	198.689	123.485	123.471	86.0321	111.511	1.29616	0.374243	0.394394	0.55556	unchanged
meta_251	Vigabatrin	95.5484	116.042	68.2577	90.993	45.3988	109.603	59.8186	92.5555	62.1232	65.9375	91.1956	72.0965	87.6404	73.9545	0.84384	-0.244959	0.300932	0.684583	unchanged
meta_252	Licoagrodione	147.79	119.989	67.8369	107.934	32.6286	77.3947	11.5592	157.488	78.2818	27.3559	81.7563	50.4426	92.2622	67.8139	0.735013	-0.444158	0.388092	0.558712	unchanged
meta_253	Astragalin 7-rhamnoside	464.391	442.6	1029.68	642.833	1306.89	1143.78	1278.39	716.514	791.114	1439.81	1538.02	829.524	838.362	1098.9	1.31076	0.390408	0.245699	0.721523	unchanged
meta_254	Galbanic acid	31.5	17.6819	49.8891	52.0973	66.4959	54.1122	84.5646	33.3245	79.002	83.7812	90.1318	93.5575	45.2961	77.3936	1.70862	0.772828	0.0204558	1.33459	up
meta_255	4-Hydroxy-3-methoxy-2,10-bisaboladien-9-one	55.4632	58.9893	127.118	88.858	167.148	110.671	173.741	72.9988	117.437	183.828	142.858	118.536	101.375	134.9	1.33071	0.412193	0.195393	0.811929	unchanged
meta_256	Hebevinoside IX	48.4767	42.6349	97.1748	59.9409	151.152	43.9873	151.886	14.8623	55.8104	22.0514	45.4641	164.219	73.8945	75.7156	1.02464	0.035124	0.955937	0.0632686	unchanged
meta_257	(+-)-Ethyl 3-hydroxy-2-methylbutyrate	1350.14	1163.12	945.79	1933.61	1289.41	1822.12	859.864	2196.58	2510.74	2408.22	2132.07	1257.94	1417.37	1894.23	1.33645	0.418402	0.170583	0.847095	unchanged
meta_258	Indanone	23.381	24.05	28.2891	23.376	29.7786	25.839	51.6386	60.882	49.7256	58.4766	44.5472	45.257	25.7856	51.7545	2.00711	1.00512	7.2766e-05	1.90843	up
meta_259	(1alpha,2alpha,4betaH,6alpha,8R)-p-Menthane-2,6,8,9-tetrol	3267.33	3061.54	3395.73	2696.83	2602.03	2639.86	2549.36	5518.53	3811.97	5666.98	3130.06	2458.28	2943.89	3855.86	1.30979	0.389332	0.183467	0.875429	unchanged
meta_260	Histidinyl-Isoleucine	25.2681	0	65.5918	24.7325	70.902	20.0216	100.102	13.7669	35.8777	73.8718	29.296	80.2256	34.4193	55.5234	1.61314	0.689876	0.26697	0.715217	unchanged
meta_261	alpha-Ionol O-[arabinosyl-(1->6)-glucoside]	370.514	448.343	6538.32	2422.76	8682.38	3303.98	6886.72	1212.1	3875.26	7716.19	5171.69	7484.51	3627.72	5391.08	1.48608	0.571512	0.329622	0.641929	unchanged
meta_262	N-Arachidonoyl tyrosine	1924.98	1459	632.688	1006.97	687.616	692.207	886.08	921.479	1229.18	863.079	780.328	581.294	1067.24	876.906	0.821655	-0.283395	0.437203	0.501795	unchanged
meta_263	Geranyl acetoacetate	128.188	169.249	5.65327	31.3274	36.8088	28.2941	19.6328	7.76473	25.0698	6.11891	51.1045	72.5082	66.5867	30.3665	0.456044	-1.13275	0.253257	0.691323	unchanged
meta_264	19-Hydroxytestosterone	64.0764	73.4488	177.139	80.181	163.725	76.7815	241.097	121.077	175.945	506.96	280.002	287.25	105.892	268.722	2.5377	1.34352	0.0288763	1.36603	up
meta_265	20-HETE ethanolamide	434.059	536.611	755.641	905.327	690.721	564.793	725.362	1153.23	910.468	1138.37	847.539	891.68	647.859	944.442	1.45779	0.543782	0.0126584	1.4094	unchanged
meta_266	Permetin A	8.08893	24.746	89.8423	98.869	338.531	50.9421	196.318	5.65042	193.827	102.04	168.578	554.598	101.837	203.502	1.99832	0.998787	0.29342	0.717711	unchanged
meta_267	Piperochromanoic acid	10.3519	4.98749	32.5286	19.9871	55.7353	0	2.62723	8.70889	13.8325	4.9841	0	39.1657	20.5984	11.5531	0.560873	-0.834255	0.402899	0.498347	unchanged
meta_268	Nivalenol	40.4627	22.2785	48.1883	58.6346	82.6078	79.9971	151.874	50.8431	36.1315	75.0391	108.314	161.972	55.3615	97.3624	1.75867	0.814481	0.116049	1.00596	unchanged
meta_269	Methionine sulfoxide	73.4542	87.6877	99.0741	205.896	351.908	139.18	145.43	141.473	257.276	296.967	151.051	377.733	159.533	228.322	1.43118	0.517209	0.270042	0.738119	unchanged
meta_270	2,2,6,6-Tetramethyl-4-piperidinone	39.0342	22.3406	34.084	25.3442	16.3845	27.129	36.4198	29.743	19.9664	83.2912	33.0491	21.5859	27.3861	37.3426	1.36356	0.447378	0.361866	0.592319	unchanged
meta_271	3-Methylbutyl 3-oxobutanoate	50.34	46.9485	53.9027	30.6653	48.2489	36.8875	49.9736	73.1936	49.0673	73.0367	62.559	82.5403	44.4988	65.0617	1.4621	0.548042	0.0133702	1.46206	unchanged
meta_272	Paliperidone	151.004	252.234	186.64	564.483	409.238	422.857	246.349	265.849	344.316	476.148	382.02	686.369	331.076	400.175	1.20871	0.273469	0.476131	0.478859	unchanged
meta_273	1,4-beta-D-Glucan	18.0942	54.5444	57.6453	41.1471	51.3528	41.3159	58.0117	54.0672	64.5734	64.3105	86.3209	63.7916	44.0166	65.1792	1.48079	0.566364	0.0184901	1.38507	unchanged
meta_274	b-D-Glucuronopyranosyl-(1->3)-a-D-galacturonopyranosyl-(1->2)-L-rhamnose	517.915	282.295	407.698	482.371	390.933	348.806	530.049	732.326	409.418	653.449	392.826	404.157	405.003	520.371	1.28486	0.361608	0.13136	0.934842	unchanged
meta_275	Capsicoside C3	964.467	1227.03	454.882	592.031	472.875	735.835	519.848	893.589	1452.29	375.839	454.658	98.8531	741.187	632.514	0.85338	-0.22874	0.649531	0.312929	unchanged
meta_276	Erinacine P	0	8.73013	181.05	65.309	477.954	3.18219	200.699	40.4632	0.888857	1.01126	93.9987	609.367	122.704	157.738	1.28551	0.362345	0.780483	0.231188	unchanged
meta_277	7-Isopropyl-5-methylbicyclo[2.2.2]oct-5-en-2-one	52.542	60.7671	104.06	106.704	115.601	80.2839	81.9833	77.2061	108.467	127.133	116.417	139.188	86.6597	108.399	1.25086	0.322919	0.169134	0.883459	unchanged
meta_278	Glycocholic acid	67.0765	40.1525	1.75906	5.19887	2.41649	0.573381	16.2355	14.6312	64.4373	12.7404	97.1175	71.3955	19.5295	46.0929	2.36017	1.23889	0.186784	0.866049	unchanged
meta_279	N(1)-acetylsperminium(3+)	279.321	403.596	103.423	100.441	108.118	229.409	132.106	133.013	140.097	109.221	181.981	116.503	204.051	135.487	0.663983	-0.590781	0.235947	0.767251	unchanged
meta_280	Arbekacin	208.954	92.688	398.836	215.451	557.738	309.943	650.91	255.131	309.534	515.441	444.169	697.306	297.268	478.748	1.61049	0.687502	0.096496	1.02987	unchanged
meta_281	5,8,12-Trihydroxy-9-octadecenoic acid	2.29208	34.1926	68.3065	80.9407	125.673	81.1642	84.718	37.9613	114.682	138.949	141.788	145.358	65.4281	110.576	1.69004	0.757058	0.0953874	1.03662	unchanged
meta_282	Eriocitrin	12.8443	2.7069	51.2878	49.6952	174.385	85.7077	70.4213	121.993	82.5976	218.79	115.958	149.799	62.7711	126.593	2.01674	1.01202	0.086506	1.06383	unchanged
meta_283	Polyvidone	24.7766	22.2583	20.3909	28.0376	29.1962	25.2277	39.9381	42.0055	34.875	42.0205	33.0571	35.675	24.9812	37.9285	1.51828	0.60244	0.000113169	1.80868	up
meta_284	Glutaminyl-Asparagine	26.177	25.1191	70.2156	77.5621	94.2514	33.9185	110.385	49.6755	111.386	87.2648	94.789	114.402	54.5406	94.6504	1.73541	0.795278	0.0298366	1.28708	up
meta_285	Monoethylhexyl phthalic acid	296.663	308.131	186.488	244.359	202.815	151.836	269.298	323.507	600.559	267.645	320.315	285.602	231.715	344.488	1.48669	0.5721	0.0917032	1.07066	unchanged
meta_286	Glutathionate(1-)	51.0927	34.7007	45.8205	48.6708	42.2616	48.0752	44.9074	92.1215	48.5123	45.9508	20.8382	52.4606	45.1036	50.7985	1.12626	0.171543	0.58131	0.345868	unchanged
meta_287	MG(0:0/24:6(6Z,9Z,12Z,15Z,18Z,21Z)/0:0)	127.754	131.968	46.197	73.6484	36.6733	43.6112	94.0108	90.2797	101.318	96.3728	80.9555	62.862	76.6421	87.6331	1.14341	0.193338	0.574031	0.401967	unchanged
meta_288	Jasmonic acid	192.913	194.031	196.663	130.772	136.45	150.842	191.484	264.599	151.24	294.571	188.674	268.195	166.945	226.46	1.3565	0.439885	0.0554505	1.20545	unchanged
meta_289	Neocnidilide	4.2749	3.96404	65.1025	21.467	56.3665	36.2321	63.9447	8.74191	35.2832	57.432	37.3693	63.43	31.2345	44.3668	1.42044	0.506341	0.363438	0.58001	unchanged
meta_290	LysoPC(14:0)	6478	5232.54	4615.61	5885.97	6259.09	4154.43	8738.49	8505.5	9069.35	7253.28	5432.51	7388.13	5437.61	7731.21	1.4218	0.507722	0.00755504	1.50051	unchanged
meta_291	4-O-Methyl-a-D-glucosyl-(1->2)-b-D-xylosyl-(1->4)-D-xylose	5661.65	3728.04	2215.08	2384.72	663.611	1693.13	1709.39	5534.81	932.627	2472.9	1183.38	821.531	2724.37	2109.11	0.774162	-0.369292	0.560024	0.379159	unchanged
meta_292	xi-4-Hydroxy-4-methyl-2-cyclohexen-1-one	2493.67	1514.6	1709.78	1650.42	1268.36	1481.54	2812.01	2917.86	1654.92	2239.75	1505.31	1801.4	1686.4	2155.21	1.278	0.353885	0.153848	0.877257	unchanged
meta_293	3-Oxo-tetracosa-12,15,18,21-all-cis-tetraenoyl-CoA	178.948	297.745	710.341	244.813	364.525	345.314	747.29	255.529	259.242	314.885	804.451	566.167	356.948	491.261	1.37628	0.460776	0.316468	0.646849	unchanged
meta_294	DG(18:1(11Z)/22:6(4Z,7Z,10Z,13Z,16Z,19Z)/0:0)	3022.05	2149.17	1429.98	2370.65	3574.54	1517.57	2891.03	2169.11	1824.86	1306.68	1518.77	4834.68	2343.99	2424.19	1.03421	0.0485335	0.902247	0.130176	unchanged
meta_295	3'-Amino-3'-deoxythimidine	0	0	72.2775	5.64035	0	0	149.226	0	4.19501	273.331	0	0	12.9863	71.1252	5.47694	2.45337	0.279578	0.709638	unchanged
meta_296	Aminoadipic acid	162.596	168.127	206.114	237.455	204.508	245.005	355.587	319.255	238.167	231.235	271.19	335.364	203.968	291.8	1.43062	0.516639	0.00785159	1.47787	unchanged
meta_297	Caffeic acid	640.498	864.607	1008.41	1538.73	1746.3	741.2	1303.87	1139.5	1074	1262.72	1050.7	2780.48	1089.96	1435.21	1.31676	0.39699	0.321231	0.687812	unchanged
meta_298	Natamycin	42.3077	34.9259	59.6393	38.5472	23.8651	21.2327	14.8381	18.7422	1.94315	11.8095	6.65976	5.69	36.753	9.94711	0.270647	-1.88551	0.00361405	1.63804	down
meta_299	Cis-8,11,14,17-Eicosatetraenoic acid	40.2824	42.5818	62.3205	50.4764	45.3813	15.9045	74.5354	33.8624	31.0461	36.8173	47.7457	129.68	42.8245	58.9478	1.3765	0.461002	0.370558	0.634211	unchanged
meta_300	4-Methyl-2-pentyl-1,3-dioxolane	1.39585	7.79234	16.2914	0	31.8502	1.70573	18.3724	0	1.42746	0	1.46162	81.6615	9.83925	17.1538	1.74341	0.801911	0.622583	0.372764	unchanged
meta_301	CDP-DG(18:0/22:3(10Z,13Z,16Z))	103.454	98.7363	146.566	113.993	154.285	110.274	126.932	120.828	153.802	175.527	165.502	210.363	121.218	158.826	1.31025	0.389844	0.0489335	1.21757	unchanged
meta_302	Trilostane	4.42142	1.86376	63.6402	22.0244	89.657	34.2561	82.9153	4.43127	32.2062	148.344	98.3105	137.102	35.9771	83.8849	2.33162	1.22133	0.114941	1.01265	unchanged
meta_303	Nonadecanoyl-CoA	228.389	186.684	381.799	250.728	240.385	254.426	527.68	288.81	277.908	391.104	397.58	214.45	257.069	349.588	1.3599	0.443504	0.119066	0.948499	unchanged
meta_304	Portulacaxanthin II	84.516	48.6696	38.2424	101.549	41.3474	48.718	70.7164	120.251	126.939	125.929	41.8806	42.5491	60.507	88.0442	1.45511	0.541125	0.202017	0.789244	unchanged
meta_305	9,10-DHOME	119.557	222.127	64.972	124.562	69.3011	126.049	42.8274	59.3113	101.444	44.9867	160.238	113.946	121.095	87.1255	0.719483	-0.474967	0.28375	0.651945	unchanged
meta_306	3-(3-Ethyloxiranyl)-2-propenal	4.27532	11.8229	5.65275	5.58431	14.4459	15.4694	5.91196	9.62886	80.5675	18.1546	9.38136	12.6547	9.54176	22.7165	2.38074	1.25141	0.31465	0.653881	unchanged
meta_307	(x)-1,2-Propanediol 1-O-b-D-glucopyranoside	0	0	1.72199	3.28133	9.16471	0	0	0	1.90795	0	2.9708	20.6492	2.36134	4.25466	1.8018	0.849439	0.617993	0.3788	unchanged
meta_308	D-Urobilinogen	152.231	96.5638	144.705	113.038	175.931	117.178	154.501	205.541	123.983	195.724	139.967	161.361	133.274	163.513	1.22689	0.295004	0.117381	0.980912	unchanged
meta_309	(3beta,17alpha,23S,24S)-17,23-Epoxy-3,24,29-trihydroxy-27-norlanost-8-en-15-one	190.6	325.565	108.063	108.653	85.8566	13.0205	172.872	194.014	237.68	187.725	165.305	280.542	138.626	206.356	1.48858	0.573937	0.199593	0.902337	unchanged
meta_310	Cysteinyl-Threonine	138.571	118.898	41.7638	44.0301	45.8147	30.8838	67.5803	55.1499	62.3309	65.7517	73.3605	86.5846	69.9936	68.4596	0.978084	-0.0319691	0.939661	0.00118925	unchanged
meta_311	Cyclotricuspidoside C	136.746	129.024	43.9539	110.192	37.5187	89.245	105.493	22.417	60.4862	39.8795	119.769	55.0136	91.1132	67.1763	0.737285	-0.439706	0.326953	0.629468	unchanged
meta_312	Arginyl-Serine	7.51813	1.75048	2.64727	5.97211	8.2592	10.7899	8.55561	19.0098	10.7473	24.019	15.2509	13.6986	6.15619	15.2135	2.47126	1.30525	0.00943643	1.46991	up
meta_313	Mycophenolic acid	0	17.473	65.0135	3.47171	47.8758	33.8188	33.5061	0	6.13081	30.6801	45.8668	30.997	27.9421	24.5301	0.877891	-0.187887	0.794597	0.166535	unchanged
meta_314	Isoleucyl-Isoleucine	106.366	86.5688	114.1	120.254	76.6329	128.726	91.0442	192.223	95.9735	155.848	183.1	82.767	105.441	133.493	1.26604	0.34032	0.240763	0.739808	unchanged
meta_315	Aprepitant	259.452	179.372	147.239	183.236	105.272	191.339	208.037	370.975	165.644	278.377	182.364	150.664	177.652	226.01	1.27221	0.347335	0.261907	0.701017	unchanged
meta_316	2-Aminomuconic acid semialdehyde	745.633	963.373	1038.12	851.786	1075.38	1064.7	1208.21	1234.47	918.359	1226.33	994.698	878.466	956.498	1076.75	1.12573	0.170855	0.195203	0.803138	unchanged
meta_317	9-Hydroxycalabaxanthone	43.8193	36.8726	26.3388	37.8101	32.7008	30.149	50.5305	53.0324	42.7376	53.1062	32.9727	33.237	34.6151	44.2694	1.27891	0.35491	0.0670817	1.11747	unchanged
meta_318	3-Hydroxydodecanedioic acid	500.207	706.934	342.727	476.775	399.632	449.377	437.273	609.221	696.688	543.963	705.047	472.391	479.276	577.43	1.2048	0.268792	0.183718	0.864696	unchanged
meta_319	Cysteinyl-Phenylalanine	126.186	58.5273	41.2806	51.2324	33.0482	69.0845	130.586	172.552	103.763	90.3552	66.1113	53.0887	63.2266	102.743	1.62499	0.700434	0.111514	0.954189	unchanged
meta_320	Torvoside E	8.10297	6.35706	42.3851	19.5117	0.0289776	60.7077	0	9.17395	8.44035	7.70057	3.70438	34.8236	22.8489	10.6405	0.465689	-1.10256	0.299367	0.733602	unchanged
meta_321	(Z)-3-(1-Formyl-1-propenyl)pentanedioic acid	47.963	42.572	50.9757	46.2301	45.079	51.1649	64.557	90.5974	56.918	70.2972	53	51.8058	47.3308	64.5292	1.36337	0.447174	0.0335079	1.32582	unchanged
meta_322	10-Hydroxymyoporone	420.372	355.576	186.827	224.793	202.352	202.466	316.222	350.098	279.81	317.145	369.294	335.617	265.398	328.031	1.236	0.305677	0.185843	0.905304	unchanged
meta_323	LysoSM(d18:0)	786.151	780.556	302.808	439.788	250.8	122.453	234.538	400.1	252.719	315.528	320.951	384.321	447.093	318.026	0.711321	-0.491427	0.316753	0.611141	unchanged
meta_324	20-oxo-leukotriene B4	6.66124	3.23626	79.1058	27.2208	108.157	41.8404	158.277	19.4523	79.1998	116.582	78.7277	207.33	44.3703	109.928	2.47752	1.3089	0.0726889	1.12151	unchanged
meta_325	2-C-Methyl-1,4-erythrono-D-lactone	538.773	312.542	267.001	453.364	159.657	230.422	53.7863	702.153	496.985	426.815	169.76	532.977	326.96	397.079	1.21446	0.280315	0.557327	0.392009	unchanged
meta_326	alpha-Fluoro-beta-alanine	20.3509	15.9245	18.897	20.0229	21.7845	20.1029	22.3252	26.9713	22.7833	27.1421	21.1079	22.8602	19.5138	23.865	1.22298	0.290403	0.00871104	1.45248	unchanged
meta_327	N-lactoyl-Methionine	6620.14	3585.8	2301.29	4981.32	1485.42	3820.76	2871.48	4674.8	4307.11	3510.17	1979.25	2311.15	3799.12	3275.66	0.862215	-0.21388	0.56508	0.413458	unchanged
meta_328	Marmesin rhamnoside	952.214	554.142	1195.77	978.697	2154.98	1171.2	1665.6	914.741	1169.67	2977.08	1052.2	914.033	1167.83	1448.89	1.24066	0.311109	0.49271	0.447414	unchanged
meta_329	Fukiic acid	49.1814	45.4649	24.4357	28.2719	16.1094	43.8631	43.2567	86.3963	32.3501	59.6938	52.6658	27.5657	34.5544	50.3214	1.4563	0.542303	0.162772	0.870278	unchanged
meta_330	Graecunin E	35.6989	54.0866	16.7469	27.4082	2.75285	31.7068	9.18438	3.765	9.38409	0	41.6969	8.82028	28.0667	12.1418	0.432604	-1.20888	0.120906	0.951248	unchanged
meta_331	2-Propionylpyrrole	1.33777	0.977197	1.81553	0	0	0.658526	0	1.13384	3.83399	1.35578	0.447818	1.81337	0.79817	1.4308	1.7926	0.842055	0.341433	0.608257	unchanged
meta_332	(10Z,14E,16E)-10,14,16-Octadecatrien-12-ynoic acid	70.5681	104.8	49.8968	96.019	43.4704	48.7577	123.17	116.164	83.8451	57.6773	81.2262	99.1641	68.9187	93.5412	1.35727	0.440706	0.12275	0.97764	unchanged
meta_333	all-trans-Carophyll yellow	320.718	142.867	42.4454	68.5874	82.1589	99.2025	124.751	92.0159	52.2236	18.9871	57.477	23.4601	125.997	61.4858	0.487996	-1.03506	0.193076	0.851296	unchanged
meta_334	Thyrotropin releasing hormone	0.333365	3.23991	61.8434	14.7388	69.8619	0.176571	33.4668	0.596247	0.678264	0.963238	5.68987	219.588	25.0323	43.4971	1.73764	0.797127	0.642904	0.348683	unchanged
meta_335	Tamarixetin	19935.7	15252.3	16411.5	15818.1	16262.3	16291.2	19328.9	27811.9	20959	27408	22976.4	21722.6	16661.8	23367.8	1.40248	0.487975	0.00363491	1.63097	unchanged
meta_336	13'-Hydroxy-alpha-tocotrienol	702.744	279.312	918.687	698.449	1129.26	528.488	893.7	448.154	859.863	795.077	545.614	982.401	709.489	754.135	1.06293	0.0880418	0.770146	0.197735	unchanged
meta_337	(1(10)E,4a,5E)-1(10),5-Germacradiene-12-acetoxy-4,11-diol	314.244	317.269	317.428	221.906	200.358	248.388	514.671	914.066	516.608	779.999	627.53	592.162	269.932	657.506	2.43582	1.28441	0.00122684	1.78059	up
meta_338	Kanokoside D	3.67905	0	116.161	43.4061	151.252	74.1171	117.132	30.1921	56.7359	189.075	114.626	136.357	64.7692	107.353	1.65747	0.728985	0.239631	0.755725	unchanged
meta_339	Petasitenine	50.7775	25.7109	51.5919	114.352	51.7295	91.631	196.846	69.8216	56.2036	121.511	129.22	105.493	64.2988	113.182	1.76026	0.815788	0.0770115	1.06047	unchanged
meta_340	Corchorifatty acid F	15.2507	7.69883	9.99315	13.8104	13.692	7.26543	8.63132	31.8576	35.2017	25.8752	10.7557	25.5667	11.2851	22.9814	2.03644	1.02605	0.0467897	1.26367	up
meta_341	6-Hydroxymusizin 8-O-b-D-glucopyranoside	123.716	202.802	636.061	498.029	1276.34	207.363	702.245	519.58	123.672	204.003	241.733	2286.88	490.719	679.685	1.38508	0.46997	0.630742	0.361301	unchanged
meta_342	N6-Acetyl-L-lysine	420.265	389.048	360.989	453.322	451.565	516.438	507.078	553.809	572.512	556.251	467.854	618.976	431.938	546.08	1.26426	0.338289	0.00423455	1.52396	unchanged
meta_343	O-methylmalonyl-L-carnitine	776.27	434.683	466.231	381.108	391.486	450.728	681.937	861.632	528.487	628.052	420.847	378.64	483.418	583.266	1.20655	0.270883	0.31731	0.616312	unchanged
meta_344	L-Valine	24.1832	17.2847	22.1251	16.092	14.2007	22.4217	23.3629	37.0456	22.9944	32.0313	24.0102	19.9108	19.3846	26.5592	1.37012	0.454303	0.0502583	1.15883	unchanged
meta_345	(R)-2-Hydroxy-7,8-dimethoxy-2H-1,4-benzoxazin-3(4H)-one 2-glucoside	6667.69	4541.77	5309.71	6287.36	5962.44	6308.22	5746.32	7864.91	6756.27	8053.32	5965.07	6013.31	5846.2	6733.2	1.15172	0.203793	0.122319	0.92787	unchanged
meta_346	Phenylacetylglycine	15.842	13.6587	17.0796	25.4554	33.0068	16.4001	17.345	26.6384	36.9391	30.3362	34.2324	21.7931	20.2404	27.8807	1.37747	0.462026	0.106227	1.00802	unchanged
meta_347	N-Decanoylglycine	81.8301	52.3119	21.0915	61.6996	71.4298	38.5944	41.5154	24.1878	27.9786	35.2786	64.7622	81.6125	54.4929	45.8892	0.842113	-0.247914	0.520829	0.366026	unchanged
meta_348	PA(16:0/18:2(9Z,12Z))	688.329	232.175	55.8652	240.012	247.895	268.604	131.731	26.7573	185.446	0	259.619	239.893	288.813	140.575	0.486731	-1.0388	0.166326	0.884111	unchanged
meta_349	MG(0:0/18:1(9Z)/0:0)	40.5063	52.1695	182.339	115.745	262.009	118.229	389.105	135.919	132.919	92.8954	176.225	318.426	128.5	207.582	1.61543	0.691914	0.213523	0.799889	unchanged
meta_350	LysoPE(0:0/18:1(11Z))	37.7263	45.1276	53.0541	75.0196	125.07	66.7361	89.1894	49.1725	101.627	103.468	101.617	146.299	67.1223	98.5621	1.4684	0.554242	0.112821	1.00862	unchanged
meta_351	Herculin	92.9049	82.7809	19.8076	25.9903	9.14513	32.8402	65.8442	56.3629	50.5124	28.4305	41.932	27.492	43.9115	45.0957	1.02697	0.0383892	0.941772	0.0545038	unchanged
meta_352	Eremopetasitenin A2	191.869	37.897	325.53	228.336	814.65	222.629	631.383	135.385	422.401	854.917	257.787	449.49	303.485	458.561	1.51098	0.595487	0.330676	0.636903	unchanged
meta_353	Veranisatin C	1167.13	392.573	384.669	276.029	206.769	505.508	832.954	1445.05	717.479	487.566	355.864	418.807	488.779	709.62	1.45182	0.537864	0.334588	0.590604	unchanged
meta_354	8-Carboxymethyldihydrochelerythrine	267.117	184.703	316.945	587.122	374.407	425.311	171.052	423.834	731.168	722.175	576.129	529.229	359.268	525.598	1.46297	0.5489	0.141131	0.912035	unchanged
meta_355	5-Methylthioribose	831.502	522.343	518.989	1118.17	234.476	674.511	668.997	1441.45	598.417	824.392	424.514	324.415	649.998	713.698	1.098	0.134878	0.761957	0.162432	unchanged
meta_356	L-Dopaquinone	5998.33	9210.07	9268.14	9580.94	21363.9	10069.8	11829.2	12341.4	14599.1	18330.8	18231.4	20641.3	10915.2	15995.5	1.46544	0.55133	0.0853856	1.10638	unchanged
meta_357	3-(5-Methyl-2-furyl)prop-2-enal	28.0222	28.4644	25.921	25.7586	31.3125	26.7285	34.8431	50.0289	35.5391	41.0775	31.037	32.1824	27.7012	37.4513	1.35198	0.435069	0.0183952	1.45828	unchanged
meta_358	cis-4-Decenol	16.2948	14.0397	28.7173	15.0073	26.2138	12.229	45.2035	34.7247	30.3898	27.0106	20.5928	25.9161	18.7503	30.6396	1.63409	0.708483	0.0252563	1.29904	up
meta_359	Dihydrocapsiate	6.91088	173.323	4792.6	1061.96	3410.26	260.666	3114.09	505.876	80.5492	135.965	1064.69	4484.33	1617.62	1564.25	0.967007	-0.0484012	0.962456	0.00793124	unchanged
meta_360	PC(14:0/24:1(15Z))	1021.6	718.094	603.634	1123.71	1987.13	608.416	1513.49	923.331	1198.87	520.395	567.859	2358.7	1010.43	1180.44	1.16825	0.224355	0.641943	0.344325	unchanged
meta_361	2-(10-Heptadecenyl)-6-hydroxybenzoic acid	1203.08	1164.11	1470.25	1194.44	1657.75	652.254	2454.39	948.281	1243.06	2242.06	1862.73	2272.22	1223.65	1837.12	1.50135	0.58626	0.0652444	1.17875	unchanged
meta_362	14-HDoHE	0.163015	39.0712	20.1891	17.5321	19.6237	22.4527	32.0613	37.5932	41.3417	32.1001	49.4857	38.0351	19.8386	38.4362	1.93744	0.954151	0.0126075	1.48254	up
meta_363	Megastigmatrienone	17.0188	10.691	62.7355	24.4311	64.8931	35.6072	67.9476	31.8288	35.7716	63.3935	48.565	71.166	35.8961	53.1121	1.47961	0.565212	0.174908	0.862055	unchanged
meta_364	13-HPODE(1-)	0	44.1734	31.0795	26.8684	47.7865	27.6735	36.3421	24.7715	123.096	39.7177	39.2656	50.7619	29.5969	52.3258	1.76795	0.822077	0.200354	0.832703	unchanged
meta_365	Ganodosterone	260.404	268.65	308.308	293.905	306.345	294.55	387.702	439.526	379.512	425.638	345.178	395.676	288.694	395.539	1.3701	0.454279	0.000147938	1.83301	unchanged
meta_366	Flunitrazepam	166.455	112.329	91.9587	103.31	190.801	153.673	128.19	227.325	183.696	216.189	177.115	163.972	136.421	182.748	1.33959	0.421789	0.059904	1.13754	unchanged
meta_367	5-Hydroxy-4-pentenoic acid d-lactone	123.832	95.6454	88.2694	117.592	56.3614	66.4141	59.8333	191.486	129.49	180.664	56.1708	152.63	91.3523	128.379	1.40532	0.490896	0.202745	0.835877	unchanged
meta_368	D-Alanyl-D-alanine	60.0425	24.1824	67.8263	60.2035	76.1867	80.4572	89.1358	109.061	95.7519	122.427	68.5942	54.1111	61.4831	89.8467	1.46132	0.547275	0.0581457	1.09515	unchanged
meta_369	Cellulose, microcrystalline	5.97582	4.59369	11.9899	18.4223	69.9144	6.98909	14.7356	0.558387	17.3967	39.3459	7.78309	108.67	19.6475	31.415	1.59893	0.677106	0.558202	0.433274	unchanged
meta_370	3-Oxo-6b-angeloyloxy-8b-hydroxy-7(11)-eremophilen-12,8-olide	36.9205	35.6042	9.09202	35.6721	37.6785	26.7554	24.3322	29.25	44.0311	27.4923	30.106	52.1985	30.2871	34.5684	1.14136	0.190748	0.517376	0.465463	unchanged
meta_371	Choline	181.273	252.771	215.465	228.774	334.294	201.608	377.83	244.017	371.946	287.638	327.436	445.94	235.698	342.468	1.453	0.539031	0.0167181	1.41291	unchanged
meta_372	12-Hydroxydodecanoic acid	512.128	360.054	631.376	459.961	1368.43	331.699	2684	462.702	1212.02	343.572	581.422	1597.1	610.608	1146.8	1.87813	0.909297	0.220972	0.802014	unchanged
meta_373	8-Deoxy-11,13-dihydroxygrosheimin	9.55027	0	16.4972	9.1113	41.3544	12.7628	17.551	2.70183	11.621	44.9023	9.43007	13.7195	14.8793	16.6543	1.11929	0.162584	0.835124	0.148372	unchanged
meta_374	Calcitroic acid	5.43053	31.5424	0	12.2052	10.5072	0.0449255	12.607	21.4354	0	0	0	0	9.95504	5.67373	0.569935	-0.81113	0.499306	0.391987	unchanged
meta_375	Lisuride	33.1247	48.0059	32.6652	35.0339	53.7578	50.8514	53.7107	69.8722	84.3713	97.3635	103.943	77.6655	42.2398	81.1544	1.92128	0.942065	0.00203851	1.68898	up
meta_376	Iodotyrosine	6.84915	10.1345	0	12.8584	0	0	5.49508	3.86337	0	0	6.58027	2.65859	4.97367	3.09955	0.623192	-0.682252	0.495494	0.417547	unchanged
meta_377	6-Methyladenine	193.505	209.514	107.945	149.495	135.221	162.764	69.6823	258.99	137.352	122.574	127.097	118.841	159.741	139.09	0.870721	-0.199718	0.510697	0.419663	unchanged
meta_378	2-Carboxy-1-[5-(2-carboxy-1-pyrrolidinyl)-2-hydroxy-2,4-pentadienylidene]pyrrolidinium	0	17.2855	40.2937	26.1264	84.7746	1.9743	79.8222	53.3816	14.619	2.55765	38.4129	188.653	28.4091	62.9077	2.21435	1.14688	0.293343	0.729974	unchanged
meta_379	alpha-L-Rhamnopyranosyl-(1->3)-alpha-D-galactopyranosyl-(1->3)-L-fucose	10.5933	10.0013	16.5835	19.6427	20.89	10.7124	36.7051	48.7239	31.4943	33.2814	30.141	51.2558	14.7372	38.6003	2.61924	1.38915	0.000565691	1.78726	up
meta_380	(3beta,5alpha,9alpha,22E,24R)-3,5,9-Trihydroxy-23-methylergosta-7,22-dien-6-one	382.956	320.717	467.285	540.871	605.77	299.194	531.155	393.851	870.939	496.112	370.926	702.565	436.132	560.925	1.28613	0.363042	0.215529	0.802753	unchanged
meta_381	4-ene-Valproic acid	13.934	127.161	122.806	123.476	172.832	46.7971	220.291	119.927	168.097	44.0064	113.781	339.427	101.168	167.588	1.65654	0.72817	0.206805	0.850046	unchanged
meta_382	Leukotriene B4 dimethylamide	151.235	223.447	5.69056	46.7052	51.4349	36.073	20.2243	14.8933	35.2701	6.68579	81.6237	77.4223	85.7644	39.3532	0.458853	-1.1239	0.248017	0.698087	unchanged
meta_383	8-(Methylthio)octanenitrile	66.9038	78.7102	113.357	93.4221	137.231	28.5257	109.513	126.297	85.2792	131.761	114.579	256.315	86.3583	137.291	1.58978	0.668829	0.116786	1.04172	unchanged
meta_384	3-[(2-Mercapto-1-methylpropyl)thio]-2-butanol	24.4342	756.655	1783	1361.89	3691.11	354.187	1743.22	816.532	172.788	145.879	1372.24	3455.53	1328.55	1284.37	0.966745	-0.0487929	0.953603	0.0133319	unchanged
meta_385	Dimethylbenzyl carbinyl crotonate	118.765	134.153	168.703	121.685	182.421	150.694	277.776	195.757	175.946	176.449	216.499	250.345	146.07	215.462	1.47506	0.560773	0.00770969	1.512	unchanged
meta_386	N-[[3-Hydroxy-2-(2-pentenyl)cyclopentyl]acetyl]isoleucine	1.76665	4.19059	13.14	29.0851	28.2112	18.4391	26.6939	3.17556	91.9882	17.9849	47.2567	48.7862	15.8054	39.3142	2.48739	1.31463	0.131024	0.968167	unchanged
meta_387	Testosterone glucuronide	29.8219	12.1041	181.928	59.6251	326.387	118.698	208.585	24.4999	101.809	342.141	133.858	392.117	121.427	200.502	1.65121	0.72352	0.321552	0.663196	unchanged
meta_388	Valganciclovir	282.317	257.816	132.458	186.64	116.944	246.664	244.183	374.714	241.616	225.264	249.477	240.351	203.806	262.601	1.28848	0.365672	0.136572	0.91405	unchanged
meta_389	AICA-riboside	1049.17	549.299	518.019	823.636	293.35	533.667	506.497	942.884	676.863	775.668	320.556	487.013	627.857	618.247	0.984693	-0.0222538	0.947493	0.0686883	unchanged
meta_390	Kuwanon J	117.431	206.013	93.2835	319.657	112.872	164.68	0	199.572	359.459	83.144	256.095	942.413	168.99	306.781	1.81538	0.860273	0.370119	0.628927	unchanged
meta_391	LysoPE(0:0/16:1(9Z))	3244.61	2376.31	2231.72	2371.84	3239.41	1692.26	4203.25	3148.09	3741.82	2732.64	2528.65	5238.77	2526.03	3598.87	1.42472	0.510674	0.056778	1.19882	unchanged
meta_392	3-Oxo-alpha-ionol 9-[apiosyl-(1->6)-glucoside]	0	0	1.1297	0	12.5325	0.426353	3.89833	0.0236559	0	7.04459	0	1.38795	2.3481	2.05909	0.876917	-0.189488	0.90547	0.0449341	unchanged
meta_393	N-(1-Deoxy-1-fructosyl)isoleucine	45.9938	21.229	3.92328	4.21297	37.9303	11.5389	51.9827	29.9035	52.5382	21.154	11.0348	41.6141	20.8047	34.7046	1.66811	0.738216	0.195125	0.829533	unchanged
meta_394	Stearoylglycine	36.2152	39.7584	54.2394	51.3199	61.2731	41.5911	55.8865	78.1976	57.2162	59.7515	48.5698	70.8126	47.3995	61.739	1.30252	0.38131	0.0365962	1.25211	unchanged
meta_395	4-formyl-4-methyl-5-cholesta-8,24-dien-3-ol	236.228	676.807	400.948	17.1828	27.0842	5.7471	54.9724	75.4937	23.9457	193.732	22.5673	783.402	227.333	192.352	0.846125	-0.241057	0.835193	0.0756476	unchanged
meta_396	Isopentyl beta-D-glucoside	2224.96	2629.52	3424.3	3930.77	3372.51	5124.7	3208.2	3171.9	6730.89	12392.7	6192.86	3318.98	3451.13	5835.92	1.69102	0.757894	0.169764	0.885866	unchanged
meta_397	Psychosine sulfate	606.794	6953.75	9064.76	760.98	936.524	1219.61	919.047	3008.77	1034.58	936.522	636.771	677.79	3257.07	1202.25	0.369119	-1.43784	0.242741	0.757217	unchanged
meta_398	Abscisic alcohol 11-glucoside	10.2689	29.8123	332.609	122.674	385.527	25.4266	859.638	89.0713	24.0645	13.6543	167.154	1364.84	151.053	419.737	2.77874	1.47443	0.305634	0.706206	unchanged
meta_399	Oleic acid	709.693	707.097	571.141	550.006	575.138	550.248	630.875	976.294	746.519	684.602	682.801	608.332	610.554	721.57	1.18183	0.241021	0.115769	1.00195	unchanged
meta_400	Arachidonoyl Serinol	59.9919	16.7831	59.1754	63.8784	98.0271	70.7195	128.032	89.5705	84.4316	139.829	102.762	152.113	61.4292	116.123	1.89035	0.918657	0.00574431	1.5096	up
meta_401	Neohesperidose	188.017	131.201	116.55	126.223	182.565	137.122	93.3802	132	159.216	124.891	78.0331	90.3281	146.947	112.975	0.768816	-0.379291	0.0841154	1.05679	unchanged
meta_402	(S)-Isocorydine	1.15285	51.798	56.1987	74.2595	258.102	27.1008	62.5992	72.6476	1.73675	2.05716	20.3982	280.401	78.102	73.3066	0.938602	-0.0914153	0.93486	0.000902158	unchanged
meta_403	Dihydromorelloflavone	84.9708	18.5809	55.3794	46.3536	0	15.8869	113.648	63.5736	30.2312	248.111	28.9902	48.0459	36.8619	88.7667	2.40809	1.26789	0.203234	0.824255	unchanged
meta_404	L-trans-alpha-Amino-2-carboxycyclopropaneacetic acid	13386.4	11259.1	13460.5	13121.5	15596.4	12096.2	19058.1	22972.3	17717.7	21774.8	17757.2	17156.6	13153.3	19406.1	1.47538	0.561082	0.000562626	1.75712	unchanged
meta_405	Hydroxyprolyl-Asparagine	30.2748	19.1121	12.1911	11.9736	9.71166	18.2659	8.93055	35.7933	22.9706	43.8858	33.2411	11.1366	16.9215	25.993	1.53609	0.619264	0.202958	0.815097	unchanged
meta_406	Lactucin	1709.93	4631.43	4981.07	4814.37	6214.64	5310.7	5104.7	4326.62	5579.41	6865.88	8116.85	6663.69	4610.36	6109.53	1.32517	0.406182	0.104014	1.02206	unchanged
meta_407	4alpha-Hydroxymethyl-4beta-methyl-5alpha-cholesta-8-en-3beta-ol	15.7796	23.7594	525.464	41.3693	65.2414	13.3382	378.683	27.7045	57.2542	27.9663	27.5945	53.2056	114.159	95.4014	0.835691	-0.258959	0.855925	0.14066	unchanged
meta_408	Aliskiren	71.4016	69.7129	49.1797	129.558	135.583	7.18115	188.044	23.6769	197.722	169.164	144.69	313.334	77.1028	172.772	2.2408	1.16401	0.0589144	1.20726	unchanged
meta_409	(S)-2,3-Dihydro-7-hydroxy-2-methyl-4-oxo-4H-1-benzopyran-5-acetic acid	41.6633	38.586	47.2356	41.7753	36.6382	42.9396	56.2106	66.1586	57.4237	51.2685	32.6078	35.3131	41.473	49.8304	1.20151	0.264853	0.188345	0.821827	unchanged
meta_410	Phytocassane C	72.6462	85.2062	1.0364	2.38407	0.0964673	3.01992	2.60314	0.200699	0	0	8.35727	8.1396	27.3982	3.21678	0.117409	-3.09039	0.200684	0.812393	unchanged
meta_411	(4S)-Dihydrocurcumenone	57.5234	87.5418	12.9748	41.3704	33.9084	24.9029	54.2753	20.8015	103.497	12.1985	31.9412	45.0491	43.037	44.627	1.03695	0.0523415	0.928138	0.0812763	unchanged
meta_412	Rimantadine	277.908	393.996	175.485	71.0864	89.3929	97.3528	79.8232	72.6778	70.1546	108.653	102.609	222.213	184.203	109.355	0.593665	-0.75228	0.233628	0.718543	unchanged
meta_413	Tolazamide	10.5659	0	11.756	11.7882	20.8891	0.695033	25.1124	12.7671	18.7123	21.6813	7.05979	58.2207	9.28237	23.9256	2.57753	1.36599	0.111441	1.04735	unchanged
meta_414	Cholesterol	1256.73	997.854	1753.31	924.032	1878.36	924.474	3153.77	597.959	955.48	1740.66	1406.68	2679.61	1289.13	1755.69	1.36193	0.445648	0.32586	0.665024	unchanged
meta_415	N-Jasmonoylisoleucine	135.171	73.3547	117.207	134.37	116.079	189.5	48.8162	31.8126	23.7433	16.9965	17.8314	57.2764	127.613	32.7461	0.256603	-1.96239	0.000831204	1.81122	down
meta_416	10-Nitrolinoleic acid	0	2.59449	14.367	0.172132	19.6846	10.082	30.046	1.42355	39.8646	37.357	11.187	33.6445	7.81671	25.5871	3.27338	1.71078	0.0404391	1.24901	up
meta_417	Allivicin	413.925	692.768	641.938	377.86	953.079	805.954	655.511	841.39	653.601	1454.32	1592.97	938.324	647.587	1022.68	1.57922	0.659215	0.0834052	1.10444	unchanged
meta_418	Neodiospyrin	9.67527	11.7623	2.98976	14.0784	20.94	9.69673	4.44654	55.8773	6.11774	25.2786	3.14424	12.3319	11.5237	17.8661	1.55037	0.632613	0.491371	0.472933	unchanged
meta_419	Detomidine	291.381	389.181	243.97	273.327	287.855	279.333	284.115	408.224	663.061	339.658	362.243	334.336	294.175	398.606	1.355	0.438292	0.124535	0.994922	unchanged
meta_420	2,3-Diaminopropionic acid	670.51	546.59	564.717	667.589	614.831	562.434	667.231	958.443	717.95	782.545	674.991	764.256	604.445	760.903	1.25884	0.3321	0.0142435	1.44466	unchanged
meta_421	13S-hydroxyoctadecadienoic acid	589.813	363.655	985.773	690.281	960.577	456.714	1353.22	534.999	851.561	1018.27	656.722	1284.93	674.469	949.951	1.40844	0.494101	0.140188	0.931794	unchanged
meta_422	Ethyl methyl sulfide	263.813	124.942	168.625	148.017	142.474	207.206	294.535	378.704	221.042	355.685	224.152	226.533	175.846	283.442	1.61188	0.68874	0.0144654	1.37307	up
meta_423	Kamahine C	25.4541	40.8701	21.5669	15.4367	30.5319	30.145	40.7954	44.9855	27.9388	62.1937	58.7561	32.6926	27.3341	44.5603	1.63021	0.705058	0.0305125	1.31358	up
meta_424	Methylprednisolone	20.2235	2.01032	8.88754	22.4889	50.3207	17.7155	37.2265	24.8406	32.7075	48.631	27.2554	64.3622	20.2744	39.1705	1.93202	0.950108	0.065338	1.13883	unchanged
meta_425	Acolamone	636.626	596.399	237.444	230.116	179.723	354.32	346.569	380.374	320.454	257.496	391.174	256.234	372.438	325.384	0.873659	-0.194858	0.597279	0.342615	unchanged
meta_426	MG(0:0/16:1(9Z)/0:0)	796.237	525.759	930.383	922.297	1212.04	729.897	1083.69	1050.35	1204.07	1127.96	942.03	1471.59	852.769	1146.61	1.34458	0.427152	0.0351479	1.26147	unchanged
meta_427	2,4-Undecadienal	75.0964	102.663	51.344	40.5503	43.5015	34.2421	92.251	48.217	47.3502	20.7694	44.2595	26.5825	57.8995	46.5716	0.804353	-0.3141	0.461736	0.455197	unchanged
meta_428	12-Oxo-2,3-dinor-10,15-phytodienoic acid	213.931	311.978	290.624	325.319	294.344	228.412	402.352	411.084	387.49	313.653	216.843	262.115	277.435	332.256	1.1976	0.260148	0.186867	0.841904	unchanged
meta_429	Carboxycelecoxib	0	1.35913	3.81736	0	17.8081	0	11.3482	2.18383	0	0	2.58217	73.007	3.83076	14.8535	3.87744	1.9551	0.39987	0.603759	unchanged
meta_430	3-methylmalate(2-)	276.248	245.373	271.16	264.013	252.209	218.044	296.75	409.762	317.801	373.689	303.789	320.583	254.508	337.062	1.32437	0.405304	0.0044642	1.61734	unchanged
meta_431	1-(beta-D-Glucopyranosyloxy)-3-octanone	0.00146468	85.4292	56.2645	47.7461	77.9593	8.94311	65.8637	33.5958	404.297	31.5139	82.4165	142.257	46.0573	126.657	2.75	1.45943	0.228793	0.801868	unchanged
meta_432	Matesaponin 2	14.9852	38.7863	392.729	108.247	325.451	37.8691	261.573	49.7362	60.9047	55.4677	137.989	651.044	153.011	202.786	1.3253	0.406318	0.67974	0.305433	unchanged
meta_433	L-saccharopinate(1-)	0	0	26.7671	11.397	32.5621	13.4743	39.4155	2.6408	9.05833	53.4686	27.7528	41.4634	14.0334	28.9666	2.06412	1.04552	0.161422	0.897857	unchanged
meta_434	3-Epinobilin	52.7923	58.5428	34.5639	130.969	137.407	101.213	135.57	77.9113	62.7989	109.572	114.306	148.027	85.9146	108.031	1.25742	0.330468	0.343828	0.627128	unchanged
meta_435	Zedoarol	36.0856	40.808	12.0098	32.2551	82.8744	43.6987	48.847	66.9637	69.342	74.5994	57.2372	39.155	41.2886	59.3574	1.43762	0.523685	0.138187	0.957216	unchanged
meta_436	2-(3-Carboxy-3-(methylammonio)propyl)-L-histidine	217.262	119.68	106.725	126.348	79.651	129.842	236.917	238.406	189.364	205.161	183.55	112.752	129.918	194.358	1.49601	0.581118	0.0367963	1.19845	unchanged
meta_437	Tectorigenin 7-sulfate	140.107	349.072	92.81	130.114	175.571	145.133	61.4235	293.258	298.219	132.492	469.147	391.724	172.134	274.377	1.59397	0.672625	0.197642	0.875309	unchanged
meta_438	m-Coumaric acid	46521.3	29591.8	30969.6	30602.5	23386.1	27403	49114.6	53915	31768.6	40964.1	28361.9	37656.9	31412.4	40296.8	1.28283	0.359333	0.117255	0.958153	unchanged
meta_439	Nonoxynol-9	3810.03	6123.27	37298.6	14150.1	68936.5	7001.58	41360.6	18098.3	8301.86	8288.97	10747.1	114941	22886.7	33622.9	1.4691	0.554937	0.605784	0.381404	unchanged
meta_440	Dihydropanaxacol	30.0411	30.0763	29.7811	34.1061	14.6344	41.9411	34.5122	54.5299	37.4975	43.7926	59.5988	30.8067	30.0967	43.4563	1.44389	0.529961	0.0494732	1.14483	unchanged
meta_441	Kyotorphin	100.294	86.2426	114.49	178.815	106.033	126.389	56.0087	51.4264	36.2501	19.9151	31.0549	60.4927	118.711	42.5246	0.358221	-1.48108	0.0011431	1.75337	down
meta_442	2-Hydroxy-2,6,6-trimethylcyclohexanone	51.5219	41.31	6.64332	9.59679	6.72791	12.087	17.4162	18.3924	14.7658	9.78186	17.2528	13.3181	21.3145	15.1545	0.710996	-0.492086	0.484508	0.444489	unchanged
meta_443	N1,N8-Diacetylspermidine	126.607	122.492	53.6478	71.8382	63.4811	77.6074	88.3082	135.436	125.701	70.4253	75.4786	72.5964	85.9455	94.6576	1.10137	0.139296	0.624285	0.323493	unchanged
meta_444	Tsangane L 3-glucoside	114.521	101.049	65.8408	221.544	239.397	171.769	240.311	209.271	196.375	269.987	277.819	337.865	152.354	255.271	1.67552	0.744609	0.0170136	1.39456	up
meta_445	Glutaminyl-Lysine	11.8517	29.9654	32.1802	37.1405	17.2431	30.2899	30.6871	35.6632	36.1277	29.6554	58.5856	42.5923	26.4451	38.8852	1.47041	0.55622	0.0614508	1.12904	unchanged
meta_446	L-Threonine	39.3738	38.7061	22.8913	30.3765	27.1732	29.4891	26.2139	59.4016	38.7859	32.3169	42.9478	32.8018	31.335	38.7447	1.23647	0.306223	0.211476	0.816695	unchanged
meta_447	2-Hydroxyestrone	207.302	110.15	48.6548	100.43	32.1643	155.073	197.291	232.201	149.642	128.552	100.923	86.2132	108.962	149.137	1.3687	0.452809	0.281864	0.641592	unchanged
meta_448	All-trans-13,14-dihydroretinol	26.3646	183.791	27.3295	26.8231	59.4671	189.619	66.6309	55.5712	86.6328	100.897	263.089	139.883	85.5657	118.784	1.38822	0.473237	0.477713	0.472948	unchanged
meta_449	Lippioside II	850.177	540.813	860.497	771.05	2144.85	927.932	1148.71	1465.65	1106.5	1731.1	1280.05	1847.18	1015.89	1429.86	1.4075	0.493139	0.1571	0.936367	unchanged
meta_450	20-COOH-leukotriene E4	162.476	125.557	197.236	203.639	228.12	202.524	366.889	276.809	216.312	339.076	194.301	133.948	186.592	254.556	1.36424	0.448094	0.130621	0.938753	unchanged
meta_451	Danazol	96.2414	97.8174	56.1783	49.3262	35.5223	82.2439	90.191	62.9779	52.218	52.6932	107.744	58.8571	69.5549	70.7802	1.01762	0.0251934	0.932898	0.0495202	unchanged
meta_452	Tobramycin	48.4173	5.25006	41.3072	101.042	114.482	62.1015	90.3858	42.3005	91.6774	102.292	89.077	196.124	62.1	101.976	1.64213	0.715566	0.16371	0.892389	unchanged
meta_453	12-Oxo-20-hydroxy-leukotriene B4	54.3197	83.0551	65.5711	65.8599	45.5272	64.0146	45.4905	69.5693	40.595	45.6132	78.1348	36.4124	63.0579	52.6359	0.834722	-0.260632	0.258178	0.716193	unchanged
meta_454	Boldione	256.08	136.947	210.71	199.015	196.411	201.111	248.018	275.36	257.893	366.223	223.578	222.117	200.046	265.532	1.32736	0.408556	0.0368538	1.21754	unchanged
meta_455	Heptanoic acid	101.168	142.634	101.057	114.823	128.599	76.4762	111.461	93.2877	117.17	120.813	151.66	150.42	110.793	124.135	1.12043	0.164047	0.340554	0.700728	unchanged
meta_456	4-Fluoromuconolactone	10.4574	19.4108	4.02055	7.86442	31.7207	61.0493	38.6194	7.03634	15.3999	7.09392	0	6.32293	22.4205	12.4121	0.553604	-0.853074	0.360978	0.64482	unchanged
meta_457	Caffeoylcycloartenol	8.7445	37.1717	0.00451606	104.238	25.3541	24.6384	95.4678	15.067	5.25351	9.20307	62.8332	49.8302	33.3585	39.6091	1.18738	0.247779	0.773211	0.197256	unchanged
meta_458	1-(3-Methylbutanoyl)-6-apiosylglucose	30.8958	37.6972	53.6321	41.8662	61.6035	52.0188	51.3182	76.9814	85.4539	70.3387	68.1114	63.5708	46.2856	69.2957	1.49713	0.582203	0.00617237	1.49071	unchanged
meta_459	(3beta,22E,24R)-Ergosta-4,6,8(14),22-tetraen-3-ol	95.4607	319.771	1287.98	632.732	2484.19	140.463	2363.38	760.103	269.567	167.527	338.93	9895.82	826.767	2299.22	2.78098	1.47559	0.395574	0.605667	unchanged
meta_460	Dynorphin B (6-9)	72.8227	23.2943	97.64	85.7437	133.185	87.6674	218.278	74.9822	126.124	162.02	71.2103	118.955	83.3922	128.595	1.54205	0.624849	0.130087	0.927386	unchanged
meta_461	LysoPE(0:0/15:0)	48.2236	27.3829	110.502	4.53124	139.625	83.1491	30.8247	32.9219	42.1287	52.3635	22.8613	17.2687	68.9022	33.0615	0.479832	-1.0594	0.152101	0.953626	unchanged
meta_462	Colupdox a	121.477	52.0797	131.952	90.9475	207.374	165.23	405.493	119.3	180.962	211.558	174.247	343.089	128.177	239.108	1.86546	0.89953	0.0619233	1.155	unchanged
meta_463	4-Hydroxydiphenylamine	69.331	48.8629	41.9767	48.4709	34.9666	46.4245	71.1442	82.8832	52.5786	76.815	57.6838	48.1767	48.3388	64.8803	1.3422	0.424599	0.0508945	1.15431	unchanged
meta_464	1-Pyrroline-5-carboxylic acid	329.124	267.831	278.627	335.124	319.082	278.107	368.217	420.929	386.681	381.893	306.634	330.218	301.316	365.762	1.21388	0.279628	0.0124559	1.41217	unchanged
meta_465	Misoprostol	384672	303806	291157	255346	241849	258453	312659	366372	252198	344589	302208	274844	289214	308812	1.06776	0.0945912	0.49292	0.451975	unchanged
meta_466	dUDP	44.4809	46.2485	76.2206	51.156	65.6697	57.2647	59.5074	113.949	75.0677	83.6367	67.65	53.5943	56.8401	75.5676	1.32948	0.410858	0.102787	1.00811	unchanged
meta_467	L-gamma-glutamyl-L-isoleucine	389.543	406.177	247.975	302.972	166.579	349.411	309.573	449.669	313.871	355.038	340.316	234.38	310.443	333.808	1.07526	0.10469	0.630811	0.295803	unchanged
meta_468	2,3-Dihydro-2,3-dihydroxy-4-(4-hydroxyphenyl)-1H-phenalen-1-one	854.476	684.817	816.206	753.417	888.937	970.469	1012.58	1246.82	819.72	1445.48	1438.76	1072.62	828.054	1172.66	1.41617	0.501994	0.0177601	1.4285	unchanged
meta_469	Neriantogenin	162.409	181.337	117.609	121.228	116.365	94.2982	163.132	176.11	102.931	145.163	147.307	153.264	132.208	147.985	1.11933	0.162641	0.37046	0.637851	unchanged
meta_470	41-O-demethylrapamycin	1263.25	1972.18	4.05061	85.8084	99.2285	74.0543	58.6157	0	96.1226	0	327.37	324.202	583.094	134.385	0.230469	-2.11736	0.247533	0.717934	unchanged
meta_471	Glandulone B	291.202	252.992	186.366	171.984	153.51	133.285	210.125	254.94	241.8	204.003	232.627	207.19	198.223	225.114	1.13566	0.183531	0.346635	0.655625	unchanged
meta_472	Torvoside B	298.127	174.718	720.079	453.014	914.385	476.001	861.595	422.912	673.954	1094.94	688.764	1157.86	506.054	816.671	1.6138	0.690464	0.0790378	1.08237	unchanged
meta_473	Octadecanedioic acid	5.55861	7.53017	9.27039	0.0473772	1.16481	4.47215	6.99656	2.63996	1.2619	0	3.62426	0.446754	4.67392	2.4949	0.533793	-0.905647	0.25681	0.739169	unchanged
meta_474	MG(0:0/20:3(11Z,14Z,17Z)/0:0)	104139	116638	69549.7	84736.8	71603.7	58113.2	92714.2	100783	139977	78520.3	91835.1	89923	84130	98958.9	1.17626	0.234208	0.267306	0.73483	unchanged
meta_475	3-Hydroxy-beta-ionol 3-[glucosyl-(1->6)-glucoside]	0	0	16.0941	0	8.50169	9.78552	38.1993	0	7.94572	34.4148	25.903	29.2094	5.73022	22.612	3.9461	1.98043	0.0428368	1.25123	up
meta_476	Tauroursodeoxycholic acid	294.553	221.19	772.901	409.436	1014.06	785.866	1117.24	300.535	654.876	1009.09	683.616	1448.89	583	869.042	1.49064	0.57593	0.205483	0.804861	unchanged
meta_477	Hexaethylene glycol	10.1574	14.2724	0	0	2.28402	30.3145	1.82771	17.8563	184.799	22.2066	0	0.925745	9.50472	37.9358	3.99126	1.99685	0.384917	0.552164	unchanged
meta_478	4-Hydroxy-5-(3',4',5'-trihydroxyphenyl)-valeric acid-O-methyl-O-glucuronide	21.3631	2.481	9.55305	3.6758	12.9691	4.40267	10.3268	19.6394	6.28556	2.44208	7.68116	0	9.07412	7.72917	0.851782	-0.231444	0.748445	0.223049	unchanged
meta_479	4-Hydroxy-2,6,6-trimethyl-3-oxo-1,4-cyclohexadiene-1-carboxaldehyde	157.503	74.9981	92.1773	66.9922	81.9572	97.6873	128.595	171.588	108.169	126.348	75.1402	73.1872	95.2192	113.838	1.19553	0.257654	0.377374	0.535687	unchanged
meta_480	Oxalosuccinic acid	17.4223	13.9466	0	12.6533	15.1619	0	12.6418	13.9361	23.1057	25.6678	9.07862	23.8644	9.864	18.0491	1.82979	0.871681	0.084914	1.10213	unchanged
meta_481	Nebivolol	1133.07	686.486	422.728	410.723	291.092	450.241	655.154	1414.51	362.467	677.788	430.984	330.585	565.724	645.249	1.14057	0.189756	0.709687	0.239896	unchanged
meta_482	Captopril-cysteine disulfide	206.116	183.546	102.341	124.852	94.9352	127	146.388	219.339	264.931	177.885	132.089	92.9407	139.798	172.262	1.23222	0.301259	0.327477	0.616566	unchanged
meta_483	Glycyl-Glutamine	27.8835	30.2181	45.0044	79.6841	60.7756	41.5964	80.9715	74.5046	91.6772	80.591	70.0951	69.2747	47.527	77.8523	1.63807	0.711993	0.0109679	1.49235	up
meta_484	Eicosenoic acid	15292.8	14239	8853.71	8509.73	10189.8	7738.68	12122.7	12187.6	9818.62	10439.1	10663.9	10754.3	10804	10997.7	1.01793	0.0256428	0.891323	0.142715	unchanged
meta_485	Lycopersiconol	65751.7	93740.3	120970	128601	168198	104527	150503	106191	137522	142119	146795	179423	113631	143759	1.26513	0.339291	0.113283	1.01666	unchanged
meta_486	2,4-Heptadecanedione	0.80851	0.993219	4.15032	0.788308	0	0	0	0	5.60039	0	5.51292	2.27769	1.12339	2.23183	1.98669	0.990367	0.411172	0.537903	unchanged
meta_487	(3b,6b,8b,12a)-8,12-Epoxy-7(11)-eremophilene-6-angeloyloxy-8,12-dimethoxy-3-ol	36.8704	38.6021	38.859	49.5117	44.1489	52.7782	59.4481	73.1249	35.2222	53.4271	53.846	101.414	43.4617	62.747	1.44373	0.529802	0.0919758	1.10667	unchanged
meta_488	Glisoflavanone	0	0	0	0	5.08587	0	0	0	0	0	0	0	0.847645	0	0	#DIV/0!	0.363217	0.572915	unchanged
meta_489	Smilagenone	10330.2	7723.73	4692.79	5315.37	3330.49	4177.36	6171.91	12097.6	12153.6	8580.92	7409.46	4251.75	5928.32	8444.22	1.42439	0.510341	0.167587	0.860154	unchanged
meta_490	4Alpha-hydroxymethyl-5alpha-cholesta-8,24-dien-3beta-ol	848.225	1575.61	1423.23	1548.76	3031.68	954.793	1420.99	1510.36	1750.89	1308.5	2010.72	5029.21	1563.72	2171.78	1.38886	0.473899	0.386395	0.624324	unchanged
meta_491	Alprenolol	29.3814	86.1755	93.6032	51.7736	81.505	60.5765	179.331	63.0782	67.9644	58.4941	106.151	152.549	67.1692	104.595	1.55718	0.638938	0.14874	0.946044	unchanged
meta_492	Neuromedin N (1-4)	865.521	1116.67	409.182	1084.13	472.679	160.286	378.451	489.998	621.846	809.965	744.35	747.324	684.745	631.989	0.922955	-0.115668	0.771875	0.126023	unchanged
meta_493	9-Decenoic acid	68.7503	66.4823	23.6539	30.2019	44.1454	37.5994	39.5744	26.761	35.3491	16.7845	48.1891	35.9194	45.1389	33.7629	0.747979	-0.418931	0.233881	0.729454	unchanged
meta_494	Germacrenone	0	6.31842	15.8325	3.31954	25.0341	0.9248	17.494	4.45176	1.54256	0	0	63.4853	8.57155	14.4956	1.69113	0.757986	0.605899	0.386557	unchanged
meta_495	Cerebronic acid	27455.4	42483.8	647.471	1738.07	995.735	2987.09	1738.81	1542.96	1879.24	668.374	5804.17	2245.73	12717.9	2313.21	0.181886	-2.45889	0.214579	0.784569	unchanged
meta_496	Nicotine imine	4.51635	0.780824	40.7052	9.19136	36.4776	16.1558	25.2566	13.152	12.5624	25.1954	18.9572	39.2567	17.9712	22.3967	1.24626	0.317601	0.594153	0.360738	unchanged
meta_497	N,O-Didesmethylvenlafaxine glucuronide	336.12	1110.8	1657.3	5643.62	23389.6	897.216	2786.8	714.175	5765.48	1025.84	999.891	19745.8	5505.78	5173	0.939559	-0.0899446	0.945497	0.00487031	unchanged
meta_498	11-Hydroxyprogesterone 11-glucuronide	126.579	91.1314	834.118	327.265	828.541	464.611	1094.5	233.652	599.183	991.404	734.729	1242	445.374	815.912	1.83197	0.873396	0.0966379	1.02625	unchanged
meta_499	Tetrahydropteridine	4.41619	6.80298	88.1049	18.4319	88.9829	33.029	77.3238	9.38668	31.8433	66.2496	77.9814	110.083	39.9613	62.1446	1.55512	0.637025	0.330341	0.646633	unchanged
meta_500	LysoSM(d18:1)	1129.55	1022.71	818.27	996.713	2046.31	802.093	1456.54	790.767	2544.5	742.625	574.515	2379.99	1135.94	1414.82	1.24551	0.316733	0.507623	0.459955	unchanged
meta_501	(3S,3'R,4xi)-beta,beta-Carotene-3,3',4-triol	6948	5531.78	1306.59	1951.89	1597.91	1583.78	2475.93	1239.8	3866.99	1517.85	2689.11	2790.06	3153.33	2429.96	0.770601	-0.375944	0.522152	0.395755	unchanged
meta_502	L-alpha-Amino-5-oxo-2(5H)-isoxazolepropanoic acid	3.25461	76.7812	180.133	76.3703	317.753	51.6068	256.125	190.651	51.7307	56.8421	109.147	1008.84	117.65	278.889	2.3705	1.24519	0.343141	0.669737	unchanged
meta_503	3-Indolebutyric acid	2.73903	8.71112	5.1367	0	0	0	36.1286	25.034	13.013	13.8614	24.8781	18.2073	2.76447	21.8537	7.9052	2.9828	0.00188259	1.72024	up
meta_504	16b-Hydroxystanozolol	89.6859	117.015	56.907	81.7591	55.5446	54.2085	105.091	93.6963	106.154	72.2194	114.329	102.019	75.8533	98.9181	1.30407	0.383022	0.0880243	1.10331	unchanged
meta_505	11-Dodecenoic acid	182.414	179.028	231.037	207.276	213.371	206.247	245.677	322.143	264.046	315.58	246.698	251.308	203.229	274.242	1.34943	0.432345	0.00270356	1.62876	unchanged
meta_506	Pentadecanoylcarnitine	19481.4	31465.9	15155.2	19717.6	17212.1	15505.2	18000.8	28654.8	38280.3	31097.3	21092.3	16893.3	19756.2	25669.8	1.29933	0.377763	0.195447	0.840215	unchanged
meta_507	Estradiol	3.91955	19.0304	0	18.1126	4.07686	8.58711	28.8213	59.4839	8.9283	25.9472	7.38554	5.83832	8.95441	22.7341	2.53887	1.34419	0.172716	0.883098	unchanged
meta_508	10,11-Dihydro-12R-hydroxy-leukotriene E4	618.813	189.312	1011.39	791.619	2745.9	844.114	1973.75	497.347	1452.51	2887.93	838.358	1272.51	1033.52	1487.07	1.43883	0.524899	0.387502	0.567572	unchanged
meta_509	Gemcitabine	23.0266	22.4631	31.6554	41.5471	64.5251	21.8723	48.986	52.8319	99.7188	47.2657	41.9936	48.4058	34.1816	56.5336	1.65392	0.72589	0.0733416	1.09505	unchanged
meta_510	2,6-Dimethoxy-4-methylphenol	23.9341	15.1804	19.9624	20.6058	11.1265	23.3587	29.3363	41.2386	25.1408	28.1431	19.5252	18.9577	19.028	27.0569	1.42196	0.507876	0.0725853	1.05899	unchanged
meta_511	Lucidenic acid K	1210.07	1321.91	685.251	911.271	427.571	1140.84	892.1	998.825	911.444	788.865	1130.82	713.865	949.486	905.986	0.954186	-0.0676569	0.783821	0.200618	unchanged
meta_512	(S)-Succinyldihydrolipoamide	395.75	345.463	325.6	592.481	225.614	431.94	392.227	565.573	348.599	507.657	388.617	344.305	386.141	424.496	1.09933	0.136622	0.554304	0.350297	unchanged
meta_513	Cinnamoylglycine	80029.9	87903.7	90839.6	93676.6	106331	97017	102293	131781	109364	131867	117389	109333	92632.9	117004	1.2631	0.336966	0.00353614	1.58597	unchanged
meta_514	D6-Ambrettolide	36.919	30.632	291.266	87.003	233.336	81.594	314.783	78.2884	122.701	233.35	155.815	336.346	126.792	206.88	1.63166	0.706337	0.224352	0.783	unchanged
meta_515	6-Oxopiperidine-2-carboxylic acid	27.1873	24.702	14.7462	11.8392	12.44	17.9616	22.7975	41.3262	21.957	28.841	23.4135	17.0394	18.146	25.8957	1.42707	0.513059	0.106544	0.998615	unchanged
meta_516	Asparasaponin II	61.7996	108.172	0	14.3734	90.2101	66.8069	50.6981	27.3587	0	26.419	0	27.3322	56.8936	21.968	0.386124	-1.37286	0.107832	0.988799	unchanged
meta_517	Cyclolinopeptide F	64.1027	208.163	163.795	112.097	172.808	155.631	91.5125	42.665	31.7308	96.5073	29.0596	31.9462	146.099	53.9036	0.368952	-1.4385	0.00493971	1.54561	down
meta_518	Tetranor 12-HETE	28.556	35.3749	66.1916	60.1851	89.1429	53.2586	51.2847	58.8756	69.4276	78.9682	89.0989	87.2077	55.4515	72.4771	1.30704	0.386298	0.153859	0.921914	unchanged
meta_519	1,24-Tetracosanediol	108.774	73.5321	55.7589	55.8919	55.3178	56.7365	88.2474	90.7753	62.2522	75.2694	47.6363	80.7553	67.6686	74.156	1.09587	0.132077	0.569823	0.379781	unchanged
meta_520	Bisacurone epoxide	16.3085	13.493	74.511	35.6979	82.1063	23.2097	72.0442	43.7061	35.1585	34.7468	26.2707	95.8571	40.8877	51.2973	1.25459	0.327213	0.542201	0.420319	unchanged
meta_521	beta-Thujaplicin	24.1882	47.0725	47.0953	33.8542	43.9077	23.1807	59.0967	45.1536	38.917	46.2369	66.9723	62.1799	36.5498	53.0928	1.45262	0.538653	0.0276	1.33664	unchanged
meta_522	9,10,13-Trihydroxystearic acid	36.3293	8.5186	46.5013	27.3774	77.0606	26.916	75.2627	29.3871	51.008	63.5913	41.2562	76.3961	37.1172	56.1502	1.51278	0.597204	0.152298	0.91058	unchanged
meta_523	Avenoleic acid	395.439	592.984	545.311	571.181	807.601	484.74	770.968	612.497	797.049	720.081	745.541	939.87	566.209	764.334	1.34991	0.432868	0.0205819	1.38572	unchanged
meta_524	Tricin 7-glucoside	332.02	366.375	441.171	256.233	645.605	609.608	553.396	605.418	417.975	754.779	908.861	643.344	441.835	647.295	1.46501	0.550915	0.0538657	1.16281	unchanged
meta_525	N5-(3,4-Dioxo-1,5-cyclohexadien-1-yl)-L-glutamine	294.954	201.649	151.224	191.321	149.781	183.919	193.191	243.396	242.664	203.663	161.798	157.769	195.475	200.414	1.02527	0.035999	0.856523	0.0971947	unchanged
meta_526	Eriodictin	102.74	89.6259	76.7817	85.0723	86.0673	71.326	73.0015	121.478	83.8429	100.024	73.0955	43.6369	85.2689	82.5131	0.967681	-0.0473964	0.820933	0.151342	unchanged
meta_527	5,7-Dihydroxy-3',4'-dimethoxy-8-(3-hydroxy-3-methylbutyl)-isoflavone 7-glucoside	207.675	398.54	262.261	639.447	429.408	345.536	171.912	520.882	651.356	667.795	510.663	275.729	380.478	466.389	1.2258	0.293722	0.424702	0.524601	unchanged
meta_528	L-Agaridoxin	383.268	359.1	253.993	343.623	268.411	335.078	411.927	494.365	386.762	434.913	357.739	357.28	323.912	407.164	1.25702	0.330008	0.0196009	1.32996	unchanged
meta_529	3,3-Dimethyl-1,2-dithiolane	3.54891	13.6872	6.2091	1.59943	0.419017	2.20104	0.0152097	0.0732683	0.021756	0.0759177	0.00502022	0	4.61078	0.031862	0.00691032	-7.17703	0.069441	1.15998	unchanged
meta_530	3-carboxy-4-methyl-5-propyl-2-furanpropanoate	1501.67	1381.27	1679.17	1546.44	1471.73	1522.72	2067.16	2429.09	1996.25	2420.23	2006.47	1794.49	1517.17	2118.95	1.39665	0.481969	0.00129672	1.73964	unchanged
meta_531	Acaciabiuronic acid	0	0	0	0	0	0	0	0	0	0	0	0	0	0	1	0		0	unchanged
meta_532	5-Hexyltetrahydro-2-oxo-3-furancarboxylic acid	152.012	131.175	156.916	157.246	200.747	146.345	163.3	125.768	132.236	110.525	120.371	188.417	157.407	140.103	0.890071	-0.168008	0.28909	0.658311	unchanged
meta_533	Cortolone	28.2692	21.556	85.954	76.4075	186.419	87.8537	251.087	183.121	195.228	353.402	158.875	220.885	81.0765	227.1	2.80105	1.48597	0.00302171	1.58427	up
meta_534	2,2,4,4,-Tetramethyl-6-(1-oxopropyl)-1,3,5-cyclohexanetrione	40.6341	81.6243	117.267	64.1705	84.3604	65.9613	106.054	73.8098	55.8808	81.5862	110.689	131.087	75.6696	93.1845	1.23147	0.300376	0.281753	0.722328	unchanged
meta_535	12b-Hydroxy-5b-cholanoic acid	44.4799	46.5301	65.1182	36.0561	28.4114	34.7315	54.5458	90.1771	54.642	76.1717	55.4981	46.4672	42.5545	62.917	1.4785	0.564136	0.0407574	1.21286	unchanged
meta_536	Polysorbate 60	5501.08	2684.84	904.607	1020.64	1222.33	932.092	1498	2639.5	1763.57	1288.79	1271.6	2196.03	2044.26	1776.25	0.868894	-0.202748	0.742114	0.198843	unchanged
meta_537	3a,7a-Dihydroxy-5b-cholestanate	214.327	126.028	102.999	164.482	200.777	153.864	179.16	47.7451	132.808	73.1115	104.674	150.913	160.413	114.735	0.715251	-0.483478	0.116978	0.970494	unchanged
meta_538	Antipyrine	86.0036	53.3875	11.5363	14.8828	2.10358	4.06008	94.1141	70.1055	40.9872	81.7233	114.698	61.9619	28.6623	77.265	2.6957	1.43066	0.0197984	1.36985	up
meta_539	PS(18:0/18:0)	9081.81	11041.8	20714.1	16088.3	10331.1	10733.6	8203.14	9833.11	8659.5	8896.76	11544.6	10536.2	12998.5	9612.22	0.739489	-0.435399	0.127066	1.00264	unchanged
meta_540	Tetracosahexaenoic acid	26.1039	81.8519	123.406	39.8664	70.8503	40.289	135.81	138.228	72.7757	122.684	135.438	108.283	63.728	118.87	1.86527	0.899383	0.0133643	1.43796	up
meta_541	Eicosapentaenoyl Ethanolamide	38.3748	8.67185	23.9122	44.6206	79.4175	56.2811	94.6295	50.304	41.2547	117.466	47.4244	101.419	41.8797	75.4163	1.80078	0.848625	0.0758648	1.0868	unchanged
meta_542	Ethyl 7-epi-12-hydroxyjasmonate glucoside	0	19.5294	32.5512	8.59393	0	14.6684	4.54777	0.880008	10.3714	18.1794	8.80386	32.5033	12.5571	12.5476	0.999241	-0.00109515	0.998927	0.0110322	unchanged
meta_543	1-(3-Methyl-2-butenoyl)-6-apiosylglucose	108.294	82.4066	104.423	97.837	132.045	130.787	137.662	141.707	107.723	290.885	143.755	133.614	109.299	159.224	1.45678	0.542782	0.126046	0.995234	unchanged
meta_544	Betalamic acid	55.59	65.971	101.545	177.301	229.981	116.533	158.021	92.071	301.974	294.729	222.383	183.435	124.487	208.769	1.67704	0.745914	0.0801429	1.07305	unchanged
meta_545	Tafluprost	468.386	632.331	190.442	380.3	46.7592	502.225	69.6066	65.4669	158.594	21.1107	403.584	45.1479	370.074	127.252	0.343855	-1.54013	0.0482391	1.20157	down
meta_546	Gravacridonediol glucoside	57.9266	18.2538	34.3466	36.4082	32.9623	24.5399	78.1034	194.758	82.1921	150.257	62.2655	45.0687	34.0729	102.108	2.99674	1.58339	0.0336447	1.33876	up
meta_547	Gentiobiosyl 2-methyl-6-oxo-2E,4E-heptadienoate	5482.81	3165.96	3405.99	3800.37	1928.43	3024.2	3819.03	6771.09	2137.49	4414.16	3032.03	2407.63	3467.96	3763.57	1.08524	0.118016	0.734045	0.206015	unchanged
meta_548	Hydroxyphenylacetylglycine	3284.1	3527.59	3964.08	2724.11	4564.65	2801.99	4965.57	4733.35	4669.4	5851.75	5136.58	6828.99	3477.75	5364.27	1.54245	0.625227	0.0018433	1.66929	up
meta_549	NNAL-N-glucuronide	1963.77	1019.67	1170.05	1219.89	1664.33	1639.8	877.404	1099.27	771.079	923.067	665.069	821.795	1446.25	859.614	0.594374	-0.750558	0.00895778	1.55991	down
meta_550	4-Oxo-9-cis-retinoyl-beta-glucuronide	5.89164	0.967708	32.3709	15.6476	64.7918	30.5442	68.6005	0	46.9575	87.6714	51.7496	42.6027	25.0356	49.5969	1.98105	0.986268	0.141327	0.917938	unchanged
meta_551	(Z)-9-Heptadecenoic acid	30.8795	43.3166	53.7791	44.094	62.2456	21.6889	46.7059	38.7453	73.2378	53.7011	67.4331	86.369	42.6673	61.032	1.43042	0.516436	0.0814864	1.11664	unchanged
meta_552	PGP(16:0/22:6(4Z,7Z,10Z,13Z,16Z,19Z))	130.956	63.6647	58.5122	46.6297	63.7291	51.6415	97.1718	122.921	53.6132	55.3191	61.837	84.4347	69.1888	79.216	1.14493	0.195254	0.566904	0.380087	unchanged
meta_553	PA(16:0/16:0)	848.877	336.984	183.734	391.713	589.517	451.976	350.426	86.147	377.979	88.8341	356.437	442.494	467.134	283.72	0.607363	-0.719369	0.140585	0.921857	unchanged
meta_554	Cyclopassifloside VII	1.25795	11.9154	9.28889	11.9024	11.2151	12.1399	7.99368	0.94905	9.22432	8.08901	2.34168	5.46325	9.61995	5.67683	0.59011	-0.760943	0.106333	1.00533	unchanged
meta_555	Osmaronin	80.5219	88.5292	66.7737	79.7648	92.0325	58.2435	93.1375	74.0067	103.703	74.2865	108.036	123.187	77.6443	96.0595	1.23717	0.307049	0.0873165	1.11569	unchanged
meta_556	Schleicherastatin 6	434.532	560.323	221.738	357.951	227.158	236.107	261.699	466.953	618.631	436.452	298.786	193.135	339.635	379.276	1.11672	0.159263	0.65241	0.308464	unchanged
meta_557	noracymethadol	2187.79	1344.11	1231.69	987.698	659.55	1093.01	1576.86	3615.98	2050.64	2961.52	1614.02	1372.13	1250.64	2198.52	1.75792	0.813868	0.0551966	1.16613	unchanged
meta_558	Pseudouridine	115.884	192.45	93.0649	90.2233	20.785	108.023	74.0479	177.11	78.3734	158.29	108.029	37.8962	103.405	105.625	1.02146	0.0306379	0.944906	0.0486504	unchanged
meta_559	(-)-cis-Rotenolone	381.697	355.368	223.575	337.629	178.853	295.632	323.269	500.276	290.84	300.863	392.329	265.033	295.459	345.435	1.16915	0.225457	0.324336	0.625489	unchanged
meta_560	Biotin amide	31.0488	24.0094	34.1732	33.6294	32.0344	32.3898	36.8496	55.316	52.8995	48.917	49.3231	51.8478	31.2142	49.1922	1.57596	0.656228	0.000375214	1.78386	up
meta_561	Dimethylethanolamine	22.5416	19.0709	17.4856	18.3046	13.6128	19.8279	21.4378	30.367	23.9293	24.2911	19.662	16.8384	18.4739	22.7543	1.2317	0.30065	0.0911699	1.01426	unchanged
meta_562	6-C-Fucosylluteolin	47.3431	37.0278	49.181	57.7316	66.3676	60.6104	57.0808	78.4265	47.207	87.4146	75.1935	60.6647	53.0436	67.6645	1.27564	0.351221	0.0843746	1.05798	unchanged
meta_563	Polypodoside A	51.037	21.1055	78.9397	80.1511	90.1351	86.0523	108.551	73.2154	62.2702	81.9363	34.2801	38.0948	67.9034	66.3913	0.97773	-0.0324913	0.925624	0.120287	unchanged
meta_564	7-Hydroxydehydroglaucine	2.24009	29.9423	19.1734	18.1105	60.6051	16.3182	31.3071	23.4257	59.8041	37.5794	37.062	129.269	24.3982	53.0746	2.17534	1.12124	0.151862	0.963146	unchanged
meta_565	Oleyl alcohol	2152.35	3715.42	58.6595	119.434	67.2583	220.478	179.975	67.0186	110.358	25.5151	404.353	174.846	1055.6	160.344	0.151899	-2.71882	0.213795	0.78491	unchanged
meta_566	Dehydrophytosphingosine	4.69275	12.3728	20.9997	7.1636	11.0503	7.87101	23.2267	20.664	10.3685	10.2191	3.72737	11.8552	10.6917	13.3435	1.24802	0.319645	0.500536	0.433698	unchanged
meta_567	Docosatrienoic acid	0	0.980129	0.228608	0	0.827576	0	2.12806	0	0.000349039	0	1.94925	0.924645	0.339385	0.833718	2.45655	1.29663	0.306614	0.705019	unchanged
meta_568	LysoPE(22:2(13Z,16Z)/0:0)	94.3671	179.245	43.0159	115.612	83.4429	5.37758	50.0801	45.829	115.537	136.614	128.907	159.761	86.8435	106.121	1.22198	0.289224	0.55106	0.47257	unchanged
meta_569	15-deoxy-delta12,14-Prostaglandin J2-2-glycerol ester	2.67873	2.42196	1.96963	2.10989	1.15614	1.12784	2.57446	3.63554	4.07218	4.23341	1.66403	1.51547	1.9107	2.94918	1.54351	0.626213	0.1009	1.02544	unchanged
meta_570	Tetracosatetraenoic acid (24:4n-6)	2084.46	1132.78	483.245	389.264	242.283	246.005	393.735	1160.06	659.065	582.119	514.193	360.535	763.007	611.618	0.801589	-0.319065	0.651016	0.2859	unchanged
meta_571	Prolyl-Glutamate	68.1853	55.7326	75.8272	66.2817	68.8316	65.352	86.1736	109.835	95.5157	107.601	92.5152	85.7704	66.7017	96.2352	1.44277	0.528841	0.000298321	1.77989	unchanged
meta_572	Lucidone A	6.55726	38.7179	475.521	158.039	692.111	48.0277	719.801	123.516	100.042	86.1584	196.039	1183.39	236.496	401.491	1.69767	0.763552	0.469136	0.507511	unchanged
meta_573	(3b,16b,20R)-Pregn-5-ene-3,16,20-triol 3-glucoside	20.9323	92.8529	75.8138	60.8825	120.995	0	7.51607	0.000220219	0	58.9325	22.0634	16.95	61.9127	17.577	0.2839	-1.81654	0.0658304	1.08033	unchanged
meta_574	(2E)-Decenoyl-ACP	19.7906	15.1777	11.2529	11.8473	19.7253	19.6759	1.81187	5.29836	2.75364	5.62716	4.08771	5.83494	16.245	4.23561	0.260734	-1.93935	0.000342688	1.8386	down
meta_575	Digoxigenin	151.36	160.462	99.5633	79.9152	54.304	123.013	47.4405	51.6293	67.128	58.5505	88.8991	53.9498	111.436	61.2662	0.549786	-0.863057	0.0297552	1.34579	down
meta_576	trans-Ferulic acid	71.7972	84.2509	87.8693	113.335	121.696	120.146	80.645	98.1582	97.8154	115.909	106.122	101.069	99.8491	99.9531	1.00104	0.00150139	0.991857	0.00415588	unchanged
meta_577	Dihydromaleimide beta-D-glucoside	24.3898	3.39547	13.4115	41.1948	42.8615	28.3545	10.5549	17.5353	52.752	31.5935	31.2209	33.3842	25.6013	29.5068	1.15255	0.204833	0.662144	0.27448	unchanged
meta_578	(2S,3R,4R)-3,4,4'-Trihydroxyflavan	67.9986	64.603	57.9699	64.3619	49.9928	59.2476	68.1489	80.5772	71.7154	82.3169	59.939	44.5456	60.6956	67.8738	1.11827	0.161263	0.293439	0.659436	unchanged
meta_579	Octyl gallate	157.23	167.56	251.719	127.352	154.83	199.469	304.449	231.625	191.622	189.924	284.684	193.517	176.36	232.637	1.3191	0.399556	0.0672044	1.08155	unchanged
meta_580	4-O-Methylmelleolide	5192.55	3559.47	4867.77	2604.94	2372.25	4097.21	4325.07	14892.7	5849.2	7573.88	3437.35	3008.76	3782.36	6514.48	1.72233	0.784363	0.197213	0.83233	unchanged
meta_581	Bufotenine O-glucoside	2.74573	0	117.444	19.2233	129.844	45.4135	142.895	15.2239	69.6429	140.328	58.3646	107.314	52.445	88.9615	1.69628	0.762376	0.269588	0.707659	unchanged
meta_582	6-Thioguanosine monophosphate	46.0357	52.0965	51.5619	54.1987	55.2433	65.2931	69.3438	94.3018	85.9143	76.4681	85.8353	72.8659	54.0715	80.7882	1.4941	0.579275	0.000308533	1.76357	unchanged
meta_583	Hydroxytyrosol 1-O-glucoside	114.936	372.075	669.025	298.17	1158.56	174.073	1129	921.496	144.886	159.318	392.259	5103	464.474	1308.33	2.81679	1.49405	0.332287	0.687488	unchanged
meta_584	Petunidin 3-glucoside	520.624	380.854	569.226	509.819	880.321	451.447	637.829	687.786	589.7	788.236	467.203	518.052	552.049	614.801	1.11367	0.155325	0.480889	0.47415	unchanged
meta_585	3-O-p-trans-Coumaroylalphitolic acid	443.082	711.715	865.389	1581.99	825.554	740.233	577.806	410.49	791.032	767.257	538.003	391.116	861.328	579.284	0.672548	-0.572291	0.143821	0.951839	unchanged
meta_586	Gamma-Butyrolactone	67.9183	65.3675	36.8139	41.1223	51.3039	46.5421	73.7231	66.6611	65.8549	62.1625	63.0844	56.5041	51.5113	64.665	1.25535	0.328095	0.054536	1.21958	unchanged
meta_587	28-Hydroxymangiferonic acid	842.778	1184.9	1335.66	1079.8	2119.22	806.3	2184.69	624.381	996.928	1557.4	1471.73	2629.81	1228.11	1577.49	1.28448	0.361189	0.3584	0.645252	unchanged
meta_588	(3beta,17alpha,23S)-17,23-Epoxy-3,29-dihydroxy-27-norlanost-8-en-24-one	126.014	50.521	327.865	201.835	353.526	173.304	373.686	114.583	203.52	332.44	154.571	306.819	205.511	247.603	1.20482	0.268817	0.526223	0.409698	unchanged
meta_589	Sterebin B	377.391	186.294	494.608	478.758	691.217	329.733	740.377	508.152	675.018	812.831	451.814	688.96	426.333	646.192	1.5157	0.599981	0.0356764	1.24471	up
meta_590	Dihydroisomorphine-6-glucuronide	1.73167	5.43509	123.062	9.13328	77.2349	75.5593	126.915	11.2471	48.5091	118.919	166.749	129.114	48.6928	100.242	2.05867	1.04171	0.132551	0.931864	unchanged
meta_591	Alanyl-Tyrosine	29.6282	18.3774	11.257	14.186	10.1164	13.2359	27.7665	35.8815	20.1101	17.1063	23.9546	12.7994	16.1335	22.9364	1.42166	0.507581	0.158437	0.871666	unchanged
meta_592	N(6)-(Octanoyl)lysine	64.4101	143.088	37.4644	417.865	115.208	110.785	39.8665	91.8557	325.099	242.54	217.455	74.5833	148.137	165.233	1.11541	0.157575	0.818745	0.148179	unchanged
meta_593	Delphinidin 3-arabinoside	65.6257	11.3144	19.7748	60.9326	42.0643	38.3439	9.68915	41.4935	25.7037	28.3545	12.7098	19.4846	39.676	22.9059	0.577323	-0.792549	0.134079	0.975063	unchanged
meta_594	arabinofuranosylguanine	9042.13	7451.66	7721.82	7431.57	8687.66	7002.28	11222.8	11315.7	9084.97	10384.9	9183.6	8339.6	7889.52	9921.93	1.25761	0.330684	0.00859277	1.48652	unchanged
meta_595	gamma-L-Glutamyl-S-(2-carboxy-1-propyl)cysteinylglycine	1154.96	1129.35	1026.68	1207.77	1078.31	1191.2	1427.48	1868.27	1331.88	1711.5	1537.42	1361.17	1131.38	1539.62	1.36083	0.444491	0.00411002	1.65565	unchanged
meta_596	Ustiloxin C	0	0	284.791	10.1567	262.618	0	546.764	0	0	0	11.8678	1047.52	92.9277	267.692	2.88065	1.52639	0.389345	0.59904	unchanged
meta_597	N-Acetyl-3-hydroxyprocainamide	39.4747	74.4688	270.297	85.1793	199.029	59.7057	338.063	94.4403	228.633	861.791	448.215	457.14	121.359	404.714	3.33485	1.73762	0.045663	1.27736	up
meta_598	Avocadyne 2-acetate	13862.6	10622.2	11400.2	7870.34	7680	8711.28	13284.8	20030.9	10115.4	15501.3	12035.5	13933.6	10024.4	14150.2	1.41157	0.497305	0.0382919	1.24295	unchanged
meta_599	2-Hydroxy-imipramine glucuronide	5.95496	14.5496	54.7823	20.5275	91.2902	25.0926	87.9522	32.4882	46.1138	97.7305	67.5679	125.581	35.3662	76.2389	2.1557	1.10816	0.0592829	1.16658	unchanged
meta_600	5-Ethyl-1,2,3,4,5,6-hexahydro-7H-cyclopenta[b]pyridin-7-one	0	0	0	0	0	0	0	0	0	0	0	0	0	0	1	0		0	unchanged
meta_601	Paxilline	36.4066	58.6259	18.6642	23.4096	0.0587918	17.3214	132.462	39.1546	19.8817	2.32706	14.0016	1.29491	25.7477	34.8537	1.35366	0.436865	0.690641	0.251777	unchanged
meta_602	Liquiritin	97.3155	73.2487	87.7226	92.1113	88.8946	83.3721	102.595	95.8602	93.2768	135.52	71.6124	69.9644	87.1108	94.8049	1.08832	0.122109	0.484747	0.439621	unchanged
meta_603	Sialyl Lex tetra	30.025	34.1935	106.145	73.1699	44.8559	56.8877	133.559	42.1191	59.9051	67.0522	116.1	44.2751	57.5462	77.1684	1.34098	0.423289	0.341347	0.583265	unchanged
meta_604	4-(2-Aminophenyl)-2,4-dioxobutanoic acid	23994.1	35304.5	21415.5	20574.1	10604.7	17971.9	9773.78	22125.4	11307.4	17037.1	14882.2	9067.73	21644.1	14032.3	0.648318	-0.625227	0.0846966	1.04803	unchanged
meta_605	Citrulline	47128.7	45490.9	50565.6	44507.5	49570.3	49676.9	53012.2	70655.7	51758	64703.2	53153.2	50753.5	47823.3	57339.3	1.19898	0.26181	0.0363019	1.30864	unchanged
meta_606	Encelin	206.832	221.915	197.751	333.228	161.955	237.15	422.487	560.096	343.001	358.908	205.667	306.305	226.472	366.077	1.61644	0.692816	0.0351813	1.26315	up
meta_607	Dihydrojasmonic acid	47.5393	64.0563	52.3061	79.9487	94.4408	51.2813	44.4054	22.8467	50.5355	71.7066	45.0511	65.1126	64.9288	49.943	0.769196	-0.378576	0.179949	0.796279	unchanged
meta_608	PE(18:2(9Z,12Z)/P-18:1(11Z))	6.44876	27.7978	67.7619	47.9216	102.667	89.2085	57.3644	7.1723	77.3488	28.8816	64.7474	29.688	56.9675	44.2004	0.775888	-0.366081	0.50678	0.463722	unchanged
meta_609	O-Desmethyltramadol	51.2065	57.8904	67.3638	53.5803	71.0526	54.1637	66.5104	103.087	69.8673	70.6486	70.9684	78.5821	59.2095	76.6106	1.29389	0.371715	0.026698	1.33836	unchanged
meta_610	Phenylmethyl 2-methylpropanoate	29.666	32.2297	3.40966	3.92213	0	5.76874	0.947542	6.21163	4.92071	3.87008	6.78264	8.60992	12.4994	5.22375	0.417921	-1.2587	0.275581	0.690152	unchanged
meta_611	Ginsenoyne F	505.124	544.942	258.8	271.464	255.577	175.48	884.417	326.947	1352.01	280.669	469.201	286.129	335.231	599.896	1.7895	0.839557	0.205939	0.817213	unchanged
meta_612	Yuzu lactone	9.18418	33.0645	51.6052	14.0986	77.6801	5.99669	67.5325	29.5959	11.7703	3.76658	15.9745	184.441	31.9382	52.1802	1.63379	0.708218	0.526407	0.46681	unchanged
meta_613	Alpha-Linolenic acid	136.019	182.96	219.596	247.852	314.224	178.298	296.809	255.283	300.167	306.09	307.985	368.738	213.158	305.845	1.43483	0.520878	0.0137465	1.4647	unchanged
meta_614	Grewinol	21.6988	20.9544	83.2588	30.4466	57.2136	18.0451	31.5378	0	0	10.6717	17.2236	5.37729	38.6029	10.8017	0.279817	-1.83745	0.0500533	1.2105	unchanged
meta_615	2-Hydroxyestrone-1-S-glutathione	302.354	225.299	243.038	269.411	213.296	286.897	278.469	320.418	262.821	297.93	282.63	222.272	256.716	277.423	1.08066	0.111916	0.32044	0.576099	unchanged
meta_616	6'-Apiosyllotaustralin	50.9917	37.9143	32.6193	31.8587	16.6776	44.1872	37.0908	58.459	42.5015	43.1179	42.1539	29.5566	35.7081	42.1466	1.18031	0.239164	0.323583	0.590928	unchanged
meta_617	Stachyose	159.781	145.818	239.535	156.974	227.956	213.793	267.55	271.011	190.372	326.753	226.588	276.707	190.643	259.83	1.36292	0.446696	0.0215476	1.32218	unchanged
meta_618	Acrylic acid	458.792	417.786	379.731	532.861	493.859	394.514	569.105	666.464	620.868	616.782	485.859	483.395	446.257	573.746	1.28568	0.362536	0.00946294	1.45287	unchanged
meta_619	Dopamine	44.787	46.2112	27.5966	39.8276	23.0745	43.4781	33.9948	33.9532	28.3495	27.9984	51.963	36.3103	37.4958	35.4282	0.944857	-0.0818323	0.707552	0.24782	unchanged
meta_620	N-Acetyllactosamine	936.464	659.131	510.558	581.159	327.067	608.994	790.907	936.061	666.495	708.275	673.101	556.234	603.896	721.846	1.19531	0.257391	0.257197	0.701955	unchanged
meta_621	Cyclocalopin B	77.4214	29.1284	34.1883	23.0673	30.1346	30.8794	69.2829	32.9657	29.1148	45.3074	20.3217	62.8841	37.4699	43.3128	1.15593	0.209059	0.618572	0.324288	unchanged
meta_622	Avenestergenin A2	13.0745	14.8513	155.021	64.5069	77.9959	0	43.1239	4.02768	0	4.02221	46.9249	223.262	54.2416	53.5602	0.987437	-0.0182401	0.987513	0.0243448	unchanged
meta_623	Ceanothenic acid	94.2408	88.4054	73.9153	109.892	193.9	103.456	118.718	124.195	228.886	119.016	97.9561	185.022	110.635	145.632	1.31633	0.396522	0.223545	0.788616	unchanged
meta_624	Unknown 370	2132.83	1620.01	867.027	543.965	605.908	410.34	1538	1283.01	1125.67	1203.5	1226.06	1458.46	1030.01	1305.78	1.26773	0.342252	0.380888	0.623578	unchanged
meta_625	Cytochalasin Ppho	8.23647	15.7557	103.19	62.0716	113.881	47.1062	82.6381	38.6049	74.624	201.551	117.767	189.465	58.3734	117.442	2.0119	1.00856	0.100787	1.04497	unchanged
meta_626	Cotinine methonium ion	10.1855	35.8536	35.9516	8.43111	25.2929	12.1243	35.8997	10.7442	10.1451	17.8861	24.5209	54.1049	21.3065	25.5502	1.19917	0.262037	0.635827	0.364988	unchanged
meta_627	Mangiferic acid	209.579	116.047	247.362	230.563	326.891	138.416	288.537	169.997	238.339	186.668	189.062	378.289	211.476	241.815	1.14346	0.193409	0.517081	0.449048	unchanged
meta_628	Osthenol	30.1181	34.8008	39.2087	38.5896	43.9788	34.1199	45.6191	41.7193	54.5629	52.7684	49.6725	66.8499	36.8026	51.8654	1.40928	0.494962	0.00626566	1.57357	unchanged
meta_629	L-Histidinol	354.732	293.677	267.819	250.32	200.296	283.499	308.955	477.692	311.91	380.961	281.14	217.832	275.057	329.748	1.19883	0.261633	0.230379	0.747131	unchanged
meta_630	Resolvin D2	115.616	141.454	45.5507	53.1072	24.7535	111.416	29.9282	31.3222	32.7928	16.534	109.377	42.9333	81.9828	43.8145	0.534436	-0.903912	0.137862	0.926393	unchanged
meta_631	Nonanal propyleneglycol acetal	299.094	219.604	117.414	204.29	77.1475	159.053	264.58	259.757	254.767	246.627	205.803	161.534	179.434	232.178	1.29395	0.371782	0.186764	0.831464	unchanged
meta_632	Maltoheptaose	3474.13	2369.9	5289.95	4566.17	4301.63	3652.58	6671.52	3909.66	5502	4429.64	4726.96	2868.98	3942.39	4684.79	1.18831	0.248914	0.299126	0.620622	unchanged
meta_633	L-3-Aminobutyryl-CoA	72.4098	140.53	116.616	115.851	103.197	79.4337	118.805	126.04	137.144	105.899	167.074	126.56	104.673	130.254	1.24439	0.315438	0.0866434	1.09574	unchanged
meta_634	(25R)-3beta,4beta-dihydroxycholest-5-en-26-oate(1-)	0.00991963	5.61079	27.8263	2.04858	11.0849	12.4222	21.7355	2.34481	11.4074	15.3533	21.1716	53.4892	9.83378	20.917	2.12705	1.08886	0.21534	0.812285	unchanged
meta_635	12-hydroxyheptadecanoic acid	56.5787	50.2356	11.4807	19.7023	32.8915	22.8448	26.6017	10.4409	25.9868	12.6817	36.0459	24.7385	32.2889	22.7493	0.704553	-0.505221	0.283433	0.65574	unchanged
meta_636	Pristanal	11.8414	12.3953	47.3689	14.4272	92.8216	2.62644	68.3337	2.63172	7.55817	12.3734	20.0797	566.46	30.2468	112.906	3.73283	1.90027	0.40976	0.592191	unchanged
meta_637	Murrayenol	382.727	400.492	359.283	536.583	453.818	519.443	348.83	480.766	656.94	443.387	414.896	335.356	442.058	446.696	1.01049	0.0150577	0.93641	0.0103022	unchanged
meta_638	Ganoderiol G	2.09036	1.82957	0	2.68455	0	5.13509	1.19369	1.30121	7.9261	0	2.25912	4.63116	1.9566	2.88521	1.47461	0.560333	0.531418	0.370751	unchanged
meta_639	5Z-Octenyl acetate	60.1445	41.6011	10.6785	13.6004	12.8146	17.0828	24.7331	20.3869	24.0557	14.2363	21.8156	21.9463	25.987	21.1957	0.815626	-0.29402	0.591986	0.340163	unchanged
meta_640	Solanocardinol	212.213	79.1305	113.694	107.543	75.8534	173.838	61.2761	161.906	43.758	95.9515	55.1494	114.964	127.045	88.8341	0.699232	-0.516157	0.215486	0.823232	unchanged
meta_641	Xerocomic acid	172.654	141.587	143.307	212.978	211.072	195.509	83.555	130.338	147.266	112.911	87.8216	115.483	179.518	112.896	0.628883	-0.669136	0.00271209	1.61609	down
meta_642	9-(beta-D-Ribofuranosyl)zeatin	169.624	94.3025	77.8891	97.4578	37.1238	66.7041	80.1966	267.543	74.8674	165.247	54.4871	65.7772	90.5169	118.02	1.30384	0.382768	0.496602	0.440204	unchanged
meta_643	Benzoyl glucuronide (Benzoic acid)	3683.02	5395.66	3537.6	3457.83	3763.18	4068.21	4648.59	6492.75	6822.58	5438.26	6520.56	4822.44	3984.25	5790.86	1.45344	0.539471	0.00444432	1.56065	unchanged
meta_644	Prostaglandin J2	51.3361	102.24	82.9313	52.6642	88.7806	82.4892	55.5168	94.0621	70.2983	78.0853	180.433	101.906	76.7402	96.717	1.26032	0.333786	0.348607	0.650873	unchanged
meta_645	3b-Allotetrahydrocortisol	218.905	292.403	4396.21	970.87	1833.26	3135.38	2754.7	647.298	867.685	1686.84	2098.45	2740.23	1807.84	1799.2	0.995222	-0.0069091	0.991406	0.0441937	unchanged
meta_646	5C-aglycone	132.343	109.691	72.9018	93.7772	59.1736	87.0785	92.5985	141.344	114.624	101.384	124.402	79.9911	92.4943	109.057	1.17907	0.23765	0.265265	0.704078	unchanged
meta_647	Enokipodin D	1288.13	1412.96	905.984	1212.79	719.855	1234.54	1227.73	1590.03	1275.99	1307.14	1363.33	1023.32	1129.04	1297.92	1.14958	0.201104	0.228211	0.752432	unchanged
meta_648	L-2-Amino-3-methylenehexanoic acid	83.6064	82.6646	75.708	87.3478	74.6291	94.1042	117.823	147.913	123.183	119.335	104.184	108.768	83.01	120.201	1.44803	0.53409	0.000962085	1.72927	unchanged
meta_649	N-Desmethyltramadol	1879.2	1861.98	1007.09	1411.91	846.578	1575.36	1253.1	1584.13	1360.4	1268.57	1644.15	1164.29	1430.35	1379.11	0.964173	-0.0526364	0.798196	0.177564	unchanged
meta_650	Desmosine	0	65.3704	0	0	65.403	23.5116	26.4529	0	37.3994	0	28.2072	24.1292	25.7142	19.3648	0.753079	-0.409127	0.675521	0.22577	unchanged
meta_651	Levan	84.8437	73.5508	195.816	107.581	415.683	210.829	291.598	199.315	214.727	338.644	319.714	399.715	181.384	293.952	1.62061	0.696536	0.10133	1.04594	unchanged
meta_652	5,8-Tetradecadienoic acid	9.55927	19.3538	11.1865	59.7658	69.5267	31.8472	54.6943	31.2401	40.7747	49.0064	91.8957	130.138	33.5399	66.2914	1.9765	0.982946	0.111743	1.0281	unchanged
meta_653	Butyl (S)-3-hydroxybutyrate glucoside	69.068	50.5036	171.693	72.2782	171.965	116.294	222.427	53.968	150.833	199.36	209.746	243.989	108.634	180.054	1.65744	0.728956	0.0750012	1.09258	unchanged
meta_654	2-Benzylidene-1-heptanol	35.1336	39.2491	15.3589	38.7518	28.2195	32.3169	13.8629	49.1991	84.6244	66.3455	67.9171	12.8997	31.505	49.1415	1.5598	0.641362	0.216229	0.808848	unchanged
meta_655	(4-Hydroxy-3-methoxyphenyl)ethanol	365.587	515.683	348.023	294.16	258.206	126.273	1189.27	326.225	1173.33	265.341	552.596	269.111	317.989	629.312	1.97904	0.984801	0.148828	0.933784	unchanged
meta_656	3-keto-Digoxigenin	0	0	0	0	92.1935	0	0	0	0	0	0	160.122	15.3656	26.6871	1.73681	0.796438	0.722689	0.285664	unchanged
meta_657	Terazosin	751.609	1133.5	592.232	816.808	722.182	276.338	951.438	1017.73	1370.47	832.997	1165.34	1449.33	715.444	1131.22	1.58114	0.660966	0.0210271	1.39023	up
meta_658	Fluspirilene	86.5767	0	110.007	28.2732	0	60.0421	0	0	42.8104	0	31.8387	30.0476	47.4832	17.4495	0.367487	-1.44423	0.18445	0.908661	unchanged
meta_659	Gravacridonol	1938.53	1334.32	1316.46	1672.19	1367.53	1725.62	1787.68	2661.09	1932.47	1942.8	1325.88	1211.37	1559.11	1810.21	1.16106	0.215439	0.322543	0.602239	unchanged
meta_660	11-Methoxynoryangonin	135.123	105.896	85.7677	165.454	150.234	140.959	56.5532	168.421	121.598	99.0256	143.262	160.166	130.572	124.838	0.95608	-0.0647974	0.790549	0.162509	unchanged
meta_661	2-(Methylthio)propane	173.527	168.153	189.911	162.888	214.851	186.671	236.364	293.09	242.616	269.35	214.419	250.962	182.667	251.134	1.37482	0.45924	0.000717243	1.72441	unchanged
meta_662	Cyclodopa glucoside	22.8782	15.7177	7.74729	11.3604	7.50893	20.3833	18.953	53.0881	15.4717	30.8205	14.5799	2.83458	14.266	22.6246	1.58591	0.665315	0.310473	0.642997	unchanged
meta_663	(5E)-6-Oxo-5-(phenylhydrazono)-5,6-dihydro-2-naphthalenesulfonic acid	3.38923	2.99669	0	2.07037	0	2.96779	0.0784268	0	0	0	0	0	1.90401	0.0130711	0.00686504	-7.18652	0.0296144	1.41786	down
meta_664	Citpressine II	6.80997	1.37016	2.05904	14.6494	1.08143	10.0459	12.2119	14.5812	1.59018	1.25806	3.42966	1.89422	6.00264	5.82754	0.970828	-0.0427122	0.958966	0.0876975	unchanged
meta_665	Matricin	34.9599	36.6903	54.2567	33.3812	59.6857	50.7008	92.6264	47.117	43.6904	44.0985	71.6056	87.3839	44.9458	64.4203	1.43329	0.51933	0.0971847	1.05294	unchanged
meta_666	7a,12a-Dihydroxy-5a-cholestan-3-one	121.047	86.3693	39.5232	80.9495	103.974	73.391	76.4405	34.2099	178.966	80.9708	78.394	177.806	84.209	104.465	1.24054	0.310968	0.476266	0.492224	unchanged
meta_667	Dihomo-linoleate (20:2n6)	10.0041	5.13341	8.08633	7.74414	19.9944	7.32173	13.7754	0	28.7772	14.5308	15.5234	31.8883	9.71402	17.4159	1.79286	0.842261	0.180911	0.886497	unchanged
meta_668	Ganoderiol A	247.91	567.114	313.844	519.502	823.94	145.203	374.643	554.991	486.766	443.853	484.269	1701.97	436.252	674.415	1.54593	0.628475	0.334618	0.69533	unchanged
meta_669	1,17-Diamino-4,9,13-triazaheptadecane	2384.99	933.824	19.8362	259.175	0	155.412	0	0	0	0	1751.77	52.2213	625.539	300.665	0.48065	-1.05694	0.512525	0.409753	unchanged
meta_670	DG(18:2(9Z,12Z)/18:3(6Z,9Z,12Z)/0:0)	3456.27	1115.67	411.347	852.596	1036.01	925.342	1093.85	308.637	1013.37	283.571	910.253	810.805	1299.54	736.748	0.56693	-0.818758	0.272102	0.725188	unchanged
meta_671	Sirolimus	180.815	116.641	58.9004	63.1339	53.007	56.0185	61.8173	50.8883	47.9126	54.6312	91.2268	55.4368	88.0859	60.3188	0.684772	-0.546304	0.252437	0.733163	unchanged
meta_672	2-Acetyl-1,5,6,7-tetrahydro-6-hydroxy-7-(hydroxymethyl)-4H-azepine-4-one	64.9701	25.3697	53.1941	43.0387	39.1734	27.7437	70.4238	91.8048	56.1742	67.8883	44.1558	72.7734	42.2483	67.2034	1.59068	0.669641	0.0199862	1.33415	up
meta_673	Riesling acetal	3.22487	4.35809	30.95	19.1792	43.5618	28.3657	32.617	13.97	36.2041	41.9646	27.2608	48.8093	21.6066	33.471	1.54911	0.631437	0.17799	0.849042	unchanged
meta_674	Serratol	1333.24	1133.63	1490.23	1522.8	2636.45	1186.84	1898.92	1120.93	1551.33	1479.32	1614.68	2780.2	1550.53	1740.9	1.12278	0.167069	0.569713	0.416485	unchanged
meta_675	Ganoderic acid I	9.93577	22.6073	210.977	65.6572	184.468	102.963	208.357	47.8088	87.3618	126.876	157.143	224.04	99.4348	141.931	1.42738	0.513368	0.358166	0.597434	unchanged
meta_676	Mauritine A	112.02	190.64	764.857	325.503	823.173	535.876	1154.67	281.045	470.706	1574.87	1215.65	895.086	458.678	932.005	2.03194	1.02286	0.0750943	1.10459	unchanged
meta_677	Gambiriin B3	136.583	196.353	288.519	279.767	523.631	612.276	217.233	403.215	380.849	1246.15	452.567	371.563	339.522	511.929	1.5078	0.592441	0.33903	0.614853	unchanged
meta_678	2-Methylcitric acid	52.7308	35.8086	26.0837	32.1297	23.988	31.8566	26.9132	54.2734	40.1513	35.1231	22.1386	25.8348	33.7662	34.0724	1.00907	0.0130234	0.962859	0.0138258	unchanged
meta_679	Carbenicillin	205.672	565.231	4116.68	1605.98	5614.07	793.894	5445.87	2209.19	449.754	530.043	1222.6	13090.8	2150.25	3824.71	1.77872	0.830843	0.470477	0.51164	unchanged
meta_680	Blumenol C glucoside	5.78763	37.9271	16.8895	16.1358	14.8451	30.0914	14.5027	6.94084	7.48954	11.1558	36.992	43.7314	20.2794	20.1354	0.992897	-0.0102838	0.986177	0.0238977	unchanged
meta_681	Cynaroside A	7.83222	17.3933	88.2116	35.6937	82.0948	52.8871	133.266	18.6095	44.8298	136.281	165.749	141.109	47.3521	106.641	2.25208	1.17126	0.0670548	1.14637	unchanged
meta_682	2,4,12-Octadecatrienoic acid isobutylamide	7027.44	3077.37	1096.31	1036.25	1126.48	1846.31	2181.75	2796.11	1879.26	1964.23	1517.73	1904.65	2535.03	2040.62	0.80497	-0.312993	0.630279	0.320832	unchanged
meta_683	Tacrolimus	29.3948	795.785	675.95	1011.51	1965.3	467.202	371.916	99.1381	345.526	1020.39	1640.54	2067.81	824.191	924.219	1.12137	0.165257	0.816371	0.215969	unchanged
meta_684	Kaempferol 3-(6-acetylgalactoside)	5699.86	45731.7	35382.1	20172.5	38876.5	34.8784	58502.4	50393.7	62.5559	22.6088	3791.67	151468	24316.2	44040.2	1.81114	0.8569	0.463309	0.536704	unchanged
meta_685	8alpha,13R-Epoxy-14-labden-19-oic acid	118.329	139.783	79.0337	61.1495	83.1448	29.3818	95.0179	86.6727	62.431	71.6793	99.0881	125.832	85.137	90.1201	1.05853	0.0820631	0.794982	0.256168	unchanged
meta_686	Benzosimuline	900.574	806.858	1037.56	952.494	961.374	911.989	1228.03	1490.12	1166.81	1504.83	1214.04	1133.29	928.475	1289.52	1.38886	0.473898	0.00176437	1.6953	unchanged
meta_687	Valyl-Arginine	51.9055	58.0217	314.633	124.021	249.227	70.6427	270.503	107.569	74.3641	110.462	146.58	326.972	144.742	172.742	1.19345	0.255135	0.65899	0.311749	unchanged
meta_688	31-O-Demethyltacrolimus	1534.61	1678.23	669.788	669.945	674.293	597.297	1175.16	1444.82	912.17	1214.57	1137.21	911.34	970.693	1132.55	1.16674	0.222481	0.484041	0.506753	unchanged
meta_689	4Alpha-hydroxymethyl-5alpha-cholesta-8-en-3beta-ol	1235.44	1300.37	709.897	708.563	842.801	797.395	792.484	1112.58	921.174	746.382	775.717	735.57	932.41	847.318	0.908739	-0.138062	0.511835	0.399892	unchanged
meta_690	Gingerol	198.274	426.892	222.32	210.282	227.661	243.884	473.853	726.543	479.457	589.253	635.375	398.2	254.885	550.447	2.15958	1.11075	0.000887777	1.71961	up
meta_691	Lucidenic acid A	0	7.89522	0	33.8356	0	34.2563	15.9189	10.5099	0	0	7.83877	0	12.6645	5.71126	0.450965	-1.14891	0.38132	0.63583	unchanged
meta_692	Perindoprilat	0	4.73487	1.16126	5.30397	0	5.14575	3.41001	0	4.09735	2.02821	3.4168	0.94712	2.72431	2.31658	0.850337	-0.233893	0.752013	0.241804	unchanged
meta_693	Glutaminyl-Threonine	25.7267	82.9874	94.4216	94.3662	223.716	83.1	218.055	133.93	61.1645	124.582	122.198	320.968	100.72	163.483	1.62315	0.698796	0.206491	0.844504	unchanged
meta_694	17-Hydroxylinolenic acid	17.9198	35.9586	24.5645	12.7369	96.3524	28.7529	33.2179	11.2719	116.444	41.3393	8.88627	71.9154	36.0475	47.1792	1.3088	0.38825	0.606623	0.35916	unchanged
meta_695	Fosamprenavir	0.802819	1.88186	2.68738	5.45926	0.623714	0.789367	4.47036	2.42474	4.6145	0.13231	1.69893	5.48668	2.04073	3.13792	1.53764	0.62072	0.354778	0.595344	unchanged
meta_696	PE(14:0/16:1(9Z))	30.0753	13.1316	56.3814	44.3428	48.1668	26.8844	74.7306	41.857	36.1878	26.3246	32.9874	124.028	36.4971	56.0193	1.5349	0.618143	0.278968	0.724356	unchanged
meta_697	Citalopram N-oxide	64.7136	49.4105	70.0467	57.9395	47.4249	63.1924	73.7027	121.779	89.7787	119.047	89.8177	50.9657	58.7879	90.8485	1.54536	0.627942	0.0322354	1.31007	up
meta_698	Filfiline	12046.7	20222.2	8322.41	13076.3	9232.83	7833.01	12017.2	13251	22605.5	10916.2	12964.6	9720.58	11788.9	13579.2	1.15186	0.203965	0.517294	0.446983	unchanged
meta_699	Lysyl-Tryptophan	172.854	142.116	206.199	229.681	161.462	104.988	203.553	359.861	164.282	276.096	210.965	204.325	169.55	236.513	1.39495	0.480212	0.082633	1.08521	unchanged
meta_700	3-hydroxydecanoyl carnitine	7085.6	7422.4	9360.57	12429.9	11770.8	9347.09	8017.35	9586.11	13495.6	13076.3	12053.4	11466.4	9569.39	11282.5	1.17902	0.237593	0.197471	0.817649	unchanged
meta_701	LPA(0:0/18:1(9Z))	1409.99	1154.81	912.541	829.315	1079.64	884.973	1538.29	1480.44	1157.7	1077.77	1049.36	1199.86	1045.21	1250.57	1.19647	0.258789	0.125811	0.963376	unchanged
meta_702	11-Hydroxyeicosatetraenoate glyceryl ester	5069.23	2879.97	2528.45	2065.95	1235.14	2246.16	2638.82	7039.78	3274.3	5362.07	2947.95	2326.72	2670.82	3931.61	1.47206	0.557838	0.207132	0.7943	unchanged
meta_703	Shinflavanone	358.832	375.598	244.337	330.412	244.776	296.173	405.009	474.045	434.971	459.105	380.153	343.798	308.354	416.18	1.34968	0.432619	0.00562326	1.51243	unchanged
meta_704	Simmondsin	2963.42	2224.8	1679.39	2927.39	1332.28	1805.56	1076.98	1398.3	1410.26	1501.14	1304.28	1272.27	2155.47	1327.21	0.615737	-0.699613	0.0290907	1.38516	down
meta_705	Neuromedin B (1-3)	255.795	244.887	180.256	191.83	183.137	232.287	216.158	309.778	237.311	250.432	265.228	222.543	214.699	250.242	1.16555	0.221008	0.0992887	1.00954	unchanged
meta_706	YGM 4B	61.348	36.5165	87.293	49.8985	40.7833	65.0359	99.9118	41.6251	93.6678	65.0779	74.4962	37.2086	56.8125	68.6646	1.20862	0.273357	0.386996	0.498586	unchanged
meta_707	2,4-Hexadienyl butyrate	292.634	261.74	272.845	300.325	281.351	270.501	353.931	477.414	332.244	418.829	321.123	350.148	279.899	375.615	1.34196	0.424347	0.0105438	1.55627	unchanged
meta_708	4'-Methylliquiritigenin 7-rhamnoside	924.263	492.128	551.171	466.944	691.336	773.502	568.233	1214.8	821.412	1103.17	696.575	1078.67	649.891	913.81	1.4061	0.491697	0.0689225	1.10839	unchanged
meta_709	2-Furanmethanol	10.9836	6.33401	3.54943	6.20564	0.852204	0.931754	2.48174	13.672	7.73617	8.09443	0.772661	13.3145	4.80944	7.67859	1.59656	0.674971	0.313765	0.672741	unchanged
meta_710	Leukotriene E4	46.6622	70.3362	54.64	75.7517	94.4776	63.9438	101.561	91.8003	83.3708	81.7897	85.9219	104.293	67.6352	91.4562	1.3522	0.435306	0.0168776	1.43582	unchanged
meta_711	dCDP	50.5338	86.1703	32.444	24.0896	56.2115	35.5254	46.6287	124.008	107.826	58.871	119.384	72.114	47.4958	88.1386	1.85571	0.891975	0.0349992	1.28932	up
meta_712	Tryptophyl-Aspartate	235.22	235.347	196.101	471.001	174.308	265.529	275.802	323.79	256.612	341.889	308.906	159.325	262.918	277.721	1.0563	0.0790238	0.779816	0.156302	unchanged
meta_713	7-Hydroxy-6-methyl-8-ribityl lumazine	498.258	377.155	360.368	359.509	416.914	413.08	437.017	551.322	509.385	493.853	396.602	438.204	404.214	471.064	1.16538	0.220803	0.0606409	1.11372	unchanged
meta_714	(3beta,22E,24R)-5,8-Epidioxy-23-methylergosta-6,22-dien-3-ol	629.449	869.254	1818.98	664.827	1636.82	747.918	2836.79	330.772	582.29	1356.91	1250.6	2859.32	1061.21	1536.11	1.44751	0.533577	0.366913	0.615864	unchanged
meta_715	Heptadecanoyl carnitine	23922.6	25937.1	6205.47	6410.9	4350.88	7171.08	8197.41	9484.1	7215.96	7149.24	6366.39	4585.26	12333	7166.39	0.581074	-0.783207	0.256963	0.727451	unchanged
meta_716	PE(18:0/18:2(9Z,12Z))	6820.61	11002.9	12125.2	12501.5	11402.3	8386.03	15105.2	14186.1	12000.3	9517.16	6712.14	7442.57	10373.1	10827.2	1.04378	0.0618228	0.795653	0.161085	unchanged
meta_717	(3E,5Z)-1,3,5-Heptatriene	24.9809	16.3829	105.555	55.2286	130.132	73.4896	107.723	39.9458	70.3081	138.224	66.3879	131.057	67.6281	92.2741	1.36443	0.448303	0.334858	0.624938	unchanged
meta_718	Ganodermatriol	38.7234	48.1344	126.165	66.6079	44.8487	14.6758	0.868281	65.3531	15.4612	0	21.0591	24.3846	56.5258	21.1877	0.374833	-1.41568	0.0882328	1.04662	unchanged
meta_719	Tanacetol B	54.6735	67.7328	0	9.79723	2.26317	14.8253	25.4626	13.6969	19.803	7.96652	28.8148	28.9501	24.882	20.7823	0.835235	-0.259746	0.750818	0.17282	unchanged
meta_720	Spinacetin 3-gentiobioside	101.151	43.8789	22.89	47.1229	6.83892	42.6958	61.9465	87.5209	104.878	23.4436	26.7655	50.1745	44.0962	59.1215	1.34074	0.423029	0.438712	0.47047	unchanged
meta_721	Ascorbalamic acid	667.181	319.146	709.42	309.796	268.348	374.502	700.346	1025.97	363.44	603.759	435.997	303.967	441.399	572.247	1.29644	0.374555	0.35744	0.566346	unchanged
meta_722	Hovenidulcioside A1	1190.18	906.807	498.543	431.448	111.568	871.23	991.755	956.899	1249.81	682.241	806.305	37.1833	668.296	787.365	1.17817	0.236546	0.619948	0.277888	unchanged
meta_723	25-Acetyl-6,7-didehydrofevicordin F 3-[glucosyl-(1->6)-glucoside]	721.195	159.656	124.859	87.7639	176.85	388.831	254.574	102.692	367.74	189.203	63.2361	21.4389	276.526	166.481	0.602044	-0.732059	0.356295	0.647293	unchanged
meta_724	1b,3a,12a-Trihydroxy-5b-cholanoic acid	956.862	1242.88	752.225	664.621	614.672	179.408	973.446	1232.71	974.755	1274.43	1191.12	1489.03	735.111	1189.25	1.61778	0.694015	0.02638	1.39677	up
meta_725	Carboxybupranolol, 4-chloro-3-[3-(1,1-dimethylethylamino)-2-hydroxy-propyloxy]benzoic acid	165.905	204.326	113.018	187.412	208.65	212.985	216.439	197.063	196.204	272.192	295.212	353.892	182.049	255.167	1.40164	0.487112	0.0406479	1.27263	unchanged
meta_726	Brassica napus non-fluorescent chlorophyll catabolite 3	0	4.76906	47.7968	24.4947	79.2493	37.5551	74.4813	8.63102	27.5631	53.7807	31.4617	63.1362	32.3108	43.1757	1.33626	0.418201	0.505255	0.438825	unchanged
meta_727	Australigenin	134.538	258.312	305.708	331.141	348.296	271.265	294.037	246.787	309.072	248.86	270.624	317.825	274.877	281.201	1.02301	0.0328177	0.856923	0.132775	unchanged
meta_728	(3b,16a,20R)-25-Acetoxy-3,16,20,22-tetrahydroxy-5-cucurbiten-11-one 3-glucoside	498.631	446.534	249.45	329.258	234.677	199.216	96.7829	81.1453	203.872	146.927	365.408	380.118	326.294	212.375	0.650871	-0.619557	0.151278	0.847835	unchanged
meta_729	xi-3-Methyl-3-cyclohexen-1-ol	116.37	165.22	88.5827	84.914	87.1251	42.4831	108.231	95.1243	89.5291	85.7255	94.6421	136.289	97.4492	101.59	1.04249	0.0600396	0.827471	0.22848	unchanged
meta_730	Isopetasoside	31.3752	11.39	197.359	76.7406	241.098	92.9728	348.76	39.7628	176.798	287.692	219.735	470.78	108.489	257.255	2.37124	1.24564	0.0687608	1.13748	unchanged
meta_731	(E,Z)-2,4-Dodecadiene	338.903	162.867	294.775	254.571	147.136	271.057	269.009	355.472	360.708	516.918	284.763	201.138	244.885	331.335	1.35302	0.436186	0.143787	0.875437	unchanged
meta_732	4-Hydroxybenzyl isothiocyanate 4''-acetylrhamnoside	1.73137	4.6423	0	66.4151	21.105	10.5779	16.0682	0	50.672	38.7684	25.2654	13.5973	17.412	24.0619	1.38192	0.466672	0.613492	0.323278	unchanged
meta_733	Dihydro-4,6-dimethyl-4H-1,3,5-dithiazine	183.485	488.163	4714.39	1265.19	3048.86	276.068	6534.64	2043.85	205.26	272.462	972.685	9168.83	1662.69	3199.62	1.92436	0.94438	0.396927	0.57834	unchanged
meta_734	Alanyl-Hydroxyproline	305.051	226.595	154.907	176.957	91.2869	168.438	169.718	349.326	162.549	234.548	145.53	99.1271	187.206	193.467	1.03344	0.0474583	0.895644	0.0737226	unchanged
meta_735	Zeanoside B	212.643	188.437	242.017	397.079	160.88	189.514	373.852	620.605	237.854	338.02	190.67	325.359	231.762	347.727	1.50036	0.58531	0.138758	0.926969	unchanged
meta_736	Daidzein 4'-O-glucuronide	87.4322	73.2761	31.9953	69.5218	73.4752	50.3224	106.489	134.438	94.7033	141.968	80.7322	89.7741	64.3372	108.017	1.67893	0.747539	0.0077702	1.49594	up
meta_737	2-Mercapto-2-methyl-1-pentanol	11.2929	9.31882	26.0761	12.7822	24.2876	22.1858	19.4855	36.2029	45.2762	42.8383	25.3138	27.5119	17.6572	32.7714	1.85598	0.892179	0.0166861	1.36114	up
meta_738	2-Hydroxymyristoylcarnitine	3362.95	2215.89	2077.56	1931.52	2686.74	1744.6	2940.62	1865.38	1911.51	2642.97	1822.77	3968.8	2336.54	2525.34	1.0808	0.112103	0.665352	0.326054	unchanged
meta_739	alpha-Terpineol butanoate	62.2436	84.6381	83.9019	26.1782	56.9615	41.8209	94.8923	30.7815	23.7134	25.9022	67.2263	117.608	59.2907	60.0206	1.01231	0.0176506	0.969956	0.0674066	unchanged
meta_740	LysoPC(18:1(9Z))	297206	270286	372699	370053	468517	351924	446004	431454	421571	485422	426335	524746	355114	455922	1.28387	0.360504	0.015057	1.42878	unchanged
meta_741	Ethambutol	138.365	128.081	18.6224	23.2044	19.2432	50.0571	37.6919	36.9697	43.5702	19.1082	48.0503	26.5358	62.9289	35.321	0.561285	-0.833195	0.283731	0.695905	unchanged
meta_742	3-Pentadecenal	226.598	270.7	115.133	137.765	155.024	109.197	149.113	123.753	186.125	94.0963	150.77	134.571	169.069	139.738	0.826513	-0.274891	0.352073	0.560732	unchanged
meta_743	Xanthosine	0	0	5.67768	2.21334	24.902	4.44762	21.2814	3.22718	11.2617	37.5323	13.8416	36.7242	6.20678	20.6447	3.32616	1.73386	0.0666954	1.15244	unchanged
meta_744	Fasciculic acid C	55.47	49.1555	37.436	58.499	17.1043	42.3717	14.1458	5.01227	0	7.62848	20.4773	20.1006	43.3394	11.2274	0.259058	-1.94866	0.0019524	1.67293	down
meta_745	Saponin E	967.031	664.767	773.243	888.223	724.398	860.894	357.681	260.818	223.242	258.499	206.463	383.397	813.093	281.683	0.346434	-1.52935	6.50218e-06	1.94803	down
meta_746	Colupone	115.574	34.0895	91.4056	130.666	243.543	164.641	204.894	108.409	155.978	223.186	156.233	374.095	129.986	203.799	1.56785	0.648786	0.154271	0.908168	unchanged
meta_747	N-gamma-Glutamyl-S-allylcysteine	240.125	235.675	103.063	115.997	3.92181	150.55	46.8052	251.497	55.8067	98.7768	60.6221	16.6391	141.555	88.3579	0.624194	-0.679934	0.312924	0.656161	unchanged
meta_748	[3-[1-Formyl-2-(2-furanyl)ethenyl]]-2-(2-furanyl)-5-(2-furanylmethylene)-4,5-dihydro-a-methyl-4-oxo-1H-pyrrole-1-acetic acid, 9CI	17.5838	15.8586	18.5102	47.2354	46.63	36.2951	38.0343	17.7952	97.6191	115.637	35.4386	21.8346	30.3522	54.3932	1.79207	0.841626	0.228769	0.773148	unchanged
meta_749	3-Methyl-3-hydroxypentanedioate	98.9652	95.5755	94.488	102.822	105.915	101.577	122.122	150.968	119.252	149.597	117.295	114.084	99.8905	128.886	1.29028	0.36768	0.0071883	1.60422	unchanged
meta_750	Pelargonidin 3-rhamnoside	855.016	701.326	1026.19	820.805	1056.11	779.525	1219.18	1400.55	1109.09	1212.41	919.496	1145.23	873.162	1167.66	1.33728	0.4193	0.00669591	1.49029	unchanged
meta_751	6-Epi-7-isocucurbic acid glucoside	20.4133	27.0397	20.1725	24.3208	15.5862	30.5234	43.6219	24.5202	28.8139	27.7095	34.2759	44.9606	23.0093	33.9837	1.47695	0.562622	0.0279575	1.29842	unchanged
meta_752	Gamma-Glutamyl Glutamine	566.075	737.382	852.056	455.66	864.425	565.331	786.749	946.639	584.52	746.211	783.591	603.656	673.488	741.895	1.10157	0.139561	0.456217	0.515946	unchanged
meta_753	Aspartylysine	175.066	307.502	106.625	154.271	95.2992	186.292	115.558	130.746	132.493	128.457	209.139	165.293	170.842	146.948	0.860136	-0.217363	0.507066	0.404218	unchanged
meta_754	Neoporrigenin B	2465.52	4638.86	1188.05	4011.95	1412.19	323.868	1061.41	1335.25	2483.95	2491.65	2911.18	3332.19	2340.07	2269.27	0.969745	-0.044323	0.930157	0.0125374	unchanged
meta_755	De-O-methylsimmondsin	226.4	127.064	69.4019	98.7227	35.8071	133.572	175.226	276.896	131.86	127.279	111.574	102.669	115.161	154.251	1.33943	0.421621	0.324603	0.604144	unchanged
meta_756	L-Gizzerosine	17.8422	3.86238	3.54133	40.8948	111.08	15.4106	7.3498	27.172	61.1226	90.6577	7.12656	1.65053	32.1052	32.5132	1.01271	0.0182162	0.985746	0.0279723	unchanged
meta_757	3a,11b,21-Trihydroxy-20-oxo-5b-pregnan-18-al	463.467	505.32	443.905	527.814	391.306	403.168	617.499	643.53	570.772	510.027	699.842	636.873	455.83	613.09	1.345	0.427604	0.00119528	1.6837	unchanged
meta_758	2,3-Diacetoxypropyl stearate	5818	6100.68	5387.84	6222.9	5983.9	3826.64	7110.69	10430.7	6759.41	7834.78	7343.87	11585.5	5556.66	8510.82	1.53164	0.61508	0.0132582	1.51164	up
meta_759	3-Sulfinylpyruvic acid	59.8259	50.787	64.0156	55.0721	46.2404	49.4245	79.1319	111.439	83.9925	96.7797	76.2012	74.8264	54.2276	87.0618	1.60549	0.683012	0.0013767	1.7158	up
meta_760	(9Z,11E,13E,15Z)-4-Oxo-9,11,13,15-octadecatetraenoic acid	2.62539	4.27394	17.1832	14.1699	40.3069	12.6299	29.2044	0	13.4359	20.43	19.624	41.5424	15.1982	20.7061	1.36241	0.446157	0.505593	0.463631	unchanged
meta_761	1-Acetoxy-2-hydroxy-5,12,15-heneicosatrien-4-one	3.62247	0	15.8512	17.369	76.4968	20.2911	18.6448	0	30.3416	64.9897	24.8897	49.4303	22.2718	31.3827	1.40908	0.494753	0.550214	0.418779	unchanged
meta_762	Dinophysistoxin 1	1136.05	590.501	1010.73	2547.34	2042.29	1328.89	428.601	619.776	861.766	593.494	363.679	736.82	1442.63	600.689	0.416384	-1.26401	0.0344765	1.34681	down
meta_763	Oxprenolol	32.9143	25.3296	3.50444	15.7467	9.58563	12.262	7.59377	4.12912	7.25787	5.85278	34.6626	14.9143	16.5571	12.4017	0.749028	-0.416909	0.533535	0.374017	unchanged
meta_764	Schidigerasaponin B1	405.64	306.986	526.977	309.309	487.863	372.667	129.395	160.269	170.295	104.462	95.5769	67.7423	401.574	121.29	0.302037	-1.7272	0.000257508	1.85797	down
meta_765	Exaltolide	610.747	541.628	195.762	233.786	366.906	270.079	330.129	238.177	274.48	176.676	363.69	269.735	369.818	275.481	0.74491	-0.424862	0.251366	0.712412	unchanged
meta_766	10-Hydroxy-3-methoxy-1,3,5,7-cadinatetraen-9-one	795.572	771.766	738.613	847.82	847.248	938.242	877.425	1003.02	902.014	1002.9	1013.01	952.153	823.21	958.42	1.16425	0.219398	0.00494245	1.51483	unchanged
meta_767	Ginsenoyne M	42.9115	16.3273	225.677	74.9015	42.5544	94.3141	14.0509	51.1651	0.128829	29.3296	0	129.672	82.781	37.3911	0.451687	-1.1466	0.24844	0.759808	unchanged
meta_768	(all-Z)-7,10,13-Docosatrienoic acid	190.046	161.792	170.265	200.19	180.929	120.352	198.487	208.938	245.345	264.637	243.714	230.5	170.596	231.937	1.35957	0.44315	0.00254291	1.62653	unchanged
meta_769	Glycerophosphocholine	90.6278	79.155	97.6692	54.2571	142.871	29.9802	86.0831	58.0359	60.821	82.2195	80.4666	157.951	82.4267	87.5962	1.06272	0.0877553	0.816562	0.225127	unchanged
meta_770	Oleoylcarnitine	269.135	209.966	192.715	136.194	108.314	138.349	156.59	283.202	146.103	237.172	183.901	153.862	175.779	193.472	1.10065	0.138361	0.604982	0.347456	unchanged
meta_771	(2S)-2-Butanol O-[b-D-Apiofuranosyl-(1->6)-b-D-glucopyranoside]	63.7225	83.0799	89.6676	89.9771	135.895	103.384	144.639	130.869	135.512	147.953	125.217	131.225	94.2877	135.903	1.44136	0.527432	0.00669237	1.59314	unchanged
meta_772	Cystathionine ketimine	178.508	447.866	512.985	486.747	650.612	512.267	513.115	471.22	560.328	700.638	822.302	703.055	464.831	628.443	1.35198	0.435076	0.0813683	1.08834	unchanged
meta_773	Moracetin	247.721	133.667	152.972	240.799	176.524	235.06	304.897	529.296	348.49	468.928	315.595	220.695	197.79	364.65	1.84362	0.882541	0.013813	1.43902	up
meta_774	Ganoderal A	2772.48	2286.03	1914.79	3124.53	2294.68	3255.76	1543.28	3782.4	4055.52	4151.64	3254.57	1854.5	2608.04	3106.99	1.19131	0.252547	0.362432	0.565817	unchanged
meta_775	PA(16:0/18:1(11Z))	309.965	384.098	261.068	915.205	574.166	619.449	355.865	851.331	967.527	678.645	673.831	466.906	510.658	665.684	1.30358	0.38248	0.282857	0.66488	unchanged
meta_776	5alpha-Tomatidan-3-one	244.768	192.141	406.906	393.147	579.024	287.92	537.523	291.332	585.29	514.096	370.626	514	350.651	468.811	1.33697	0.418971	0.139093	0.92753	unchanged
meta_777	Cinnamic acid	34397.2	29677.3	34887.3	32087.9	33875.5	35279.1	47262.8	50206.4	38846.8	49615.9	39289.1	38373.2	33367.4	43932.3	1.31663	0.396845	0.00458649	1.61137	unchanged
meta_778	Quassimarin	114.587	120.115	64.4536	69.8738	28.6055	80.8295	97.823	82.6475	95.1113	87.8364	145.135	66.1092	79.744	95.7771	1.20106	0.264304	0.386285	0.560205	unchanged
meta_779	Phytosphingosine	1256.01	1976.53	919.367	716.758	928.298	908.822	827.404	988.667	774.78	676.497	855.477	702.897	1117.63	804.287	0.719636	-0.474661	0.156346	0.888021	unchanged
meta_780	Linoleic acid	230.781	130.947	394.531	287.865	401.546	236.106	518.426	198.49	286.418	358.81	276.372	343.8	280.296	330.386	1.1787	0.237203	0.433666	0.496657	unchanged
meta_781	Norbicycloekasantalal	6.29652	2.82738	38.3699	15.3616	38.2164	21.7529	39.547	2.98354	23.9123	39.9347	23.095	38.1214	20.4708	27.9323	1.3645	0.448369	0.406132	0.533704	unchanged
meta_782	Bismahanine	185.178	275.988	293.76	280.965	239.353	93.1676	201.271	302.516	261.208	319.805	328.159	248.03	228.069	276.831	1.21381	0.279539	0.224264	0.838168	unchanged
meta_783	Tridecyl phloretate	4754.98	4538.41	8970.85	10299.2	10600.9	7483	6147.96	7538.67	10965.5	11322.5	10916.3	10794.3	7774.55	9614.2	1.23662	0.306408	0.222168	0.781193	unchanged
meta_784	2-(3-Hydroxy-4-methylphenyl)-5-methyl-4-hexen-3-one	85.5727	106.764	136.934	142.081	178.284	102.258	249.5	110.089	186.214	139.974	154.313	243.891	125.316	180.664	1.44167	0.527739	0.0734125	1.12468	unchanged
meta_785	7,8-Dihydrovomifoliol 9-[apiosyl-(1->6)-glucoside]	25.1654	48.559	69.9362	119.854	211.227	55.2791	154.264	24.0243	171.507	147.023	98.7356	235.299	88.3367	138.476	1.56759	0.648547	0.241179	0.77702	unchanged
meta_786	3',5'-Diiodo-L-thyronine-beta-D-glucuronoside	12.5619	9.62002	22.2467	20.9065	27.0227	4.96191	7.04823	0	6.75527	5.0001	0	5.33497	16.22	4.02309	0.248034	-2.01139	0.0149359	1.44561	down
meta_787	10-Oxo-11-octadecen-13-olide	17.8622	22.1381	34.697	32.4483	32.6421	31.5882	23.9176	2.43954	14.3018	8.76535	11.2429	15.7725	28.5626	12.74	0.446036	-1.16477	0.00300012	1.59595	down
meta_788	2-Ethyl-3-methylpyrazine, 9CI	61.6001	65.553	85.6265	52.3108	95.1102	73.2479	62.1712	82.7751	56.8691	70.7922	85.3925	66.0448	72.2414	70.6742	0.978305	-0.0316434	0.848447	0.106723	unchanged
meta_789	Ranupenin 3-rutinoside	0	2.01605	12.4793	14.8003	43.519	12.3533	56.1121	31.0554	0.000541938	19.1275	18.1998	171.262	14.1947	49.2928	3.47263	1.79603	0.233826	0.822905	unchanged
meta_790	Ranitidine	87.9035	101.493	56.194	78.2633	54.8436	109.633	94.7547	105.006	79.1687	92.9929	113.668	81.4176	81.3883	94.5012	1.16112	0.215512	0.257842	0.707073	unchanged
meta_791	Adipoyl-CoA	8.97297	4.38088	15.7443	97.5254	132.011	28.7103	65.5338	39.7277	110.264	155.899	76.0231	30.7643	47.8908	79.702	1.66424	0.734867	0.299428	0.672312	unchanged
meta_792	1-(2-Furyl)butan-3-one	766.959	577.776	534.007	503.025	336.021	471.72	688.012	1103.1	769.547	764.225	818.492	673.34	531.584	802.786	1.51018	0.594717	0.0105578	1.42725	up
meta_793	Chrysin 7-[rhamnosyl-(1->4)-glucoside]	378.953	227.086	222.45	299.5	256.553	264.854	320.473	523.068	414.763	449.598	291.72	276.208	274.899	379.305	1.3798	0.464455	0.0555536	1.15157	unchanged
meta_794	Ethyl 2-hydroxy-3-(3-indolyl)propanoate glucoside	1767.63	1481.92	2049.19	2254.06	2568.6	1924.95	2258.14	2836.67	2439.94	3127.04	1992.2	1962.72	2007.73	2436.12	1.21337	0.279021	0.112916	0.970966	unchanged
meta_795	1-Nitro-5,6-dihydroxy-dihydronaphthalene	29813.4	38769.4	29936.2	25575.7	13658.9	22964.1	10312.3	24723.9	12490.3	20231.9	15962.5	9816.55	26786.3	15589.6	0.581998	-0.780913	0.0255491	1.30108	down
meta_796	1-Arachidonoylglycerophosphoinositol	29014.9	21302.4	6920	8801.95	6328.81	7305.29	11627.9	11313.4	8235.89	6592.01	14464.3	7811.31	13278.9	10007.5	0.753637	-0.408059	0.453857	0.47381	unchanged
meta_797	alpha-Irone	21.7582	78.8813	129.938	41.9269	203.49	12.9007	171.842	58.4437	29.472	15.7611	25.3973	516.704	81.4825	136.27	1.67238	0.741905	0.542173	0.450851	unchanged
meta_798	Hovenidulcioside B1	135.091	128.737	55.1048	81.5629	83.9083	132.101	125.799	125.397	368.298	158.519	61.1649	67.43	102.751	151.101	1.47056	0.556365	0.353918	0.585696	unchanged
meta_799	Oxidized glutathione	2907.2	3823.34	7770.86	6558	9047.17	8186.89	7395.05	6429.2	5417.54	10348.1	9955.15	4914.81	6382.24	7409.98	1.16103	0.215406	0.473975	0.445978	unchanged
meta_800	Melilotin	1458.16	3142.32	4617.44	5844.9	6918.63	3628.28	6260.99	2982.48	4586.26	4030.01	4825.74	6965.06	4268.29	4941.76	1.15778	0.211366	0.516116	0.44875	unchanged
meta_801	1-(11Z-eicosenoyl)-glycero-3-phosphate	833.405	718.7	780.432	799.327	1200.03	792.849	1365.2	968.134	1213.15	1150.25	1094.3	1642.88	854.124	1238.98	1.45059	0.536641	0.0105069	1.47095	unchanged
meta_802	Gymnodimine	7718.42	9500.84	11847.7	14638.6	18214.4	9437.63	15555.5	12531.6	15865.8	16637.5	15372.6	17276.4	11893	15539.9	1.30665	0.385871	0.075165	1.15784	unchanged
meta_803	(S)-Argpyrimidine	16.9458	29.1725	32.7732	14.0983	20.0439	3.70508	22.5887	41.2041	28.6463	36.4228	34.3909	48.0515	19.4565	35.2174	1.81006	0.856038	0.0196924	1.39954	up
meta_804	O-Desmethylangolensin	4.78437	10.7368	0	0.857767	0	0	0.516374	1.30912	1.77819	0	0	3.43254	2.72983	1.1727	0.429589	-1.21897	0.433085	0.464028	unchanged
meta_805	Tsugaric acid A 21-glucosyl ester	242.126	257.595	22.7999	54.8387	90.3396	53.7037	54.5873	0	70.8658	6.52989	72.5459	90.9814	120.234	49.2517	0.409633	-1.2876	0.160696	0.864989	unchanged
meta_806	Trichocarposide	94.6269	16.6475	57.4826	42.1544	40.4055	52.3058	46.2378	66.7503	153.34	138.66	56.4426	58.9022	50.6038	86.722	1.71375	0.777153	0.136243	0.91484	unchanged
meta_807	Nb-Hexacosanoyltryptamine	1207.87	849.629	0	207.312	50.2359	80.1507	2.27237	0.124716	41.3629	0	692.092	169.431	399.2	150.881	0.377957	-1.40371	0.321711	0.61013	unchanged
meta_808	4-Mercapto-4-methyl-2-pentanone	33.0501	53.2329	68.7749	37.3586	65.2085	33.8793	66.1338	49.172	46.3983	51.8216	55.008	108.887	48.584	62.9034	1.29473	0.372656	0.250171	0.788481	unchanged
meta_809	2-(Ethoxymethyl)furan	85.9866	86.7796	112.403	92.6683	95.7412	99.1882	126.453	202.447	132.851	151.304	108.568	113.554	95.4612	139.196	1.45814	0.544133	0.0253948	1.37963	unchanged
meta_810	PIP(18:1(11Z)/18:3(6Z,9Z,12Z))	395.069	463.552	557.384	602.499	663.637	527.137	746.152	711.191	673.175	760.008	673.445	614.887	534.88	696.476	1.30212	0.38086	0.00732942	1.52178	unchanged
meta_811	MG(20:0/0:0/0:0)	19.0203	17.0174	75.5349	66.9118	142.141	90.6672	130.513	19.6716	78.3314	112.022	80.3681	184.288	68.5489	100.866	1.47144	0.55723	0.303501	0.668925	unchanged
meta_812	Ixabepilone	298.001	304.244	3069.79	1229.27	2776.31	1792.72	2727.41	775.784	1342.41	2927.41	2393.81	3106.92	1578.39	2212.29	1.40161	0.487087	0.331694	0.625728	unchanged
meta_813	Laccaic acid D	10.7419	3.14021	13.4867	14.0723	14.0626	14.8067	1.93803	6.40816	9.54232	8.9513	4.26489	12.4319	11.7184	7.25611	0.619206	-0.691509	0.0918664	1.06281	unchanged
meta_814	Methyprylon	0	0.336232	0	0.174302	0.0309475	0	0	0	0	0.0174377	0	0.271824	0.0902468	0.0482103	0.534205	-0.904535	0.573214	0.300672	unchanged
meta_815	Uridine diphosphate-N-acetylglucosamine	24.4326	62.3917	62.0357	53.78	239.658	57.0087	102.882	87.2381	138.074	205.384	172.804	233.918	83.2178	156.717	1.88321	0.913197	0.0955843	1.07785	unchanged
meta_816	Dyspropterin	143.308	128.806	178.423	286.288	366.968	233.969	218.563	287.379	380.585	270.307	262.329	454.703	222.961	312.311	1.40075	0.486195	0.115661	0.986851	unchanged
meta_817	L-Cyclo(alanylglycyl)	205.635	161.774	243.362	186.363	187.433	166.796	333.982	245.894	194.266	274.404	158.747	139.985	191.894	224.546	1.17016	0.226704	0.350932	0.585324	unchanged
meta_818	3,3',4'-Trihydroxyflavone 3-O-[a-L-rhamnopyranosyl-(1->2)[a-L-rhamnopyranosyl-(1->6)]-b-D-glucopyranoside]	206.908	136.443	462.756	398.756	231.881	239.289	418.917	199.094	427.667	231.481	291.295	187.763	279.339	292.703	1.04784	0.0674204	0.846221	0.0779915	unchanged
meta_819	4',5,6,7-Tetramethoxyflavone	13.3323	46.6372	1196.47	213.794	594.454	26.4126	2721.73	747.374	68.2595	100.356	164.004	2797.47	348.516	1099.87	3.15586	1.65803	0.232157	0.795762	unchanged
meta_820	1-Acetoxy-2-hydroxy-16-heptadecyn-4-one	164.08	361.237	180.325	456.663	243.042	269.52	717.074	1304.53	328.644	663.391	275.55	268.97	279.144	593.026	2.12444	1.08708	0.115913	1.01781	unchanged
meta_821	N5-Hexanoylspermidine	33.8477	152.344	457.495	175.593	179.245	76.1424	765.936	223.817	531.059	75.4219	163.976	315.229	179.111	345.907	1.93124	0.949526	0.207104	0.791297	unchanged
meta_822	[8]-Paradol	650.838	863.611	1363.57	1181.44	1348.67	999.866	2612.29	1561.9	1156.38	2652.8	1495.54	2281.97	1068	1960.15	1.83534	0.876051	0.0168062	1.43959	up
meta_823	Methyltestosterone	18129.8	22058.2	28615	18824.8	32122.5	12644.8	39054.4	33918.1	32090.4	19865.3	21437.5	67124	22065.9	35581.6	1.61252	0.689316	0.119977	1.0352	unchanged
meta_824	N1-Methyl-2-pyridone-5-carboxamide	7114.64	7338.65	9569	9402.82	14323	10684	11929	12874.8	11201.7	17384.3	15176.1	16437.2	9738.69	14167.2	1.45473	0.540756	0.0140653	1.4111	unchanged
meta_825	(2E,11Z)-Wyerone acid	76.3905	129.034	69.3667	65.4111	75.4117	92.0309	74.6487	82.026	101.577	98.8975	125.123	87.1349	84.6075	94.9013	1.12166	0.165642	0.416187	0.56256	unchanged
meta_826	Leptophylloside	225.068	244.954	187.88	235.302	168.471	219.793	160.105	316.112	174.265	200.131	162.648	170.303	213.578	197.261	0.923601	-0.114659	0.567591	0.383981	unchanged
meta_827	6,7-Dimethoxy-7-epirosmanol	340.815	467.25	188.597	279.586	132.536	303.49	338.025	485.06	432.111	385.952	485.823	298.14	285.379	404.185	1.41631	0.502138	0.070055	1.11674	unchanged
meta_828	Neobetanin	278.436	125.45	78.4391	77.1457	1.75188	73.6818	230.749	441.954	185.716	229.717	120.209	39.0965	105.817	207.907	1.96477	0.974361	0.164394	0.858554	unchanged
meta_829	Isoscoparin 2''-(6-(E)-p-coumaroylglucoside)	7.65006	3.1518	29.8777	147.84	155.547	55.1367	14.2223	15.7706	145.446	61.0535	38.4575	111.665	66.5339	64.4357	0.968465	-0.0462282	0.954134	0.0291498	unchanged
meta_830	Ganoderic acid F	61.6073	19.2087	209.997	71.6203	139.052	68.7727	194.431	33.1033	73.2378	134.128	90.8347	93.2954	95.043	103.172	1.08553	0.118393	0.825482	0.130149	unchanged
meta_831	13-HDoHE	14.4371	9.87139	12.3425	6.30173	36.7622	10.6756	15.8595	6.8552	3.47461	12.6188	15.2837	47.7938	15.0651	16.9809	1.12717	0.172706	0.813242	0.208274	unchanged
meta_832	Muricoreacin	225.033	189.143	75.6642	94.3863	168.185	136.907	163.961	12.9004	64.3994	23.8289	160.908	133.607	148.22	93.2674	0.629251	-0.668293	0.162198	0.850136	unchanged
meta_833	DG(14:0/22:6(4Z,7Z,10Z,13Z,16Z,19Z)/0:0)	10903.6	4294.91	8080.71	10453.9	2373.93	2364.48	4211.82	5049.18	4079.48	3276.47	6733.79	2686.21	6411.93	4339.49	0.676784	-0.563234	0.266303	0.739865	unchanged
meta_834	Nepetariaside	6.34416	4.81997	22.3071	42.3833	11.4738	9.56746	12.7292	9.68064	12.5008	12.2596	10.2021	13.8227	16.1493	11.8658	0.734758	-0.44466	0.496499	0.473555	unchanged
meta_835	Arachidyl carnitine	249440	231174	18223.9	27803.4	27560.2	48039.8	24537.7	19079.3	21060.7	13010.1	30309.5	23388.5	100374	21897.6	0.218161	-2.19653	0.138153	0.957593	unchanged
meta_836	2-Hydroxyestrone sulfate	36.3852	34.6903	34.0616	37.5124	32.1839	43.39	52.417	75.6724	50.3596	61.4542	49.5375	44.5454	36.3706	55.6643	1.53048	0.613982	0.00695696	1.56585	up
meta_837	Cucurbitacin I 2-glucoside	0	0	16.2332	0	11.0157	1.08499	17.445	0	0	8.43767	0	13.9315	4.72231	6.63569	1.40518	0.490753	0.666725	0.293634	unchanged
meta_838	Neuromedin N	218.683	320.464	200.963	204.538	100.825	247.385	92.9005	70.804	100.631	74.1169	190.503	100.405	215.476	104.893	0.486797	-1.03861	0.0114661	1.4513	down
meta_839	Citrusin F	182.805	133.644	307.016	300.525	522.382	615.256	418.466	231.576	312.695	590.519	591.136	975.082	343.605	519.912	1.51311	0.597519	0.218252	0.787071	unchanged
meta_840	3,5-Dihydroxy-3',4'-dimethoxy-6,7-methylenedioxyflavone 3-glucuronide	234.077	226.179	344.836	357.053	305.643	336.093	274.934	547.66	338.451	395.129	234.228	243.976	300.647	339.063	1.12778	0.173483	0.498552	0.411755	unchanged
meta_841	Purine	59.0156	48.8378	47.0305	57.372	25.416	32.3165	30.2715	100.672	60.0997	81.3954	30.5118	67.7127	44.9981	61.7771	1.37288	0.457209	0.225921	0.793052	unchanged
meta_842	4-Hydroxymethylpyrazole	27.4209	36.6069	41.4051	51.2185	62.913	42.77	58.6838	53.7409	78.1046	63.9975	69.4019	65.5063	43.7224	64.9058	1.4845	0.569975	0.00695826	1.51551	unchanged
meta_843	Myricanene B 5-[arabinosyl-(1->6)-glucoside]	27.1756	22.4896	11.6794	9.0265	10.2822	12.7956	21.3359	28.8293	24.5596	19.351	15.0391	20.0876	15.5748	21.5337	1.3826	0.467383	0.133857	0.952056	unchanged
meta_844	Tryptophyl-Glycine	70.0638	113.182	53.3388	105.494	117.512	39.5553	171.796	81.3872	130.182	165.446	172.455	164.298	83.191	147.594	1.77416	0.827135	0.00930768	1.49796	up
meta_845	5-Methylcytidine	234.019	45.683	595.289	306.012	107.282	166.265	1344.53	275.319	131.357	1770.78	25.4603	72.0577	242.425	603.25	2.4884	1.31522	0.30341	0.665727	unchanged
meta_846	Enoximone	993.029	702.487	454.515	514.8	230.717	436.649	363.153	1109.57	318.362	544.101	304.863	171.725	555.366	468.629	0.84382	-0.244993	0.629803	0.322001	unchanged
meta_847	Momordin I	176.896	193.744	110.631	72.5402	5.24749	22.6307	1.15601	2.04669	2.55913	8.10759	2.53368	1.3897	96.9483	2.96547	0.0305881	-5.03088	0.0319084	1.35895	down
meta_848	Miglustat	108.639	94.6715	127.674	131.045	166.879	112.236	168.98	134.362	146.497	162.848	155.566	188.694	123.524	159.491	1.29117	0.368682	0.0196992	1.37265	unchanged
meta_849	5-Oxo-2(5H)-isoxazolepropanenitrile	28.7307	27.9585	22.0633	20.1058	17.1077	20.2595	37.623	66.5739	36.3113	37.4924	34.5672	26.8314	22.7043	39.8999	1.75737	0.813422	0.0260336	1.37271	up
meta_850	(8'R)-Neochrome	60.5697	16.1701	0	43.4033	3.29097	3.0615	45.9389	34.3304	43.2728	1.20722	16.6871	7.4152	21.0826	24.8086	1.17673	0.234788	0.778581	0.166181	unchanged
meta_851	Quinquenoside F1	161.548	244.364	296.292	207.395	236.724	186.738	313.267	406.941	410.799	456.573	293.506	356.462	222.177	372.925	1.6785	0.747175	0.00104193	1.69431	up
meta_852	(+)-Galeon	37.7781	28.3528	26.0326	29.9557	19.2286	40.1517	8.01428	0	5.837	0	4.47023	2.19472	30.2499	3.41937	0.113037	-3.14513	0.000127019	1.91353	down
meta_853	Dehydrocyanaropicrin	181.347	94.263	147.727	190.954	280.625	165.939	252.899	310.231	249.853	322.607	258.865	312.442	176.809	284.483	1.60898	0.686146	0.00575874	1.56787	up
meta_854	Caryoptosidic acid	446.575	426.46	486.598	489.75	736.403	538.025	732.348	548.225	536.133	1024.09	724.601	880.152	520.635	740.926	1.42312	0.509056	0.0393526	1.2687	unchanged
meta_855	(3S)-Hydroxy-eicosa-cis,cis-11,14-dienoyl-CoA	122.252	69.4108	133.529	113.386	82.7357	127.503	226.288	94.7021	130.63	148.05	155.139	124.728	108.136	146.59	1.3556	0.438935	0.10425	0.97012	unchanged
meta_856	pyroglutamine	180.169	221.825	244.042	202.749	212.605	226.92	287.696	334.904	258.787	289.639	284.167	216.034	214.718	278.538	1.29722	0.375426	0.00864186	1.48669	unchanged
meta_857	()-(Z)-2-(5-Tetradecenyl)cyclobutanone	462.907	398.027	519.277	512.148	789.037	423.366	616.17	447.999	539.22	537.727	552.92	852.058	517.46	591.016	1.14215	0.191748	0.384332	0.605099	unchanged
meta_858	Demethoxycurcumin	99.8138	109.131	236.862	155.526	214.838	194.697	282.119	137.659	243.49	279.884	322.667	187.655	168.478	242.246	1.43785	0.523912	0.0699129	1.08134	unchanged
meta_859	5-Hexenyl glucosinolate	180.058	187.825	201.93	309.059	255.906	224.221	131.957	206.102	249.119	177.932	129.446	145.361	226.5	173.32	0.765208	-0.386076	0.0849071	1.06985	unchanged
meta_860	Indole-3-acetic-acid-O-glucuronide	36.7782	25.1517	36.8523	34.8776	34.0159	40.2728	32.9638	61.2429	44.4568	58.9665	40.3328	33.562	34.6581	45.2541	1.30573	0.384858	0.0944074	1.03332	unchanged
meta_861	DIMBOA-Glc	43.3466	9.3557	118.572	70.4912	248.875	82.5701	197.739	60.3649	124.705	331.037	108.476	131.655	95.5351	158.996	1.66427	0.73489	0.248491	0.742215	unchanged
meta_862	4,6,7-Trihydroxy-1,2,3,4-tetrahydroisoquinoline	104.592	54.7069	66.9098	51.2146	51.0178	24.8304	85.4093	83.3766	58.9086	69.6069	61.4979	71.7792	58.8785	71.7631	1.21883	0.285501	0.30567	0.693786	unchanged
meta_863	13'-Carboxy-alpha-tocopherol	154.031	339.686	194.446	153.143	242.031	77.4135	255.978	119.892	138.248	151.258	265.229	718.645	193.458	274.875	1.42085	0.506753	0.441052	0.574531	unchanged
meta_864	5-Hydroxy-p-mentha-6,8-dien-2-one	14.2081	13.4087	76.9944	43.6794	98.843	50.1412	83.0494	31.8421	58.5201	110.676	61.3816	95.7344	49.5458	73.5339	1.48416	0.569646	0.215811	0.792924	unchanged
meta_865	Ganglioside GA2 (d18:1/12:0)	262.085	197.049	198.781	190.926	250.034	131.741	314.455	262.656	272.597	356.533	338.024	437.853	205.103	330.353	1.61067	0.687661	0.00366559	1.61714	up
meta_866	Pisumsaponin I	59.0316	122.556	122.185	179.368	395.551	75.0115	283.769	49.8092	298.201	151.816	278.32	748.992	158.95	301.818	1.89882	0.9251	0.232607	0.816846	unchanged
meta_867	2-(14,15-Epoxyeicosatrienoyl) Glycerol	136.122	92.0132	282.544	252.012	439.506	196.28	492.897	200.701	514.106	439.338	321.949	490.718	233.08	409.951	1.75885	0.814629	0.0325993	1.25727	up
meta_868	(S)-3-Octanol glucoside	49.2812	83.962	89.0672	119.97	313.594	157.481	172.347	91.1716	76.0865	196.961	183.939	372.969	135.559	182.246	1.3444	0.426963	0.439867	0.540584	unchanged
meta_869	Dynorphin A (6-8)	24.3142	6.34258	18.2697	19.1549	48.3798	21.928	32.6655	45.7559	49.8798	76.0727	43.1116	98.8387	23.0649	57.7207	2.50254	1.32339	0.0177581	1.42174	up
meta_870	S-methylazathioprine	0	0	0	0	0	0	0	0	0	0	0	0	0	0	1	0		0	unchanged
meta_871	Sapidolide A	941.885	802.052	646.957	767.515	682.102	809.733	938.322	1323.16	924.539	1017.83	898.841	717.645	775.041	970.057	1.25162	0.323798	0.0687263	1.11236	unchanged
meta_872	Lauroyl diethanolamide	121.47	187.274	161.697	106.172	167.02	97.4443	1349.22	198.949	561.436	182.953	141.994	258.558	140.18	448.852	3.20198	1.67896	0.166153	0.90585	unchanged
meta_873	3'-O-Methylgancaonin P	170.413	25.9588	111.423	20.9133	152.768	162.765	123.655	143.497	26.7807	211.671	48.8757	99.5351	107.373	109.002	1.01517	0.0217223	0.967508	0.000751282	unchanged
meta_874	Glabrin D	718.861	961.523	404.023	662.798	267.148	720.41	375.894	501.698	494.918	351.47	818.3	426.859	622.46	494.856	0.795001	-0.330972	0.326905	0.629319	unchanged
meta_875	7-Aminoflunitrazepam	32.8189	24.9106	20.9249	16.8634	9.07933	24.5582	29.3796	36.5341	25.993	35.9341	26.4469	16.8004	21.5259	28.5147	1.32467	0.405632	0.147373	0.872529	unchanged
meta_876	3-Hydroxy-carbofuran	104.794	64.1269	87.1929	77.3712	88.984	94.5175	131.152	188.46	130.399	137.223	100.147	105.848	86.1643	132.205	1.53433	0.617611	0.0136443	1.43599	up
meta_877	Theadibenzotropolone A	246.11	54.9582	96.9441	33.0946	45.6508	54.7128	25.8742	33.6256	18.8678	16.9885	0	45.7983	88.5784	23.5257	0.265592	-1.91272	0.104273	1.07418	unchanged
meta_878	Cyclomammeisin	0	0	134.797	32.7222	156.594	70.8439	125.471	0	32.5579	70.588	84.2632	254.164	65.826	94.5074	1.43571	0.521769	0.54543	0.416108	unchanged
meta_879	3,5,9-Trihydroxyergost-7-en-6-one	204.839	238.791	250.501	441.986	781.728	267.884	550.028	248.187	338.915	457.834	449.053	1003.33	364.288	507.891	1.3942	0.479438	0.331844	0.670648	unchanged
meta_880	DG(14:0/18:4(6Z,9Z,12Z,15Z)/0:0)	1666.25	2736.76	0.99385	14.155	7.72162	9.1331	10.2422	25.8127	245.529	24.5525	608.195	786.504	739.169	283.472	0.383502	-1.3827	0.399993	0.502452	unchanged
meta_881	N-Methylnicotinamide	463.442	461.856	306.195	228.684	217.999	188.142	511.925	626.357	495.973	564.571	522.339	505.219	311.053	537.731	1.72874	0.789723	0.00484914	1.64616	up
meta_882	Oxytocin 1-8	45.3802	53.7363	112.34	79.4586	84.6825	31.8412	70.7663	138.949	101.846	132.141	138.81	72.3294	67.9065	109.14	1.60721	0.684561	0.0438317	1.21424	up
meta_883	1-hexadecyl-glycero-3-phosphate	15196	14028.7	5285.01	4957.88	5649.43	4845.79	6103.44	7301.45	6592.21	5909.19	5704.62	7667.57	8327.13	6546.41	0.786154	-0.347115	0.417022	0.50128	unchanged
meta_884	MG(0:0/18:3(9Z,12Z,15Z)/0:0)	47.9388	48.2139	58.6697	71.2722	113.518	40.9306	125.487	46.9326	119.694	70.4568	97.1989	197.333	63.4239	109.517	1.72675	0.788056	0.0934039	1.08919	unchanged
meta_885	Ginsenoside Mc	155.156	136.165	190.566	190.158	264.662	119.86	258.715	127.496	251.34	210.602	225.091	357.419	176.094	238.444	1.35407	0.437301	0.128116	0.989251	unchanged
meta_886	DL-Ornithino-L-alanine	1.01937	23.6736	16.8927	42.5409	62.1646	19.7027	30.5107	28.4777	105.968	33.0066	34.2351	64.4804	27.6657	49.4464	1.78728	0.837769	0.188883	0.848366	unchanged
meta_887	4,6-Dideoxy-4-oxo-dTDP-D-glucose	0	54.2312	95.0199	26.4159	15.8808	6.37866	0	25.2103	17.2031	0	9.71142	0	32.9877	8.68748	0.263355	-1.92492	0.163834	0.899701	unchanged
meta_888	Dodecanol	85.2031	88.2068	78.3997	78.479	74.9415	74.9548	115.787	157.23	106.642	120.012	116.626	112.698	80.0308	121.499	1.51816	0.60232	0.00178016	1.75934	up
meta_889	Tri-N-acetylchitotriose	2.05593	28.4265	58.3212	46.5636	222.154	95.582	54.7228	19.5283	28.002	63.0259	117.333	428.116	75.5172	118.455	1.56858	0.649457	0.563991	0.421198	unchanged
meta_890	Shoyuflavone A	317.054	197.312	143.413	151.029	82.1668	157.643	237.832	333.782	219.021	281.533	165.781	110.716	174.77	224.777	1.28614	0.363043	0.300631	0.641136	unchanged
meta_891	Vulgaxanthin I	2296.78	2048.28	2378.43	2668.32	2766.86	2891.6	1628.68	2472.89	2166.51	2392.92	1725.49	1393.71	2508.38	1963.37	0.782723	-0.353427	0.0367758	1.28222	unchanged
meta_892	Erythratine	341.34	311.177	273.387	233.451	309.028	326.481	338.257	714.269	296.236	385.513	440.487	508.125	299.144	447.148	1.49476	0.579911	0.0612414	1.21784	unchanged
meta_893	Isosalicin	5981.44	3390.94	3607.17	3834.59	2167.87	3174.9	3726.92	7159.35	1947.76	4329.54	3045.91	2386.52	3692.82	3766	1.01982	0.0283099	0.938533	0.0361348	unchanged
meta_894	Baptifoline	8.07634	18.3344	0.0712532	15.1343	0.105533	0.561091	16.5284	9.30965	13.6151	4.67696	8.67966	2.8506	7.04715	9.27673	1.31638	0.396576	0.58666	0.374832	unchanged
meta_895	Guanosine	2208.09	2430.34	2884.76	2914.58	4589.83	3357.36	3628.3	3983.89	3582.51	5457.39	5091.85	5411.29	3064.16	4525.87	1.47703	0.562703	0.0155727	1.40172	unchanged
meta_896	Malvidin 3-glucoside-4-vinylguaiacol	78.4366	94.821	41.8952	82.1088	40.0762	58.5343	48.9552	141.43	124.117	104.406	69.3901	91.7756	65.9787	96.6791	1.46531	0.551203	0.101305	1.02902	unchanged
meta_897	Amylopectin	766.923	572.2	944.883	1051.5	772.407	838.676	1466.37	910.647	1084.41	1121.51	1297.21	805.052	824.431	1114.2	1.35148	0.434537	0.0394293	1.1954	unchanged
meta_898	(S)-Rutaretin	33.8965	9.98268	453.081	11.9807	46	17.8977	20.6799	1222.47	39.9417	145.614	27.775	124.198	95.473	263.447	2.75938	1.46435	0.444106	0.501056	unchanged
meta_899	Isoscoparin 2''-(6-(E)-feruloylglucoside) 4'-glucoside	120.245	75.2771	152.758	161.547	129.181	129.695	191.644	164.828	199.388	166.995	141.751	143.429	128.117	168.006	1.31135	0.391048	0.0307879	1.22041	unchanged
meta_900	Tetronasin	1512.23	758.465	403.77	407.904	754.958	672.534	1366.9	1289.41	1491.36	985.416	818.511	1329.48	751.644	1213.51	1.61448	0.691067	0.0446041	1.21355	up
meta_901	N-Methylnicotinium	63.7413	63.5834	130.186	211.021	148.629	116.189	146.004	116.575	166.974	86.4642	121.624	151.772	122.225	131.569	1.07645	0.106281	0.72586	0.212821	unchanged
meta_902	trans-3-Feruloylcorosolic acid	419.017	392.698	429.732	307.996	327.789	459.356	466.883	542.8	413.822	424.284	441.415	429.811	389.431	453.169	1.16367	0.218681	0.0693944	1.06435	unchanged
meta_903	28-Homobrassinolide	5.63098	7.65874	75.7923	34.4566	0.320517	9.9985	23.6517	50.8482	34.535	36.0155	24.5338	62.3128	22.3096	38.6495	1.73242	0.792785	0.255368	0.729672	unchanged
meta_904	Helianthoside A	227.89	2506.94	2598.82	359.244	497.899	489.663	448.935	945.774	505.335	495.972	369.841	438.837	1113.41	534.116	0.479712	-1.05976	0.264605	0.71637	unchanged
meta_905	Atenolol	59.5167	81.3766	160.087	77.4108	144.367	120.079	145.333	307.613	436.669	323.443	163.128	232.535	107.14	268.12	2.50253	1.32339	0.0139211	1.47002	up
meta_906	LysoPE(0:0/18:3(6Z,9Z,12Z))	243406	327725	420151	437174	593652	364682	507548	375660	469647	503328	522105	648840	397798	504521	1.26828	0.342878	0.10985	1.02536	unchanged
meta_907	3-Isovalidene-3alpha,4-dihydrophthalide	303.025	171.78	537.529	373.631	1036.46	426.162	793.754	429.785	578.476	1302.77	511.314	590.833	474.765	701.156	1.47685	0.562522	0.234619	0.76338	unchanged
meta_908	DG(15:0/22:6(4Z,7Z,10Z,13Z,16Z,19Z)/0:0)	764.223	1287.98	1848.67	2154.71	2648.92	1521.25	2443.28	1863.09	1639.75	1519.89	1321.54	2864.69	1704.29	1942.04	1.1395	0.1884	0.528318	0.433073	unchanged
meta_909	12(13)Ep-9-KODE	360.724	225.509	342.059	257.587	432.291	202.78	540.016	327.425	365.192	441.824	276.974	544.823	303.492	416.042	1.37085	0.455073	0.0839506	1.08315	unchanged
meta_910	Threoninyl-Proline	318.284	314.216	233.601	264.968	247.199	262.545	302.591	354.384	320.116	307.188	321.857	249.843	273.469	309.33	1.13113	0.17777	0.103625	1.00414	unchanged
meta_911	Malvidin 3-glucoside	468.805	316.718	385.009	385.734	518.15	280.876	583.665	549.406	482.756	599.444	394.832	493.194	392.548	517.216	1.31759	0.397896	0.0269101	1.30915	unchanged
meta_912	Heptadecanoic acid	190.227	228.263	250.149	133.84	286.524	73.193	441.682	118.023	143.596	160.804	141.087	548.28	193.699	258.912	1.33667	0.418643	0.456948	0.536323	unchanged
meta_913	Sulfolithocholylglycine	2270.07	1761.58	3684.21	3779.84	5274.56	2899.31	3556.39	3155.05	4506.37	4556.69	4563.13	6178.88	3278.26	4419.42	1.3481	0.430925	0.118872	0.990884	unchanged
meta_914	Tryptophyl-Valine	85.2888	87.6067	83.1677	77.9965	93.5069	60.7878	96.076	74.3285	100.757	100.765	110.061	129.427	81.3924	101.902	1.25199	0.324223	0.0442781	1.27558	unchanged
meta_915	(3beta,9beta)-7-Drimene-3,11,12-triol	0.553576	3.99075	11.8007	2.4707	2.35332	2.63804	1.17625	2.2154	1.07411	1.83998	1.15921	2.9742	3.96784	1.73986	0.43849	-1.18938	0.233158	0.794534	unchanged
meta_916	DG(14:0/20:3(8Z,11Z,14Z)/0:0)	232.953	266.299	234.495	376.623	789.139	809.662	180.153	285.142	183.379	314.545	304.844	101.806	451.528	228.312	0.505642	-0.983813	0.106373	1.07266	unchanged
meta_917	Sterebin G	32.7404	54.2501	32.7984	24.6377	15.6217	26.7306	15.322	23.6349	33.9038	38.0199	43.452	43.1789	31.1298	32.9186	1.05746	0.0806054	0.804294	0.210615	unchanged
meta_918	Ercalcitriol	4885.86	5337.05	4505.75	5645.35	6266.1	3481.43	11538.2	4717.8	8271.39	4198.85	3737.66	5638.45	5020.26	6350.39	1.26495	0.339083	0.34209	0.627339	unchanged
meta_919	PC(14:0/22:6(4Z,7Z,10Z,13Z,16Z,19Z))	965.331	2790.88	23516.5	121515	12972.5	23098.2	4618.73	2268.97	1626.87	1696.69	860.484	1635.51	30809.8	2117.88	0.0687403	-3.8627	0.182846	0.91073	unchanged
meta_920	SAICAR	0	0.926152	33.1661	1.61978	22.8797	0	162.481	86.7295	0	0	0	292.861	9.76529	90.3453	9.25167	3.20971	0.158686	0.959616	unchanged
meta_921	N,N,O-Tridesmethyl-tramadol	151.006	182.082	186.798	167.078	149.118	196.559	238.775	332.606	219.743	251.654	212.86	171.152	172.107	237.798	1.38169	0.466435	0.0295411	1.32222	unchanged
meta_922	Polypodoside C	722.427	684.141	346.56	327.152	407.871	316.724	704.449	777.914	529.19	690.743	574.298	531.296	467.479	634.648	1.3576	0.441055	0.0912797	1.08899	unchanged
meta_923	N-Docosahexaenoyl GABA	131.445	168.003	88.5915	115.193	105.082	76.355	117.96	143.01	148.732	96.647	94.0631	100.227	114.112	116.773	1.02332	0.0332639	0.876109	0.144247	unchanged
meta_924	LysoPE(0:0/18:2(9Z,12Z))	188.835	233.072	112.342	133.954	163.888	116.745	235.421	195.892	225.882	215.758	190.818	204.913	158.139	211.447	1.33709	0.419101	0.0379948	1.34121	unchanged
meta_925	Hericerin	66.9986	18.1308	116.461	34.7086	30.3321	50.6771	20.1987	32.6051	14.2791	41.4271	14.7339	36.9741	52.8847	26.703	0.504928	-0.985849	0.136358	0.999092	unchanged
meta_926	(3beta,5alpha,6alpha,7alpha,22E,24R)-5,6-Epoxyergosta-8,14,22-triene-3,7-diol	0	0	0	0	0	0	0	0	0	0	0	0	0	0	1	0		0	unchanged
meta_927	Netilmicin	22.1557	9.70957	17.768	12.2926	73.4749	41.443	85.8428	6.79399	47.9692	66.9617	54.9216	150.683	29.474	68.862	2.33637	1.22427	0.11313	1.02571	unchanged
meta_928	Tryptophyl-Cysteine	33.5785	11.4351	24.8871	39.428	41.4879	39.6821	20.3461	20.6835	3.16717	17.6006	6.66806	16.29	31.7498	14.1259	0.444914	-1.1684	0.0131546	1.45632	down
meta_929	Caffeoyl C1-glucuronide	38.5453	34.8648	37.6571	46.9927	39.4519	42.2059	47.4292	56.3241	69.8591	71.6561	52.4856	29.4213	39.953	54.5292	1.36484	0.448728	0.0712924	1.13324	unchanged
meta_930	(S)-4-Hydroxymandelonitrile	263.059	462.099	257.787	235.012	225.95	276.992	195.431	257.019	202.522	318.266	369.171	173.498	286.817	252.651	0.88088	-0.182982	0.491437	0.410705	unchanged
meta_931	Armillaripin	2476.49	2313.31	3418.82	2790.65	3249.58	3117.69	3775.47	6325.02	4301.07	4714.59	3329.66	3447.73	2894.43	4315.59	1.491	0.576281	0.0247223	1.3549	unchanged
meta_932	16beta-16-Hydroxy-3-oxo-1,12-oleanadien-28-oic acid	1863.55	2775.43	3197.56	3186.95	7513.57	2770.28	4668.94	2135.73	3632.07	2788	4682.2	12945.2	3551.22	5142.02	1.44796	0.534018	0.406896	0.590383	unchanged
meta_933	Asticolorin B	103.662	76.7403	106.631	38.5895	172.988	130.788	58.5354	28.4161	11.9475	88.1999	46.9703	81.9278	104.9	52.6662	0.502062	-0.994062	0.045247	1.19972	down
meta_934	Kaempferol 3-xylosylglucoside	2294.16	1975.94	2128.23	1326.07	3057.88	2247.2	2629.57	2879.81	1831.99	4169.76	3484.09	2111.13	2171.58	2851.06	1.31289	0.39275	0.143496	0.938372	unchanged
meta_935	Cyanidin 3-(malonylsophoroside) 5-glucoside	0	0	4.41999	0	5.20874	6.26118	0	0	5.08432	1.60662	9.44923	0	2.64832	2.69003	1.01575	0.0225456	0.983667	0.0137875	unchanged
meta_936	Iloprost	0	0	0	0	0	0	0	0	0	0	0	0	0	0	1	0		0	unchanged
meta_937	Diosbulbin H	3.90091	32.8555	3.00097	0	3.48026	0	1.87793	11.876	0	19.9996	12.7066	0	7.20627	7.74336	1.07453	0.103708	0.932864	0.115149	unchanged
meta_938	Fexofenadine	188.203	243.963	839.188	906.903	1761.4	574.032	803.142	301.406	824.148	1053.45	917.676	1806.02	752.282	950.973	1.26412	0.338132	0.534779	0.440483	unchanged
meta_939	Campesteryl caffeate	373.253	194.595	258.643	350.575	386.469	172.87	293.551	279.961	398.257	370.908	396.884	615.882	289.401	392.574	1.35651	0.439896	0.130824	0.984051	unchanged
meta_940	MG(0:0/18:1(11Z)/0:0)	31394.4	23914	23024.9	25027.8	34752.8	19465.2	32729.3	26745.1	29764.7	28183.1	28503.1	39217.2	26263.2	30857.1	1.17492	0.232559	0.155587	0.942648	unchanged
meta_941	2-Vinyl-4H-1,3-dithiine	1022.47	998.085	1199.92	1083.93	1025.87	1170.5	1382.84	2075.04	1411.49	1659.16	1343.78	1114.14	1083.46	1497.74	1.38237	0.46714	0.0271029	1.36561	unchanged
meta_942	Everolimus	9.0755	39.362	59.5333	80.7698	174.185	33.6718	63.841	26.833	72.4661	37.2146	65.5949	237.104	66.0996	83.8422	1.26842	0.343034	0.663344	0.334844	unchanged
meta_943	Sulfoglycolithocholate(2-)	96.4924	90.8545	122.579	85.1711	83.868	65.5325	46.9322	93.9924	50.8388	53.9917	70.6448	24.3682	90.7496	56.7947	0.625839	-0.676136	0.0208708	1.33468	down
meta_944	Tanacetol A	51.8207	112.602	73.4018	73.6366	73.7816	69.3951	139.826	215.034	186.198	234.501	227.309	151.472	75.7729	192.39	2.53904	1.34428	0.000301523	1.83599	up
meta_945	Camellenodiol	0.00885314	0	0.00718181	0	0	0.611471	0	0	0.150709	0	0	0	0.104584	0.0251182	0.240172	-2.05786	0.477533	0.554089	unchanged
meta_946	Pulcherosine	157.918	262.5	293.023	260.188	292.545	331.047	345.924	220.791	294.341	282.837	469.416	462.047	266.204	345.892	1.29935	0.377793	0.133506	0.959203	unchanged
meta_947	(9E)-10-nitrooctadecenoic Acid	824.252	1039.66	290.921	669.209	240.901	797.101	511.154	502.798	525.202	341.584	814.06	534.364	643.674	538.194	0.836127	-0.258206	0.485306	0.457772	unchanged
meta_948	Rheidin C	331.449	207.141	142.833	285.759	135.26	232.65	123.667	402.034	199.349	194.281	185.284	104.016	222.516	201.438	0.905278	-0.143568	0.703253	0.276021	unchanged
meta_949	Peonidin 3-(6''-p-coumaroyl-glucoside) 5-glucoside	661.26	424.358	984.08	990.905	510.563	640.48	1056.82	629.06	1024.21	506.817	795.637	571.852	701.941	764.067	1.08851	0.122349	0.658445	0.235033	unchanged
meta_950	Neotussilagine	48.7973	27.5259	23.1558	30.5451	7.416	37.5299	49.7204	60.5645	37.617	34.6397	21.6679	19.2104	29.1617	37.2367	1.2769	0.35265	0.372805	0.521919	unchanged
meta_951	O-6-deoxy-a-L-galactopyranosyl-(1->2)-O-b-D-galactopyranosyl-(1->3)-2-(acetylamino)-1,5-anhydro-2-deoxy-D-arabino-Hex-1-enitol	1966.35	2967.3	2305.25	2700.81	2907.04	2863.75	2597.41	3005.77	2830.96	3173.11	3526.27	3133.1	2618.42	3044.44	1.1627	0.21748	0.0691998	1.13664	unchanged
meta_952	(R)-3',7-Dihydroxy-2',4'-dimethoxyisoflavan	37.5856	54.2395	88.2882	365.775	324.009	16.5411	120.423	20.4978	522.76	184.614	90.9559	345.503	147.74	214.126	1.44934	0.5354	0.51891	0.438465	unchanged
meta_953	Unshuoside A	1.78317	1.88582	28.5822	7.85838	43.1796	20.5486	42.0411	0	18.0868	28.6042	16.6913	57.5212	17.3063	27.1574	1.56922	0.650051	0.380784	0.580331	unchanged
meta_954	Retinal	22.4377	21.7284	77.0149	66.162	104.904	106.322	79.8756	32.2221	128.773	199.007	169.112	124.771	66.4281	122.293	1.84099	0.880482	0.0880266	1.05079	unchanged
meta_955	Soyasaponin aa	113.775	125.044	157.859	182.405	253.783	113.364	240.756	131.986	264.628	237.437	245.774	393.528	157.705	252.352	1.60015	0.678208	0.0465195	1.24025	up
meta_956	(3beta,19alpha)-3,19,23,24-Tetrahydroxy-12-oleanen-28-oic acid	3513.14	5056.72	11739.4	12483.7	18981.6	7321.01	19501.9	5896.37	17884.1	15020.8	16347.1	25171.7	9849.26	16637	1.68916	0.756308	0.0802581	1.08844	unchanged
meta_957	5b-Cholestane-3a,7a,12a,23-Tetrol	0	62.331	0	6.4385	0	0	0.844774	1.87095	75.3138	0	10.0891	0	11.4616	14.6864	1.28136	0.357678	0.843853	0.150396	unchanged
meta_958	Heptanal propyleneglycol acetal	128.203	187.855	120.581	134.984	157.665	98.3045	154.658	120.102	147.703	159.8	191.005	187.372	137.932	160.107	1.16076	0.215075	0.213817	0.872849	unchanged
meta_959	11,13-Dihydrotaraxinic acid glucosyl ester	96.9624	149.858	360.756	146.729	342.409	19.8023	406.571	85.854	68.6494	53.9841	213.069	1326.12	186.086	359.041	1.92943	0.948176	0.439799	0.557019	unchanged
meta_960	2-O-Feruloylhydroxycitric acid	74.0761	473.471	959.227	571.073	865.219	136.12	1119.21	889.253	123.889	52.0643	576.584	1534.39	513.198	715.899	1.39498	0.480241	0.48728	0.492777	unchanged
meta_961	N1-trans-Feruloylagmatine	40.5085	58.0894	401.849	100.884	513.47	51.2799	438.529	183.592	86.3211	87.8175	100.426	1091.58	194.347	331.378	1.70508	0.769842	0.475679	0.506234	unchanged
meta_962	Nummularine B	0	0	0	0	0	0	0	0	0	0	0	0	0	0	1	0		0	unchanged
meta_963	Oxandrolone	92.6388	122.91	140.316	175.402	225.611	104.761	265.598	134.774	251.483	175.788	189.459	333.738	143.607	225.14	1.56776	0.648701	0.0488002	1.21808	up
meta_964	Nandrolone	6.71119	3.68888	21.6183	5.54916	5.60259	30.38	40.2183	8.27816	3.93994	28.8807	26.855	31.4476	12.2583	23.27	1.8983	0.924705	0.165033	0.838694	unchanged
meta_965	Camellianin A	0	0	2.90558	0	0	0	10.3331	2.47446	8.22925	3.13044	0	56.3461	0.484264	13.4189	27.7099	4.79233	0.19864	0.887667	unchanged
meta_966	Grepafloxacin	155.293	105.985	144.412	120.586	111.638	90.7886	110.433	151.244	97.2756	113.612	62.5866	79.015	121.451	102.361	0.84282	-0.246704	0.261902	0.728226	unchanged
meta_967	Raffinose	947.714	566.866	1342.63	1772.18	1838.21	1020.8	1397.61	1125.57	1687.63	1670.22	845.556	1509.16	1248.07	1372.63	1.0998	0.137243	0.622194	0.31848	unchanged
meta_968	16-Oxoandrostenediol	42.9066	45.145	352.876	252.814	413.524	234.241	451.299	263.185	363.782	999.125	507.896	887.334	223.585	578.77	2.5886	1.37217	0.0330317	1.30958	up
meta_969	Cnidimol 7-glucoside	781.935	1433.08	912.742	501.94	1078.5	552.113	683.604	1120.91	488.64	707.06	603.326	1109.22	876.719	785.461	0.89591	-0.158574	0.622031	0.245343	unchanged
meta_970	L-trans-5-Hydroxy-2-piperidinecarboxylic acid	17930.1	21332.5	21405	21974.8	26683.1	23893.2	25059.1	31736.1	27377.8	31679.8	31319.5	25768.6	22203.1	28823.5	1.29817	0.376482	0.00351614	1.56804	unchanged
meta_971	4-Methoxybenzenepropanol 1-(2-sulfoglucoside)	1258.66	1107.25	938.667	1058.48	858.646	923.198	612.751	924.616	735.259	812.961	661.956	659.233	1024.15	734.463	0.717144	-0.479666	0.00392657	1.55441	unchanged
meta_972	Melleolide B	1265.14	1632.56	634.514	915.826	343.281	1127.75	669.626	690.14	800.762	673.2	1241.81	494.771	986.512	761.719	0.772133	-0.373078	0.326338	0.637319	unchanged
meta_973	(x)-p-Menth-1-en-4-yl 5-isopropyl-2-methylphenyl ether	507.788	427.142	478.556	405.277	539.634	288.188	1504.56	576.428	971.341	514.095	617.011	602.498	441.097	797.656	1.80834	0.85467	0.0713117	1.15784	unchanged
meta_974	PE(14:1(9Z)/22:6(4Z,7Z,10Z,13Z,16Z,19Z))	9859.43	10547.4	2682.85	4969.42	6620.32	4673.24	4562.69	2631.37	3684.11	1027.48	4016.92	4380.19	6558.78	3383.79	0.515918	-0.954787	0.0555587	1.15515	unchanged
meta_975	Cyclopassifloside II	153.092	333.903	363.928	367.938	484.09	327.262	301.918	229.82	368.88	351.345	426.333	449.993	338.369	354.715	1.04831	0.0680627	0.771969	0.229825	unchanged
meta_976	Lysyl-Methionine	0	3.06437	6.04196	1.63656	5.12261	0	6.0364	2.46071	0	3.16927	3.03733	12.951	2.64425	4.60911	1.74307	0.80163	0.381497	0.621473	unchanged
meta_977	1-(2,6,6-Trimethyl-2-cyclohexen-1-yl)-1,6-heptadien-3-one	0	0	0	0	0	0	0	0	0	0	0	0	0	0	1	0		0	unchanged
meta_978	Azukisaponin I	89.6599	68.6412	17.5056	56.3527	29.8501	62.9364	6.55789	42.9413	12.6545	22.305	15.4661	26.1371	54.1577	21.0103	0.387947	-1.36607	0.0269462	1.33884	down
meta_979	Momordicoside E	133.839	133.625	119.466	125.097	81.7423	151.591	52.2838	16.85	24.2886	38.8405	32.3563	20.8905	124.227	30.9183	0.248886	-2.00645	3.17039e-05	1.92597	down
meta_980	L-beta-aspartyl-L-phenylalanine	13.249	3.93007	21.3489	21.047	44.0992	26.9828	21.4582	33.8857	29.8992	40.3328	32.4655	47.9725	21.7762	34.3356	1.57675	0.656956	0.0927268	1.05082	unchanged
meta_981	Canesceol	133.148	174.927	84.2812	127.744	66.6648	123.259	77.797	108.395	86.7596	85.8185	167.869	65.63	118.337	98.7116	0.834155	-0.261613	0.386363	0.548685	unchanged
meta_982	Kaempferol 3-(2''-rhamnosyl-6''-acetylgalactoside) 7-rhamnoside	7.1204	0	37.6946	37.1078	645.651	57.6225	83.8932	44.5183	77.837	349.912	115.996	337.934	130.866	168.348	1.28642	0.363359	0.758518	0.250322	unchanged
meta_983	Pentagastrin	360.648	619.722	237.303	449.382	276.881	518.242	440.597	385.009	318.375	287.978	614.264	351.33	410.363	399.592	0.973753	-0.0383719	0.89127	0.0841426	unchanged
meta_984	Nicotinamide N-oxide	219.313	268.516	203.108	272.264	183.608	252.203	223.521	353.608	227.924	281.062	299.564	205.862	233.169	265.257	1.13762	0.186016	0.273715	0.697388	unchanged
meta_985	2,2'-Dithenyl sulfide	42.1722	42.171	59.8978	66.8924	63.5915	60.8851	33.4041	57.2691	56.6213	57.6916	49.6016	47.3144	55.935	50.317	0.899563	-0.152704	0.362087	0.611218	unchanged
meta_986	2-Dodecylbenzenesulfonic acid	1832.94	2071.61	1753.64	1744.45	1881.87	1748.5	2226.1	2016.14	3438.26	1741.9	2138.76	2624.15	1838.83	2364.22	1.28572	0.362572	0.0853291	1.12818	unchanged
meta_987	MG(0:0/18:3(6Z,9Z,12Z)/0:0)	2774.19	4262.16	5821.49	3626.6	6801.4	3431.01	6329.05	4060.38	5494.93	4547.07	5855.85	13787.5	4452.81	6679.13	1.49998	0.584943	0.206061	0.863936	unchanged
meta_988	2-Deoxybrassinolide	2727.55	3295.25	1139.48	2005.25	1632.09	818.84	2054.08	3254.57	1488.76	1623.13	2151.02	4560.71	1936.41	2522.04	1.30243	0.381208	0.365099	0.651549	unchanged
meta_989	Propericiazine	0.744989	1.61978	92.0873	41.2102	108.143	34.3191	104.285	12.0017	58.8953	102.472	91.6842	140.792	46.354	85.0218	1.83418	0.875138	0.165194	0.888764	unchanged
meta_990	Palmitic acid	122.097	120.213	52.5504	37.1445	39.3534	41.6779	59.0941	70.5568	44.5534	55.0353	36.1452	38.8893	68.8395	50.7123	0.736675	-0.440899	0.340917	0.601396	unchanged
meta_991	Stearic acid	79.4633	65.1197	5.66007	9.25054	5.75153	12.6071	18.4942	21.5496	11.9688	5.9735	9.01147	8.776	29.642	12.6289	0.426048	-1.23091	0.271645	0.709492	unchanged
meta_992	35S-Methylokadaic acid 7-hexadecanoate	18.7685	29.4373	64.696	80.0003	224.986	258.476	283.353	197.965	122.145	135.73	37.0424	48.6367	112.727	137.479	1.21957	0.286371	0.671339	0.227442	unchanged
meta_993	Corchorusoside A	121.131	147.2	108.026	82.6252	136.072	37.144	231.455	38.6741	232.922	161.153	199.856	347.8	105.366	201.977	1.9169	0.938775	0.0694851	1.19145	unchanged
meta_994	Isolinderenolide	112.629	162.096	141.356	161.885	243.418	124.347	259.325	161.748	256.863	208.457	242.391	367.045	157.622	249.305	1.58167	0.661445	0.0242493	1.36519	up
meta_995	(S)-Nerolidol 3-O-[a-L-rhamnopyranosyl-(1->2)-b-D-glucopyranoside]	72.6749	41.1933	110.13	82.506	0	102.674	7.30712	26.0869	0	27.8752	0	10.2499	68.1964	11.9199	0.174787	-2.51633	0.0192537	1.49613	down
meta_996	PS(14:1(9Z)/20:4(5Z,8Z,11Z,14Z))	4.56579	0	0	31.9115	15.9016	18.0583	12.0887	0	0	21.6989	7.48828	16.1694	11.7395	9.57422	0.815553	-0.29415	0.737442	0.232374	unchanged
meta_997	Ureidopropionic acid	22.9678	17.1922	21.2674	18.7622	24.3464	17.6632	27.0288	30.7758	24.8379	25.9751	23.5805	21.7822	20.3665	25.6634	1.26008	0.333511	0.0126717	1.40528	unchanged
meta_998	5-hydroxy saxagliptin	164.386	161.74	75.2553	116.624	30.3124	150.878	93.8118	106.041	91.2598	77.071	110.241	65.6413	116.533	90.6776	0.778131	-0.361915	0.30715	0.704471	unchanged
meta_999	Nilotinib	224.74	281.276	331.543	324.929	635.601	414.965	425.909	436.429	472.899	741.706	723.43	722.684	368.842	587.176	1.59194	0.67079	0.0312287	1.29073	up
meta_1000	Lactapiperanol D	585.657	600.378	362.654	584.591	304.76	547.078	201.501	315.309	322.437	231.978	412.732	319.046	497.52	300.5	0.603997	-0.727386	0.0120831	1.45524	down
meta_1001	b-D-fructosyl-a-D-(6-O-(E))-feruloylglucoside	104.06	55.5025	76.4017	118.537	91.7713	95.8162	58.2543	161.664	107.936	152.707	51.37	55.8591	90.3481	97.9652	1.08431	0.116774	0.744385	0.187782	unchanged
meta_1002	Tryptophyl-Proline	365.948	348.477	226.793	349.999	259.193	335.521	372.366	590.429	428.828	444.477	464.167	458.432	314.322	459.783	1.46278	0.548711	0.00337108	1.5784	unchanged
meta_1003	2-(acetylamino)-1,5-anhydro-2-deoxy-4-O-b-D-galactopyranosyl-D-arabino-Hex-1-enitol	1.3433	32.1142	85.9871	60.8579	67.0312	2.80288	182.92	199.747	1.83298	3.03287	13.4241	265.493	41.6894	111.075	2.66434	1.41378	0.218761	0.83318	unchanged
meta_1004	(3S,5R,6R,6'S)-6,7-Didehydro-5,6-dihydro-3,5,6'-trihydroxy-13,14,20-trinor-3'-oxo-beta,epsilon-caroten-19',11'-olide 3-acetate	358.72	626.337	629.649	494.755	552.889	721.974	926.725	449.947	444.737	631.986	977.284	1123.5	564.054	759.029	1.34567	0.428323	0.175388	0.89104	unchanged
meta_1005	1-Acetyl-3,27-dihydroxywitha-5,24-dienolide 3-glucoside	502.325	406.56	555.058	474.595	349.015	353.156	215.924	177.236	186.973	142.877	89.2974	204.666	440.118	169.495	0.385113	-1.37664	0.0001386	1.85365	down
meta_1006	[6]-Gingerdiol 4'-O-beta-D-glucopyranoside	203.914	145.399	238.922	246.541	249.79	220.846	54.887	108.34	34.4062	64.623	42.0017	109.828	217.569	69.0143	0.317207	-1.65651	3.85793e-05	1.86348	down
meta_1007	Asparagoside C	207.663	184.167	625.617	583.523	1294.32	229.105	827.204	446.341	291.506	211.8	415.867	1892.19	520.733	680.818	1.30742	0.386726	0.619052	0.368579	unchanged
meta_1008	PE(22:5(7Z,10Z,13Z,16Z,19Z)/15:0)	1356.45	706.225	237.064	364.203	461.15	481.412	524.516	450.004	562.662	271.376	779.879	751.004	601.083	556.574	0.925951	-0.110993	0.812921	0.137575	unchanged
meta_1009	20,24-Epoxy-25,26-dihydroxydammaran-3-one	602.302	807.999	738.298	785.798	988.273	581.338	1271.65	883.944	1122.76	734.545	545.105	902.38	750.668	910.064	1.21234	0.277792	0.230686	0.782874	unchanged
meta_1010	1-docosanoyl-glycero-3-phosphate	132.742	137.059	177.681	161.459	147.803	153.566	229.786	304.18	213.468	245.91	161.249	201.579	151.718	226.029	1.48979	0.57511	0.0109231	1.50905	unchanged
meta_1011	(25S)-26-Hydroxy-24-methylenecycloartan-3-one	2564.25	3655.21	3149.09	2825.92	3394.06	1334.42	4941.31	3757.78	4084.61	4148.94	3906.48	7347.07	2820.49	4697.7	1.66556	0.736007	0.0196364	1.42427	up
meta_1012	23-Hydroxy-3-oxocycloart-24-en-26-oic acid	2.10044	9.62329	2.09359	0.419476	4.64351	0.29265	7.29334	4.44898	10.8851	3.86881	5.88931	4.92786	3.19549	6.21891	1.94615	0.960623	0.123448	1.0041	unchanged
meta_1013	Mammea B/BC cyclo E	389.777	349.568	472.259	312.388	353.379	298.998	553.865	424.689	202.057	391.22	569.384	821.449	362.728	493.777	1.36129	0.444972	0.191406	0.894152	unchanged
meta_1014	11a-Hydroxyprogesterone	25.8066	48.4996	15.8821	34.2147	27.1198	23.5586	33.5593	53.6243	85.8138	40.9266	39.9741	40.3633	29.1802	49.0436	1.68071	0.749073	0.0593776	1.16911	unchanged
meta_1015	Oleoside 11-methyl ester	147.487	134.033	176.9	334.7	321.439	171.445	361.101	274.819	508.523	412.182	335.99	677.762	214.334	428.396	1.99873	0.999085	0.0145894	1.43595	up
meta_1016	Licorice glycoside B	325.812	279.22	320.706	248.403	357.685	292.515	448.217	440.833	414.972	502.431	446.75	353.697	304.057	434.483	1.42895	0.514959	0.000520442	1.72947	unchanged
meta_1017	Neoacrimarine F	795.928	934.605	533.871	840.529	538.175	615.381	737.25	1157	914.752	1030.65	920.93	848.394	709.748	934.829	1.31713	0.397395	0.0338864	1.27307	unchanged
meta_1018	4',7-Dihydroxy-2',5-dimethoxyisoflavone	555.519	490.806	597.641	527.658	574.31	460.462	813.035	878.481	518.213	641.098	476.328	912.133	534.399	706.548	1.32213	0.402869	0.0752795	1.16499	unchanged
meta_1019	Talaromycin A	18.9588	6.6505	109.372	58.9613	156.071	73.3279	110.523	32.2441	74.7638	145.388	86.4248	139.428	70.5569	98.1287	1.39077	0.475888	0.361964	0.598372	unchanged
meta_1020	Theasapogenol A	995.871	853.148	1611.81	1716.06	2562.65	1425.66	2319.33	1714.22	2137.63	2133.98	2045.47	3476.4	1527.53	2304.5	1.50864	0.593252	0.0515588	1.18632	unchanged
meta_1021	6-(2-Carboxyethyl)-7-hydroxy-2,2-dimethyl-4-chromanone glucoside	39.5965	6.66776	11.1682	16.2583	17.3532	8.66602	28.1724	104.437	33.5393	62.4847	7.65294	6.45321	16.6183	40.4566	2.43446	1.2836	0.187938	0.851367	unchanged
meta_1022	MG(0:0/24:0/0:0)	19.6087	9.78445	0	10.8647	15.2212	7.13168	0	3.95934	0	0	0	0	10.4351	0.65989	0.0632374	-3.98308	0.0152968	1.47979	down
meta_1023	Pterosin H	1.73796	3.16051	52.2744	19.2624	74.815	24.6691	68.693	1.47639	30.9316	63.7831	36.8844	70.07	29.3199	45.3064	1.54524	0.627834	0.346838	0.620921	unchanged
meta_1024	Coagulin R 3-glucoside	45.0608	35.12	286.853	104.468	349.352	159.016	341.741	48.0452	123.908	239.969	183.789	468.599	163.312	234.342	1.43493	0.520985	0.404876	0.556687	unchanged
meta_1025	Taurochenodeoxycholate-3-sulfate	3.61797	2.8833	14.6688	14.7241	14.1765	10.7183	41.7264	4.50533	19.9499	138.032	79.5635	51.3262	10.1315	55.8506	5.51258	2.46273	0.0664001	1.21552	unchanged
meta_1026	Monoisobutyl phthalic acid	1375.73	1415.54	1543.82	1400.02	1392	1332.14	1747.91	2447.76	1900.98	2123.15	1855.09	1830.31	1409.87	1984.2	1.40736	0.49299	0.0022398	1.74117	unchanged
meta_1027	Phthalic acid	1753.41	1787.86	1959.57	1812.7	1869.58	1814.16	2256.65	3174.33	2433.77	2673.35	2299.55	2266.43	1832.88	2517.35	1.37344	0.457791	0.00485	1.6695	unchanged
meta_1028	Soyasapogenol D	5487.75	3151.57	254.953	312.99	147.48	453.096	421.993	463.03	270.986	269.099	269.438	148.898	1634.64	307.241	0.187956	-2.41153	0.201287	0.837185	unchanged
meta_1029	3-Oxooctadecanoic acid	349.755	276.094	451.89	417.299	612.993	394.222	585.078	515.966	584.246	573.18	486.128	756.268	417.042	583.478	1.39909	0.484485	0.0205104	1.35268	unchanged
meta_1030	DG(20:2(11Z,14Z)/22:2(13Z,16Z)/0:0)	0	13.0624	24.9985	22.7123	89.5244	43.1169	47.3642	24.2463	40.4283	13.3411	23.328	49.0255	32.2358	32.9556	1.02233	0.0318602	0.960896	0.0403356	unchanged
meta_1031	Dihydro-4-mercapto-5-methyl-3(2H)-thiophenone	0	0	12.5389	0	31.8026	0	4.94741	0	0	0	6.96864	34.2368	7.39024	7.69214	1.04085	0.0577653	0.96908	0.0764984	unchanged
meta_1032	Demissine	72.1903	221.262	0	53.704	27.8792	139.703	0	0.887067	0	47.0646	15.8618	52.761	85.7898	19.4291	0.226473	-2.14259	0.105438	1.02971	unchanged
meta_1033	Ginsenoside F5	1561.84	1319.54	1559.19	1263.01	1323.08	1209.41	881.437	603.462	682.564	750.329	406.073	796.643	1372.68	686.752	0.5003	-0.999133	2.30641e-05	1.8711	down
meta_1034	Methyl 2,3-dihydro-3,5-dihydroxy-2-oxo-3-indoleacetic acid	133.6	69.7092	87.2868	114.651	75.9732	85.5619	206.472	381.077	136.5	258.552	106.541	91.5451	94.4638	196.781	2.08314	1.05876	0.0723172	1.15043	unchanged
meta_1035	2-Acetyl-4-methylpyridine	5304.72	4589.74	4998.88	4585.74	5105.72	5401.87	7068.13	7690.09	6147.14	7672.83	6402.28	5631.59	4997.78	6768.68	1.35434	0.437587	0.00240437	1.67117	unchanged
meta_1036	Dide-O-methyl-4-O-alpha-D-glucopyranosylsimmondsin	39.1158	27.4326	24.3994	41.3177	44.7138	28.5641	40.62	34.7392	52.5561	40.8855	32.5228	37.1093	34.2572	39.7388	1.16001	0.214141	0.252656	0.732423	unchanged
meta_1037	PC(18:1(11Z)/20:4(8Z,11Z,14Z,17Z))	2199.8	2653.19	2363.94	2080.18	3485.89	5099.49	4368.43	5683.56	3146.35	4183.25	3275.7	3219.52	2980.42	3979.47	1.33521	0.417063	0.138674	0.882148	unchanged
meta_1038	Fenugreekine	10711.2	10943.9	10952.4	12142.8	13569.2	11629.1	7509.43	12462.1	8467.69	9403.56	10408	9481.92	11658.1	9622.11	0.825357	-0.276909	0.0370787	1.23452	unchanged
meta_1039	Donhexocin	1767.42	4042.63	3954.53	511.324	1365.01	1498.69	595.911	1001.32	1853.43	1634.51	392.611	3317.57	2189.93	1465.89	0.669377	-0.579109	0.353052	0.562222	unchanged
meta_1040	Epoxyoxophorone	485.336	943.006	1711.08	845.774	1888.81	1081.03	1436.98	1191.8	896.394	1120.26	1590.7	2242.69	1159.17	1413.14	1.21909	0.285806	0.405693	0.573703	unchanged
meta_1041	Sulfinpyrazone sulfone	59.4299	39.5045	44.4715	110.032	151.498	81.442	115.348	95.6732	114.219	154.979	125.424	84.6354	81.063	115.046	1.41922	0.5051	0.132719	0.95454	unchanged
meta_1042	Dopaxanthin quinone	227.964	58.614	136.649	115.661	179.275	108.996	214.822	276.076	157.683	263.478	63.8174	103.667	137.86	179.924	1.30512	0.384184	0.350667	0.584388	unchanged
meta_1043	11,12-Dimethoxydihydrokawain	13.1486	77.1511	1.46048	19.8097	4.44787	37.097	3.83912	13.2413	11.7962	57.7649	75.8456	8.68051	25.5191	28.5279	1.1179	0.160796	0.862669	0.142033	unchanged
meta_1044	Succinyladenosine	81.5985	44.005	73.9618	76.6881	84.7416	90.3808	38.7677	51.1501	52.4978	64.8057	83.9209	98.1088	75.2293	64.8752	0.862366	-0.213628	0.382914	0.570568	unchanged
meta_1045	(3b,20R,22R)-3,20,27-Trihydroxy-1-oxowitha-5,24-dienolide 3-glucoside	510.979	628.82	414.82	500.496	235.675	595.208	335.05	324.913	329.668	221.859	555.148	390.797	481	359.573	0.747553	-0.419753	0.130916	0.953302	unchanged
meta_1046	25-Cinnamoyl-vulgaroside	342.044	163.381	101.214	119.608	203.422	173.016	25.6005	40.8066	49.559	54.6626	12.7052	64.3577	183.781	41.2819	0.224626	-2.15441	0.0088328	1.58442	down
meta_1047	1,2-Cyclohexanedione	63.6627	56.8324	51.1804	60.707	48.0166	49.9588	65.1662	94.3258	73.4782	90.321	83.0816	71.9843	55.0596	79.7262	1.448	0.534059	0.00176905	1.68753	unchanged
meta_1048	PE(DiMe(11,5)/MonoMe(11,5))	680.318	921.864	583.339	534.103	1020.98	503.156	659.921	507.453	471.895	489.103	699.025	1250.6	707.294	679.667	0.960939	-0.0574825	0.857163	0.0404413	unchanged
meta_1049	Topaquinone	51.4525	38.8357	46.4763	38.0664	41.1094	43.4444	58.4077	74.3269	64.7957	76.7251	63.0833	62.8066	43.2308	66.6909	1.54267	0.625431	0.000109425	1.82244	up
meta_1050	Linoleoyl ethanolamide	2922.45	2764.12	3401.13	3698.7	5290.45	3336.22	4653.54	4145.57	4671.1	4965.78	4594.31	6074.76	3568.84	4850.84	1.35922	0.442779	0.020404	1.37622	unchanged
meta_1051	Didesmethyl doxepin	51.2545	27.0208	65.514	60.3999	78.3232	56.6413	66.9849	69.1258	52.0564	57.9146	57.5514	75.9643	56.5256	63.2662	1.11925	0.162531	0.419094	0.520601	unchanged
meta_1052	MG(P-18:0e/0:0/0:0)	249.235	310.706	31.5374	37.0021	39.1585	55.9002	54.728	60.3758	45.2939	29.9901	53.9566	39.1562	120.59	47.2501	0.391825	-1.35172	0.211596	0.79689	unchanged
meta_1053	norerythromycin	65.8294	49.4581	102.726	39.032	32.1786	66.1192	83.0582	200.454	109.831	127.719	47.8691	57.0947	59.2239	104.338	1.76175	0.817007	0.115574	0.974533	unchanged
meta_1054	Phenylalanyl-Cysteine	12.222	0	53.6526	12.44	36.3239	8.41857	45.2422	0	5.68263	20.6915	12.5879	24.1129	20.5095	18.0528	0.880219	-0.184066	0.820854	0.150457	unchanged
meta_1055	PGP(18:0/22:4(7Z,10Z,13Z,16Z))	153.036	69.5165	88.5835	56.0475	142.058	136.012	23.1885	29.7737	25.7024	7.5734	3.60429	15.1976	107.542	17.5067	0.162789	-2.61893	0.00248309	1.75209	down
meta_1056	N-methyl-4,6,7-trihydroxy-1,2,3,4-tetrahydroisoquinoline	71.343	49.6242	42.4846	55.8899	61.8614	72.3612	33.7486	62.2613	44.9443	51.6997	43.1263	45.2691	58.9274	46.8415	0.794903	-0.33115	0.0822422	1.08914	unchanged
meta_1057	Quercetin 3-(4''-acetylrhamnoside) 7-rhamnoside	0	0	0	0	0	0	0	0	0	0	0	0	0	0	1	0		0	unchanged
meta_1058	(Z,Z)-2,9,16-Heptadecatriene-4,6-diyn-8-ol	122.217	173.702	60.5639	111.588	35.2022	145.276	78.8827	94.682	80.6991	70.2568	146.647	78.919	108.092	91.6811	0.848179	-0.23756	0.515683	0.433166	unchanged
meta_1059	Oxytetracycline	42.3063	55.1126	54.1429	51.3543	45.5159	58.3939	97.823	211.49	118.905	140.007	99.8922	104.562	51.1377	128.78	2.5183	1.33245	0.00684071	1.63588	up
meta_1060	Valyl-Glutamate	391.602	566.194	255.903	353.859	163.375	430.759	286.635	309.941	312.644	243.543	493.847	238.623	360.282	314.206	0.87211	-0.197418	0.520102	0.421704	unchanged
meta_1061	Methyl 2-thiofuroate	52.0036	77.2612	30.9118	42.5439	11.8156	28.5816	5.25097	37.8905	12.2418	11.2419	15.2785	3.59754	40.5196	14.2502	0.351687	-1.50764	0.0377882	1.23983	down
meta_1062	Tricyclodehydroisohumulone	379.675	306.439	321.293	458.71	389.425	372.352	1178.5	348.948	377.378	617.197	482.768	433.585	371.316	573.063	1.54333	0.626048	0.175327	0.882893	unchanged
meta_1063	17-Hydroxypregnenolone sulfate	228.117	268.92	253.067	265.108	496.984	359.852	160.662	184.276	149.613	153.081	116.036	189.134	312.008	158.8	0.508962	-0.97437	0.0125879	1.51678	down
meta_1064	Rocuronium	460.874	230.554	101.232	179.682	213.183	146.563	181.922	128.609	246.78	131.004	201.96	220.575	222.015	185.142	0.833916	-0.262025	0.525977	0.401647	unchanged
meta_1065	1-(sn-Glycero-3-phospho)-1D-myo-inositol	15.2744	15.7788	1.13101	3.24925	25.798	14.069	15.4375	15.7621	27.7524	30.2745	34.8625	24.3029	12.5501	24.732	1.97067	0.978683	0.0328167	1.2871	up
meta_1066	Rhamnazin 3-rutinoside	189.447	202.584	141.738	327.777	270.703	244.323	436.192	384.118	257.803	282.7	333.548	340.383	229.429	339.124	1.47812	0.563765	0.015797	1.3721	unchanged
meta_1067	Betavulgaroside VI	41.0984	0	71.7858	79.0391	33.0198	79.9309	48.825	7.60655	6.26569	39.5603	13.9611	51.6386	50.8123	27.9762	0.550579	-0.860977	0.178241	0.908835	unchanged
meta_1068	Melilotussaponin O1	15.6817	15.8183	48.4034	8.74118	8.84291	31.8716	15.4356	8.78656	7.93964	0	3.52704	5.75006	21.5599	6.90648	0.32034	-1.64232	0.071439	1.20031	unchanged
meta_1069	Dihomo-gamma-Linolenoyl ethanolamide	13.9648	21.4926	9.81079	3.55759	6.06322	9.5773	2.63752	14.8558	4.62139	1.99163	4.27378	5.26463	10.7444	5.60745	0.521896	-0.938164	0.144872	0.888646	unchanged
meta_1070	3-O-cis-Coumaroylmaslinic acid	77.2523	145.69	226.216	297.511	418.208	156.793	239.966	101.677	164.696	176.302	132.761	517.407	220.278	222.135	1.00843	0.0121088	0.981896	0.0558075	unchanged
meta_1071	Benzyl 2,6-dihydroxybenzoate 2-glucoside	44.6014	43.0056	48.7896	33.5837	24.5916	49.8293	60.9983	108.191	64.8354	92.7184	86.459	42.3823	40.7336	75.9306	1.86408	0.898464	0.0140021	1.45091	up
meta_1072	Triton X 100	1081.15	3309.2	4147.11	3156.76	4621.18	1165.97	5808.5	3327.13	7556.65	2312.14	3752.33	10379.8	2913.56	5522.75	1.89553	0.922603	0.0990199	1.07531	unchanged
meta_1073	Ganglioside GM3 (d18:0/12:0)	57.7208	49.0167	282.98	292.018	766.079	130.325	850.029	216.993	371.66	182.837	363.813	1157.21	263.023	523.756	1.99129	0.993706	0.211949	0.824401	unchanged
meta_1074	alpha-Zearalenol	89.1173	130.634	295.287	428.053	615.351	251.636	347.306	119.663	422.318	544.092	374.979	632.379	301.68	406.79	1.34842	0.431265	0.352551	0.625948	unchanged
meta_1075	23S,25,26-Trihydroxyvitamin D3	444.68	390.45	356.114	417.967	473.697	564.368	501.748	625.355	721.443	512.4	511.994	499.58	441.213	562.087	1.27396	0.349318	0.0309681	1.22752	unchanged
meta_1076	Josamycin	36.685	24.0908	90.4966	30.0756	48.8554	120.243	12.7098	14.4244	4.31053	9.12184	7.99875	35.7256	58.4078	14.0485	0.240524	-2.05575	0.0359455	1.37397	down
meta_1077	Tetrahydrocortisone	81.608	65.1773	234.108	213.34	611.643	346.549	582.804	362.21	418.274	1046.95	471.513	616.977	258.738	583.121	2.25372	1.17231	0.0327575	1.26424	up
meta_1078	Donepezil	25.5841	0	33.8798	11.188	11.9701	0.0300071	0	3.46566	4.8182	6.29539	0	0	13.7753	2.42988	0.176393	-2.50313	0.0983449	1.0919	unchanged
meta_1079	dapsone hydroxylamine	1285.65	1126.22	1236.78	1126.63	1340.14	1307.98	1363.16	1809.52	1403.27	1629.28	1255.98	1276.9	1237.23	1456.35	1.1771	0.23524	0.0594843	1.16456	unchanged
meta_1080	Stachyoside A	75.8437	81.4903	179.842	46.6561	125.627	78.6981	133.305	143.393	74.204	97.8697	187.456	147.943	98.0262	130.695	1.33327	0.414965	0.226341	0.788642	unchanged
meta_1081	Threoninyl-Tryptophan	177.287	415.695	365.651	515.955	600.647	322.347	578.92	479.886	630.732	603.621	830.148	904.107	399.597	671.236	1.67978	0.748273	0.0128382	1.44653	up
meta_1082	2-formamido-N(1)-(5-O-phosphonato-D-ribosyl)acetamidine	82.7396	68.1657	45.7298	74.3651	90.318	77.3059	97.1758	131.931	120.265	123.055	150.124	71.8136	73.104	115.727	1.58305	0.662707	0.0110056	1.46672	up
meta_1083	Dimethylglycine	46.9416	84.0704	361.181	299.934	284.111	217.479	341.778	140.042	336.181	158.064	120.28	218.298	215.62	219.107	1.01617	0.0231474	0.958409	0.000359128	unchanged
meta_1084	1-(2-Furanyl)-1-octanone	221.755	174.219	709.119	403.756	853.984	521.328	685.657	442.367	592.038	950.419	551.647	847.907	480.693	678.339	1.41117	0.49689	0.175451	0.859312	unchanged
meta_1085	Glycyl-Tryptophan	2334.24	2108.83	3537.4	3267.37	5456.79	3790.59	5432.29	4309.08	3911.81	6789.34	5227.83	5752.3	3415.87	5237.11	1.53317	0.616518	0.0186777	1.36054	up
meta_1086	12,15-epoxy-13,14-dimethyleicosa-12,14-dienoic acid	947.103	1861.28	797.444	837.833	820.533	698.422	1573.41	341.658	889.598	1089.08	1036.65	1046.43	993.768	996.137	1.00238	0.00343493	0.992304	0.0536678	unchanged
meta_1087	Lysyl-Valine	11.5063	12.1019	12.6289	11.1518	10.0333	10.0821	15.0345	8.85408	15.2813	8.77131	22.6389	19.4487	11.2507	15.0048	1.33368	0.415409	0.161427	0.948851	unchanged
meta_1088	(23S)-23,25-dihdroxy-24-oxovitamine D3 23-(beta-glucuronide)	72.2907	115.639	107.78	87.6761	96.7243	91.8365	76.0105	8.31413	104.533	144.909	137.712	120.006	95.3244	98.5809	1.03416	0.0484623	0.885196	0.126575	unchanged
meta_1089	Glucosylceramide (d18:1/18:0)	12661.1	18999.1	18543	30928.6	31175.2	21821.4	19387.8	27016.2	22786.3	26497.7	17286.3	19323.9	22354.7	22049.7	0.986355	-0.0198208	0.931445	0.0499668	unchanged
meta_1090	Maltitol	43.9962	70.9094	95.278	64.8348	55.3848	89.3881	147.692	29.8887	91.0341	76.6094	156.701	173.107	69.9652	112.505	1.60802	0.685283	0.12566	0.994911	unchanged
meta_1091	R-95913	169.82	78.0808	126.168	144.895	149.004	165.998	176.885	198.399	158.88	219.497	179.263	173.031	138.994	184.326	1.32614	0.407234	0.0226875	1.30508	unchanged
meta_1092	Methyl 3,4,5-trimethoxycinnamate [arabinosyl-(1->3)-[glucosyl-(1->6)]-glucosyl] ester	37.3169	19.1525	48.969	9.28961	184.131	24.0448	130.147	10.5727	14.5423	48.5119	81.9215	279.861	53.8174	94.2594	1.75147	0.808564	0.433625	0.556644	unchanged
meta_1093	Glutaminyl-Proline	184.316	154.073	165.01	175.269	196.115	175.806	202.9	248.145	196.792	259.428	183.777	223.403	175.098	219.074	1.25115	0.323256	0.0137985	1.45557	unchanged
meta_1094	Austalide L	191.641	254.593	85.846	170.411	57.0248	176.886	93.649	90.6646	140.948	59.1869	226.841	120.245	156.067	121.922	0.781218	-0.356202	0.39157	0.546096	unchanged
meta_1095	8-Oxodiacetoxyscirpenol	42.4648	45.6322	89.3779	52.3225	131.4	79.1759	72.9605	33.5937	80.0576	90.6112	109.491	124.3	73.3956	85.169	1.16041	0.214635	0.54911	0.415111	unchanged
meta_1096	PE(20:3(5Z,8Z,11Z)/24:0)	66.345	291.406	103.648	17.9883	38.9704	112.805	20.4214	10.6884	0	0	11.2746	0	105.194	7.06405	0.0671528	-3.89641	0.058056	1.21482	unchanged
meta_1097	Granisetron	67.6539	77.6827	35.024	60.7664	29.064	47.4442	42.5538	44.0775	39.1973	51.67	49.4595	64.115	52.9392	48.5122	0.916376	-0.125989	0.621497	0.289272	unchanged
meta_1098	Methyl 7-epi-12-hydroxyjasmonate glucoside	12.0739	39.0319	10.9751	49.5761	0	2.44829	0	0	0	0	6.37383	0	19.0175	1.0623	0.0558592	-4.16206	0.0838807	1.11057	unchanged
meta_1099	PS(18:2(9Z,12Z)/22:6(4Z,7Z,10Z,13Z,16Z,19Z))	89.514	100.435	286.074	164.33	302.483	192.785	17.258	29.061	50.4303	26.1474	28.3802	52.705	189.27	33.997	0.179621	-2.47697	0.00789903	1.62263	down
meta_1100	Austinol	0	0	28.6036	6.7436	35.8716	22.9613	47.5885	2.8742	14.6262	42.9389	26.6322	63.8019	15.6967	33.077	2.10726	1.07537	0.154799	0.906191	unchanged
meta_1101	Methyl nomilinate 17-glucoside	7.47968	7.07799	0	1.72038	2.43768	0	7.22548	3.03957	12.8105	15.3777	29.3868	27.7425	3.11929	15.9304	5.10707	2.3525	0.0313874	1.38538	up
meta_1102	Digoxigenin monodigitoxoside	186.549	195.59	510.022	553.443	933.075	289.659	1888.21	763.607	693.258	373.38	757.715	1750.71	444.723	1037.81	2.33362	1.22257	0.0719077	1.14468	unchanged
meta_1103	Sideridiol	1055.9	285.313	40.9456	226.484	247.44	240.351	150.044	48.2065	292.053	27.684	226.954	248.211	349.406	165.525	0.473733	-1.07785	0.273101	0.72278	unchanged
meta_1104	Mosin C	6.22396	30.3541	2.37594	75.3769	19.6079	3.28695	56.0759	114.734	6.99282	12.6896	26.9389	249.846	22.871	77.8795	3.40517	1.76773	0.215576	0.851088	unchanged
meta_1105	3-O-Sulfogalactosylceramide (d18:1/16:0)	17477.6	12109.9	23780.1	14883.2	25054.1	16460.2	27084.7	23089.5	14921.5	16430.5	11778.1	14301.2	18294.2	17934.3	0.980326	-0.0286671	0.912035	0.0921827	unchanged
meta_1106	Tridihexethyl	273.921	306.084	238.544	185.887	263.034	112.473	443.203	302.003	310.457	294.261	258.479	290.148	229.991	316.425	1.37582	0.46029	0.0509137	1.20538	unchanged
meta_1107	2-Hexaprenyl-3-methyl-6-methoxy-1,4 benzoquinone	82.0576	86.0011	61.7335	266.809	128.584	268.931	56.6159	209.662	340.479	225.378	236.975	28.701	149.019	182.969	1.22782	0.296096	0.595664	0.298409	unchanged
meta_1108	(3beta,5alpha,6beta,9alpha,22E,24R)-23-Methylergosta-7,22-diene-3,5,6,9-tetrol	589.872	575.19	213.265	236.482	178.595	155.127	392.933	262.165	389.147	445.199	431.79	361.92	324.755	380.526	1.17173	0.228642	0.543038	0.449811	unchanged
meta_1109	Hypogeic acid	406.958	240.663	1170.57	625.831	1002.99	751.841	1667.62	589.988	782.38	1164.16	914.631	1143.1	699.81	1043.65	1.49133	0.5766	0.132703	0.916772	unchanged
meta_1110	N-Oleoyl GABA	0	0	0	0	0	0	0	0	0	0	0	0	0	0	1	0		0	unchanged
meta_1111	5-Methyltetrahydropteroyltri-L-glutamate	0	0	0	0	0	0	0	0	0	0	0	0	0	0	1	0		0	unchanged
meta_1112	9,12-Hexadecadienoylcarnitine	4894.45	3971.09	2813.61	2718.39	2207.51	2540.3	4778.63	10202	7418.25	7513.15	5286.15	4808.6	3190.89	6667.8	2.08963	1.06325	0.00832025	1.52583	up
meta_1113	Sarcodon scabrosus Depsipeptide	0	11.9407	28.8887	6.9736	18.581	25.8228	6.89464	0	0	0	20.6305	11.6664	15.3678	6.53193	0.42504	-1.23433	0.154321	0.906805	unchanged
meta_1114	Mannitol 1-phosphate	0	0	0	0	0	0	0	0	0	0	0	0	0	0	1	0		0	unchanged
meta_1115	CDP-glucose	3.1692	0	0	2.92682	0	0	0	0	0	0	0	0	1.016	0	0	#DIV/0!	0.175109	0.91645	unchanged
meta_1116	dUMP	63.8662	58.0816	73.4673	110.134	133.047	74.5784	103.377	96.2542	125.036	107.068	111.984	150.124	85.5291	115.64	1.35206	0.43516	0.0676716	1.14534	unchanged
meta_1117	S-(2-Hydroxyethyl)glutathione	744.471	1063.64	580.297	949.052	609.65	747.909	648.323	1084.94	733.063	798.567	859.699	625.623	782.503	791.702	1.01176	0.0168627	0.931063	0.0769665	unchanged
meta_1118	cyclic N-Acetylserotonin glucuronide	606.329	393.996	272.611	374.466	238.283	389.147	497.685	845.161	338.662	478.028	452.998	282.052	379.139	482.431	1.27244	0.347596	0.31126	0.635729	unchanged
meta_1119	Guanosine diphosphate adenosine	0.445164	0.185772	5.49288	10.4978	22.6152	2.01207	5.91143	8.11428	16.6718	22.4213	8.78996	0.10166	6.8748	10.3351	1.50333	0.588158	0.487333	0.462731	unchanged
meta_1120	Trypanothione disulfide	437.979	600.643	666.341	439.437	535.179	491.087	799.082	952.85	666.833	940.451	808.383	677.282	528.444	807.48	1.52803	0.611676	0.00147937	1.66732	up
meta_1121	8-Acetoxypinoresinol 4-glucoside	3939.2	3910.32	3513.77	2859.46	4883.68	5393.08	1607.43	2328.41	1436.1	2480.74	2191.21	1873.09	4083.25	1986.16	0.486417	-1.03973	0.0014404	1.7358	down
meta_1122	beta-Doradecin	32211	39869.9	2085.79	7018.71	8084.54	7773.66	4317.49	1751.02	5733.53	890.993	10478.4	9861.94	16173.9	5505.55	0.340397	-1.55471	0.161626	0.874661	unchanged
meta_1123	3,5,5-Trimethyl-2-cyclohexen-1-one	183.318	171.756	118.95	117.897	142.027	113.159	160.96	157.17	145.729	130.118	144.82	123.218	141.185	143.669	1.0176	0.0251676	0.860928	0.152965	unchanged
meta_1124	Buspirone N-oxide	28.2954	6.49119	0	0	0	13.6811	8.22553	5.61805	0	12.9458	28.3812	0	8.07795	9.19509	1.1383	0.186875	0.863526	0.0974625	unchanged
meta_1125	LysoPE(0:0/18:0)	661.065	607.904	537.514	763.039	1239.39	430.393	953.095	540.287	1089.86	861.873	878.141	1458.35	706.551	963.601	1.36381	0.447642	0.160356	0.928567	unchanged
meta_1126	DG(18:3(9Z,12Z,15Z)/20:1(11Z)/0:0)	5303.21	7365.54	7503.13	5354.08	3848.96	2120.17	8642.09	10530.3	6984.39	8814.26	6526.7	6838.94	5249.18	8056.12	1.53474	0.617993	0.0252807	1.33593	up
meta_1127	SR 49498	7.81956	19.2347	6.66747	10.1063	12.0617	7.81104	4.91841	10.8578	6.07103	4.70412	6.38558	9.06326	10.6168	7.00004	0.659336	-0.600914	0.132186	0.890794	unchanged
meta_1128	2-(3-Carboxy-3-aminopropyl)-L-histidine	112313	122042	135966	128771	131766	119717	153611	192476	143418	168149	130547	126446	125096	152441	1.2186	0.285224	0.0425526	1.26598	unchanged
meta_1129	Fucoxanthin	4014.51	5265.08	3076.96	5520.57	4284.65	1776.15	2154.35	2981.38	2370.89	3168.51	3649.18	3570.31	3989.65	2982.44	0.747543	-0.419772	0.15134	0.847417	unchanged
meta_1130	(S)-N-(4,5-Dihydro-1-methyl-4-oxo-1H-imidazol-2-yl)alanine	20.5671	27.865	25.613	26.2518	33.1646	25.5214	32.0947	21.7104	26.7391	28.1767	27.7447	45.7322	26.4972	30.3663	1.14602	0.196633	0.335208	0.675977	unchanged
meta_1131	Vamonolide	43.2488	118.314	80.833	61.7619	182.57	87.9964	43.799	12.4169	39.777	21.6456	26.9472	15.8915	95.7873	26.7462	0.279225	-1.8405	0.0176655	1.4412	down
meta_1132	Etodolac acyl glucuronide	2.51046	0	122.413	24.6864	139.267	72.9319	94.6237	13.2063	28.3791	212.202	107.824	102.651	60.3015	93.1478	1.5447	0.627328	0.40936	0.54099	unchanged
meta_1133	LysoPC(22:6(4Z,7Z,10Z,13Z,16Z,19Z))	209.137	168.807	545.952	338.495	674.051	436.21	605.374	227.866	273.256	531.963	523.464	605.197	395.442	461.186	1.16626	0.221884	0.54598	0.399213	unchanged
meta_1134	Zearalenone 4-sulfate	295.92	260.234	214.584	193.656	109.964	200.073	114.826	196.703	110.12	157.701	121.251	79.5663	212.405	130.028	0.612169	-0.707997	0.0270915	1.31843	down
meta_1135	Glucoliquiritin apioside	225.001	105.713	87.5058	139.698	25.5454	107.538	169.157	490.117	116.653	287.528	115.431	79.2744	115.167	209.693	1.82078	0.864554	0.214168	0.791875	unchanged
meta_1136	Propylene glycol alginate	704.343	431.283	551.789	676.004	604.734	660.159	689.86	964.901	866.685	892.155	574.542	541.656	604.719	754.967	1.24846	0.320148	0.109616	0.961193	unchanged
meta_1137	(3beta,22R,23R,24S)-3,22,23-Trihydroxystigmastan-6-one	7370.45	11540.3	3965.24	4062.99	5820.48	4276.03	5274.8	3216.5	3414.42	3227.42	8125.1	7082.97	6172.59	5056.87	0.819246	-0.287631	0.471783	0.400237	unchanged
meta_1138	DG(14:0/22:2(13Z,16Z)/0:0)	457.853	1437.96	541.847	277.279	372.882	321.474	177.443	238.535	165.797	327.04	178.483	414.584	568.216	250.314	0.440526	-1.1827	0.137064	0.919926	unchanged
meta_1139	Setariol	1484.64	1535.33	923.04	1212.05	1010.72	503.301	1091.27	1082.58	1169.47	1253.29	1262.79	1347.58	1111.51	1201.16	1.08066	0.111906	0.603632	0.426342	unchanged
meta_1140	PC(18:0/22:6(4Z,7Z,10Z,13Z,16Z,19Z))	6592.75	8396.69	5965.7	5579.5	4994.07	3685.17	11789.1	12920.3	9219.59	10058.5	8716.64	7556.27	5868.98	10043.4	1.71127	0.775065	0.00273799	1.61103	up
meta_1141	10,11-dihydro-leukotriene B4	0.769319	26.2272	13.7315	5.73117	0	2.98583	0	0	0.000157502	0	6.00456	0	8.24084	1.00079	0.121442	-3.04166	0.142864	0.924052	unchanged
meta_1142	Vaccinoside	596.888	1336.31	1431.34	2238.86	1903.98	1875.81	2425.52	1620.3	1394.93	1933.17	2949.76	3619.11	1563.86	2323.8	1.48593	0.57137	0.103677	1.03084	unchanged
meta_1143	(Z)-13-Octadecenoic acid	159.425	125.712	81.2675	70.3349	65.8146	72.3292	91.1692	108.598	72.8994	94.1524	73.3686	72.2377	95.8137	85.4042	0.891357	-0.165925	0.554454	0.37489	unchanged
meta_1144	Amikacin	82.7038	70.2246	425.978	212.649	364.613	11.291	181.214	65.4047	70.5471	413.79	233.848	638.857	194.576	267.277	1.37363	0.457998	0.539967	0.446576	unchanged
meta_1145	Calcipotriol	767.782	826.702	891.275	704.866	714.879	291.185	1490.56	1128.32	820.106	960.42	1418.58	1347.7	699.448	1194.28	1.70746	0.771853	0.00578721	1.55375	up
meta_1146	Lupeoside	117.398	79.2146	32.2098	65.277	74.2576	56.1222	73.6673	35.7706	61.9845	21.7615	57.0268	72.3195	70.7465	53.755	0.759826	-0.39626	0.265301	0.69107	unchanged
meta_1147	(13E)-11a-Hydroxy-9,15-dioxoprost-13-enoic acid	500.031	535.49	529.834	346.602	406.099	420.802	491.844	673.786	418.713	701.815	443.913	730.737	456.477	576.801	1.26359	0.337534	0.103974	1.05504	unchanged
meta_1148	Norophthalmic acid	729.459	717.26	769.728	730.15	732.863	776.865	981.654	1267.39	917.197	1095.17	880.278	786.189	742.721	987.979	1.33022	0.411661	0.0167481	1.48343	unchanged
meta_1149	(3beta,17alpha,23R)-17,23-Epoxy-3,29-dihydroxy-27-norlanost-8-ene-15,24-dione	230.869	154.028	38.783	40.1524	33.2172	48.9214	53.3174	24.2236	48.2923	19.1796	60.9897	46.7637	90.9952	42.1277	0.462966	-1.11102	0.209582	0.81308	unchanged
meta_1150	Cudraflavone A	0	0	29.6162	2.31007	35.6811	23.9075	27.2683	0	3.40239	18.7213	12.7111	22.0666	15.2525	14.0283	0.919736	-0.120708	0.881424	0.107789	unchanged
meta_1151	FAD	40.4025	30.2108	62.8237	69.8753	85.2141	24.9385	109.328	7.68643	39.9218	34.7786	46.8418	74.6615	52.2441	52.2029	0.999212	-0.0011379	0.998167	0.0164294	unchanged
meta_1152	Sorbitan oleate	0	0.0451521	0	3.64121	0	0	0	1.76475	1.81164	0	0	2.54186	0.614394	1.01971	1.6597	0.730921	0.609073	0.33863	unchanged
meta_1153	Cyclovariegatin	43.892	4.567	6.73309	9.0855	7.72379	27.1629	45.9461	89.3066	32.9798	76.0328	44.7753	23.0365	16.5274	52.0128	3.14707	1.65401	0.0191139	1.3499	up
meta_1154	Clausarinol	331.552	356.735	211.321	290.067	181.374	319.4	249.161	333.975	278.391	258.563	343.518	275.046	281.742	289.776	1.02852	0.0405639	0.813216	0.15171	unchanged
meta_1155	Neoacrimarine K	0.206097	0.586477	7.72547	40.3963	52.158	34.8342	13.1075	0.33488	33.9766	18.1059	37.4834	107.664	22.6511	35.112	1.55012	0.632383	0.509769	0.454659	unchanged
meta_1156	Eremopetasitenin C1	2.36736	0.677806	0.604977	0.806801	0.82625	1.01763	1.36669	0.797886	0.593609	2.16027	0.872615	26.5789	1.05014	5.39499	5.13741	2.36104	0.353325	0.657732	unchanged
meta_1157	Quercetin 3-O-(6"-malonyl-glucoside) 7-O-glucoside	45.1808	72.4347	30.0632	57.0043	54.2005	35.0268	62.9744	118.014	116.248	82.0745	136.117	59.3068	48.9851	95.7891	1.95547	0.967519	0.0140466	1.46822	up
meta_1158	Tetradecanoylcarnitine	105608	108646	70036.9	62964.8	51726.8	53127	80495.9	121966	118130	80752.9	65522.2	71230.7	75351.5	89682.9	1.19019	0.251195	0.34229	0.623115	unchanged
meta_1159	2,3,23-Triacetylsericic acid	9209.25	12608.5	1076.07	1951.74	2152.27	1604.04	1754.82	980.108	2239.48	741.541	2976.84	3070.81	4766.98	1960.6	0.411288	-1.28178	0.222569	0.759817	unchanged
meta_1160	5-[(4-Hydroxypheny)ethenyl]-2-(3-methyl-1-butenyl)-1,3-benzenediol	310.086	351.889	357.352	348.362	394.146	282.61	450.062	330.38	437.82	468.161	489.683	522.951	340.741	449.843	1.32019	0.400746	0.00798929	1.5476	unchanged
meta_1161	Ethyl nicotinate	137.157	184.718	928.263	311.264	618.263	150.044	1305.72	494.35	140.34	159.897	275.489	1699.5	388.285	679.216	1.74927	0.806755	0.363742	0.61602	unchanged
meta_1162	Gibberellin A74	0	18.2452	11.5025	17.6047	19.3602	4.36701	14.4188	11.3642	74.1538	3.07286	25.3525	45.7629	11.8466	29.0208	2.44972	1.29262	0.181255	0.892217	unchanged
meta_1163	17-hydroxy-E4-neuroprostane	366.108	370.721	156.671	209.138	227.594	173.143	302.117	258.282	250.181	244.326	326.154	617.183	250.563	333.04	1.32917	0.410527	0.269836	0.767533	unchanged
meta_1164	Putreanine	10769	8943.58	11390.6	11803.1	20219.2	9234.12	14381.8	8776.85	11831.4	11404.2	12537.5	21301.8	12059.9	13372.3	1.10882	0.149021	0.602264	0.387505	unchanged
meta_1165	PC(DiMe(13,5)/MonoMe(13,5))	358.649	796.561	329.77	569.525	885.11	327.67	874.565	237.771	770.903	457.529	788.141	1166.38	544.547	715.882	1.31464	0.394664	0.33155	0.686487	unchanged
meta_1166	Punicic acid	132.815	264.391	695.225	389.628	1032.59	231.218	711.484	410.886	283.931	289.599	423.4	1320.28	457.644	573.263	1.25264	0.32497	0.601353	0.385271	unchanged
meta_1167	Lubiminol	0	64.4117	21.9267	106.866	99.2043	44.1287	38.4541	67.2211	106.206	7.30343	133.674	110.414	56.0896	77.212	1.37658	0.461091	0.439074	0.535723	unchanged
meta_1168	Dulcin	135.858	87.0956	95.924	107.299	136.307	62.572	250.553	111.898	298.662	158.229	171.813	463.419	104.176	242.429	2.32711	1.21854	0.0444398	1.31115	up
meta_1169	Alpha-Linolenoyl ethanolamide	1616.08	2440.51	3430.02	3436.28	5147.29	2605	4261.94	2873.33	3740.25	3695.02	3991.45	5697.2	3112.53	4043.2	1.29901	0.377409	0.168279	0.90421	unchanged
meta_1170	Apo-10'-violaxanthal	9.03109	20.6304	170.214	38.132	140.765	110.919	160.649	19.1616	38.7339	127.417	73.3894	183.546	81.6153	100.483	1.23118	0.300037	0.638454	0.304883	unchanged
meta_1171	Prolyl-Lysine	95.7989	70.2266	57.7984	155.619	134.474	127.654	186.884	97.5352	86.3674	141.595	145.954	137.706	106.929	132.674	1.24077	0.311235	0.261646	0.704526	unchanged
meta_1172	Edulisin VI	2.67394	1.36316	53.1877	20.9446	88.5359	27.9633	70.4436	2.59742	19.0306	86.2753	32.8745	101.106	32.4448	52.0546	1.60441	0.68204	0.375943	0.595931	unchanged
meta_1173	Bilirubin	544.439	200.649	1024.22	439.348	1458.26	815.723	1614.51	234.184	1101.45	1435.03	1300.37	1647.63	747.105	1222.19	1.63591	0.71009	0.124518	0.958105	unchanged
meta_1174	1-Linoleoylglycerophosphocholine	95.0066	140.287	60.5008	28.2316	39.1643	138.547	17.7776	24.2191	0	26.9395	4.43037	0	83.6228	12.2278	0.146225	-2.77374	0.0147224	1.5164	down
meta_1175	Vildagliptin	231.422	209.993	143.577	155.203	122.518	162.573	275.544	515.504	383.38	395.462	290.112	271.285	170.881	355.214	2.07872	1.0557	0.00365383	1.63734	up
meta_1176	Ginkgoic acid	0	0	0	0	0	0	0	0	0	0	0.00490285	0.211327	0	0.0360383	#DIV/0!	#DIV/0!	0.351214	0.661987	unchanged
meta_1177	Cadabicine	66.5033	74.6968	96.0028	90.7532	117.96	71.3904	125.735	68.644	84.0265	101.359	107.954	168.049	86.2177	109.294	1.26766	0.342164	0.194802	0.871236	unchanged
meta_1178	AzIV	0	15.6483	0	9.432	7.58209	20.1244	17.43	0	12.8421	0	4.47927	13.0335	8.79779	7.96413	0.905243	-0.143624	0.857049	0.137952	unchanged
meta_1179	Lotusine	1240.44	1468.87	1035.29	1314.39	1527.8	1467.48	1819.36	2530.25	2398.54	3082.79	1652.98	1397.73	1342.38	2146.94	1.59936	0.677493	0.0250272	1.38978	up
meta_1180	Ethyl glucuronide	145.297	108.22	46.1298	82.2777	12.5293	19.4422	15.3484	122.02	89.7365	98.5575	9.5968	122.029	68.9827	76.2147	1.10484	0.143835	0.813446	0.184744	unchanged
meta_1181	Ribosylzeatin phosphate	34.6082	40.7736	24.4328	13.0822	0	10.2315	14.6273	94.6023	10.3735	57.8202	20.878	0	20.5214	33.0502	1.61053	0.687532	0.460643	0.493064	unchanged
meta_1182	1-O-p-Coumaroyl-(b-D-glucose 6-O-sulfate)	142.4	198.616	101.625	97.8657	132.255	95.9813	128.46	326.191	225.702	160.075	275.047	267.908	128.124	230.564	1.79954	0.847626	0.0190304	1.42878	up
meta_1183	4-Coumaroyl-CoA	175.825	183.586	169.082	112.539	111.789	156.247	209.408	333.044	198.886	269.495	218.626	216.23	151.511	240.948	1.5903	0.669297	0.00623473	1.53302	up
meta_1184	2'',6''-Di-O-acetylononin	57.4465	57.0175	34.3107	42.8727	49.1779	51.5183	60.3282	112.509	76.1883	86.4203	71.0888	62.6344	48.7239	78.1948	1.60485	0.682442	0.011389	1.491	up
meta_1185	Threoninyl-Phenylalanine	760.244	649.896	719.977	577.364	612.898	723.106	824.269	1170.18	807.465	1026.31	749.881	831.789	673.914	901.648	1.33793	0.42	0.0163114	1.42143	unchanged
meta_1186	3-Amino-2-piperidone	8.33311	10.2605	7.88683	9.00704	11.5628	12.2749	10.7564	16.4138	10.4485	14.1501	7.88834	7.531	9.88752	11.198	1.13254	0.179565	0.438559	0.489312	unchanged
meta_1187	Ethyl beta-D-glucopyranoside	76.5328	102.649	66.9106	69.6083	76.9759	59.2991	68.9312	95.7027	119.9	105.731	83.1169	111.992	75.3293	97.5623	1.29514	0.373113	0.0492272	1.22954	unchanged
meta_1188	Spinacetin 3-(2''-apiosylgentiobioside)	263.984	215.103	226.566	225.212	259.56	257.52	202.125	358.04	271.221	330.904	339.359	232.231	241.324	288.98	1.19748	0.259997	0.130976	0.976186	unchanged
meta_1189	Alpha-hydroxyalprazolam	2472.48	2169.63	1894.15	2188.97	2298.77	2230.4	2639.94	3622.48	3063.39	3235.73	3175.7	2880.24	2209.07	3102.91	1.40463	0.490187	0.000473436	1.78102	unchanged
meta_1190	4-Hydroxycitrulline	6690.41	7174.05	8307.52	7436.15	7788.2	7962.92	9616.93	11320.8	9143.78	10823.5	9572.26	8878.34	7559.88	9892.6	1.30857	0.387987	0.000901559	1.7117	unchanged
meta_1191	Myricetin 3-(6-acetylgalactoside)	13.4649	16.3933	42.083	21.6294	103.001	61.8029	14.5284	41.6691	64.8907	52.9381	105.56	108.459	43.0624	64.6743	1.50187	0.586763	0.319466	0.662428	unchanged
meta_1192	Dihydrozeatin-O-glucoside	6.00781	25.9145	21.0752	0	20.788	51.7291	1.84069	13.9425	7.77633	82.0429	31.0929	0	20.9191	22.7825	1.08908	0.123109	0.902192	0.0660353	unchanged
meta_1193	4-[2,2'-Bithiophen-5-yl]-3-butyn-1-ol	0	0	0	0	0	0	0	0	0	0	0	0	0	0	1	0		0	unchanged
meta_1194	(E)-5-(3,4,5,6-Tetrahydro-3-pyridylidenemethyl)-2-furanmethanol	9.09554	3.01637	6.74591	5.08968	21.3134	15.0278	5.62804	4.51525	11.5003	6.37694	7.32008	6.56306	10.0481	6.98395	0.695051	-0.524809	0.342359	0.645936	unchanged
meta_1195	(R)-Heraclenol	20.4486	10.7455	6.15509	11.5437	3.76468	19.1147	3.54255	26.151	10.7301	16.7724	12.6103	3.73508	11.962	12.2569	1.02465	0.0351314	0.948378	0.00364043	unchanged
meta_1196	Mabioside D	115.367	234.937	193.446	320.637	198.667	147.047	47.8942	98.5184	99.97	72.8576	52.4732	89.6946	201.684	76.9013	0.381297	-1.39101	0.00666349	1.58398	down
meta_1197	Gentamicin	110.615	179.067	241.379	198.436	63.8944	155.934	112.672	165.244	133.984	193.347	99.3745	106.164	158.221	135.131	0.854064	-0.227584	0.463858	0.505102	unchanged
meta_1198	PG(16:0/16:0)	96.0533	111.284	160.141	67.3256	79.8913	26.8415	102.638	48.6683	40.0263	61.3872	22.9848	62.8444	90.256	56.4248	0.625164	-0.677692	0.150572	0.883239	unchanged
meta_1199	7-Sulfocholic acid	6.52061	0	36.1736	8.61929	0	10.166	0	0	0	7.49084	4.62025	0	10.2466	2.01852	0.196994	-2.34378	0.197904	0.887795	unchanged
meta_1200	(R)-1-O-[b-D-Apiofuranosyl-(1->2)-b-D-glucopyranoside]-1,3-octanediol	17.77	21.174	37.2968	42.5906	61.8448	27.8913	57.4937	30.6035	79.0691	53.9329	61.3941	65.7045	34.7612	58.033	1.66947	0.739394	0.0315647	1.27171	up
meta_1201	4-Ipomeanol	52.234	89.6282	160.45	83.5198	125.459	76.8985	154.074	88.0838	68.1097	91.2502	116.205	210.652	98.0316	121.396	1.23833	0.308401	0.403946	0.57428	unchanged
meta_1202	25-Hydroxyvitamin D3-26,23-lactone	76.167	98.9506	44.9987	36.507	59.3563	10.3895	32.7013	23.8991	51.4553	20.0105	43.135	104.055	54.3949	45.8761	0.84339	-0.245729	0.643773	0.224564	unchanged
meta_1203	S-(Formylmethyl)glutathione	10.5713	24.2997	9.0839	0.706841	2.03471	0	49.2994	3.64615	52.0347	0	33.5728	4.87424	7.78274	23.9046	3.07148	1.61894	0.171723	0.88282	unchanged
meta_1204	Pubescenol	1.42063	6.69282	0	0	0	0.333228	3.21097	2.30105	1.82698	0.787191	0.952045	4.10692	1.40778	2.19753	1.56099	0.642457	0.531665	0.467739	unchanged
meta_1205	Polypodosaponin	914.12	552.006	623.706	724.901	538.445	519.271	705.889	762.568	554.106	452.779	740.898	456.934	645.408	612.196	0.94854	-0.076219	0.703686	0.265845	unchanged
meta_1206	Gingerglycolipid B	5.07209	0	14.7401	22.6386	42.4273	0	3.23068	2.7365	31.2328	29.0737	7.10189	54.2505	14.1464	21.271	1.50364	0.588458	0.523496	0.45754	unchanged
meta_1207	Phosphorylcholine	6519.31	10290.3	13295.2	14089.3	19150.5	11656.7	16860	11546.5	15099.3	14826.2	16119	21142.1	12500.2	15932.2	1.27455	0.34999	0.143076	0.947729	unchanged
meta_1208	(3S,5S)-3,5-Diaminohexanoate	12.4112	1.05529	7.03295	7.23529	10.8551	6.48693	13.6466	10.6084	26.5395	19.6064	18.0797	26.8615	7.51278	19.2237	2.5588	1.35547	0.00563094	1.55206	up
meta_1209	Dopaxanthin	74.373	146.918	105.703	137.058	174.081	131.644	184.783	188.416	170.849	190.692	204.585	241.833	128.296	196.86	1.53441	0.617688	0.00324871	1.62572	up
meta_1210	5''-(4-Hydroxy-(E)-cinnamoyl) alpha-L-arabinofuranosyl-(1->3)-beta-D-xylopyranosyl-(1->4)-D-xylopyranoside	1042.4	1730.83	2741.47	2969.85	3617.05	2548.26	4173.69	1981.62	1919.77	2746.59	3231.43	5581.9	2441.64	3272.5	1.34029	0.422542	0.258465	0.748456	unchanged
meta_1211	5-Methyl-5-hexen-2-one	217.655	220.685	159.554	201.331	136.379	240.647	250.711	258.864	224.267	239.853	271.152	199.698	196.042	240.757	1.22809	0.296419	0.0481286	1.16284	unchanged
meta_1212	N-Acetyl-9-O-lactoylneuraminic acid	18.2812	26.8917	42.7737	41.332	49.948	25.7203	53.6742	64.0732	59.9673	52.9532	61.9661	48.4284	34.1578	56.8437	1.66415	0.734785	0.00436944	1.61368	up
meta_1213	2',2'-Difluorodeoxyuridine	8.68985	21.9169	16.0502	21.1104	16.7754	9.74258	36.4846	33.2025	36.3011	4.89394	24.9753	17.6312	15.7142	25.5814	1.62792	0.703028	0.121533	0.989599	unchanged
meta_1214	Threoninyl-Valine	242.198	158.147	101.26	154.724	27.6842	161.619	119.04	255.999	165.715	137.11	83.1876	102.642	140.939	143.949	1.02136	0.03049	0.939384	0.014856	unchanged
meta_1215	5,6-Dimethoxysterigmatocystin	2256.48	1678.45	1868.03	2280.88	1584.32	1936.12	1870.32	3222.48	1633.34	2207.05	1423.6	1420	1934.04	1962.8	1.01487	0.0212918	0.927305	0.0310273	unchanged
meta_1216	gamma-Eudesmol rhamnoside	301.47	331.304	3886.09	972.991	2057.64	1971.1	1988.58	731.482	899.465	1631.72	1801.75	3366.56	1586.77	1736.59	1.09442	0.130168	0.829591	0.134513	unchanged
meta_1217	Mizoribine	658.459	650.937	404.123	632.416	347.198	572.366	610.772	818.819	620.429	674.128	637.208	541.55	544.25	650.484	1.19519	0.257245	0.148041	0.896982	unchanged
meta_1218	Norelgestromin	437.075	135.794	157.472	200.443	132.669	159.777	498.059	272.94	111.343	147.985	119.365	378.633	203.872	254.721	1.24942	0.321257	0.541916	0.391119	unchanged
meta_1219	2-Propionyl-2-thiazoline	530.854	512.822	705.152	357.621	411.893	463.188	723.645	854.186	297.887	551.028	849.894	470.866	496.921	624.584	1.25691	0.329878	0.253956	0.737247	unchanged
meta_1220	1-(5Z,8Z,11Z,14Z,17Z-eicosapentaenoyl)-glycero-3-phosphate	707.557	896.305	436.126	668.912	447.037	736.76	587.512	664.529	692.395	681.829	851.063	581.802	648.783	676.522	1.04276	0.0604004	0.747024	0.219484	unchanged
meta_1221	Anhydrocinnzeylanol	18.3017	15.4242	2.73206	11.7494	4.36002	3.3754	3.19598	2.77918	2.51179	2.01176	17.2781	15.7034	9.3238	7.24671	0.777226	-0.363593	0.616901	0.275898	unchanged
meta_1222	2-Naphthalenol 2-aminobenzoate	54.8711	55.838	47.7289	55.0542	52.3425	60.5498	64.2441	59.7714	72.0992	73.632	53.4877	51.3515	54.3974	62.431	1.14768	0.198724	0.0954269	1.02168	unchanged
meta_1223	TG(14:1(9Z)/14:1(9Z)/16:1(9Z))	17.6958	3.03172	20.8813	8.63517	12.571	9.7934	28.6711	44.5915	29.9685	41.9181	0	127.822	12.1014	45.4952	3.7595	1.91054	0.118343	1.05457	unchanged
meta_1224	alpha-Solanine	22.0553	20.1661	38.6124	25.0017	21.406	47.1725	10.2601	11.3017	12.0579	12.8403	20.9607	23.5059	29.069	15.1544	0.521326	-0.939744	0.0279333	1.37253	down
meta_1225	LysoPE(0:0/14:0)	56.548	28.3124	85.9425	22.6003	47.753	44.4486	15.262	40.0488	29.957	31.7295	0.0768706	8.49505	47.6008	20.9282	0.439661	-1.18554	0.0412344	1.25181	down
meta_1226	Octreotide	26.2417	13.0075	32.9424	35.0544	33.475	25.1709	6.77176	10.2911	12.8295	1.45636	7.86713	7.65767	27.6487	7.81225	0.282554	-1.8234	0.00103677	1.76713	down
meta_1227	Hydroxyterbinafine	320.794	352.916	3331.52	1351.63	2394.07	1802.02	2385.13	808.566	1136.1	1967.81	1974.8	3190.75	1592.16	1910.53	1.19996	0.262985	0.605151	0.335556	unchanged
meta_1228	3-hydroxyropivacaine	1.8752	23.5228	336.166	117.263	528.767	15.2319	314.297	144.29	12.1965	4.19825	51.9074	958.611	170.471	247.583	1.45235	0.538388	0.668936	0.32317	unchanged
meta_1229	Bulnesol	139.35	107.432	43.9759	44.8797	61.9874	47.3119	71.7774	56.1378	44.1343	42.2702	68.6376	43.5505	74.1562	54.418	0.733829	-0.446484	0.294177	0.66264	unchanged
meta_1230	xi-8,9-Dehydrotheaspirone	19.5358	10.0992	99.937	45.2025	141.985	65.2978	116.469	31.1167	71.9415	145.312	70.9783	154.933	63.6763	98.4584	1.54623	0.628759	0.249835	0.745336	unchanged
meta_1231	Cytochalasin Npho	846.037	575.514	990.95	791.6	854.613	825.1	513.909	498.975	440.815	290.977	160.206	403.356	813.969	384.706	0.47263	-1.08122	0.000268368	1.7866	down
meta_1232	PE(14:0/18:0)	0.274731	2.18118	0	0.126295	0	0.01026	0	0	0.00045153	0.0109536	0	0	0.432078	0.00190085	0.00439931	-7.82851	0.276813	0.675452	unchanged
meta_1233	Glypallidifloric acid	0	0.681169	0	0	0	0	0	0	0	0	0	0	0.113528	0	0	#DIV/0!	0.363217	0.555791	unchanged
meta_1234	Musanolone F	453.302	343.598	461.933	366.306	646.03	460.403	606.83	729.688	586.813	688.029	571.333	722.522	455.262	650.869	1.42966	0.51567	0.00489729	1.56403	unchanged
meta_1235	Bis(4-isothiocyanatobutyl) disulfide	0	0	0	0	0	0	0	0	0	0	0	0	0	0	1	0		0	unchanged
meta_1236	Fagomine	398.78	316.753	314.667	694.016	115.706	352.009	452.238	514.879	376.83	506.965	297.252	150.884	365.322	383.175	1.04887	0.0688347	0.856199	0.0771779	unchanged
meta_1237	LysoPC(20:2(11Z,14Z))	25513.3	16874.9	12802	17616.8	25436.4	11280.4	29352.6	19444.8	33785.4	23413.4	26841.8	52652.7	18254	30915.1	1.69361	0.760103	0.0488689	1.24936	up
meta_1238	Asiaticoside B	552.172	128.641	363.202	328.873	471.983	650.93	156.051	200.836	92.0487	48.8	30.3354	143.574	415.967	111.941	0.26911	-1.89373	0.00822927	1.6083	down
meta_1239	lansoprazole sulfide	408.483	293.438	362.644	606.614	335.03	381.597	793.624	920.578	671	841.998	471.877	652.731	397.968	725.301	1.82251	0.86593	0.00268685	1.59505	up
meta_1240	KB 2	555.781	829.258	616.373	667.059	509.906	622.603	692.31	680.252	656.702	693.996	668.37	613.198	633.497	667.471	1.05363	0.0753688	0.496435	0.474906	unchanged
meta_1241	Dehydroisochalciporone	20.5698	21.0628	30.5644	16.8958	29.0187	17.2117	28.902	34.1554	113.837	22.5066	28.0226	34.6965	22.5539	43.6867	1.937	0.953821	0.197737	0.843514	unchanged
meta_1242	(-)-trans-3,4-Dihydro-4,8-dihydroxy-3-methyl-1H-2-benzopyran-1-one	85.4429	74.3952	77.9512	96.5347	93.5746	115.412	97.0905	106.787	116.976	146.559	88.8347	75.3762	90.5518	105.271	1.16255	0.217289	0.247082	0.697062	unchanged
meta_1243	Heptacosanoic acid	2.82825	0.832366	28.6681	29.8701	0	0	36.4074	7.07116	10.9985	6.62223	0	0	10.3665	10.1832	0.982322	-0.0257324	0.982521	0.0479951	unchanged
meta_1244	Withaperuvin D	51.2242	63.2795	330.966	220.631	443.245	195.284	224.585	52.0601	221.398	209.559	245.371	365.318	217.438	219.715	1.01047	0.0150288	0.976266	0.0359073	unchanged
meta_1245	7alpha,24-dihydroxy-5beta-cholestan-3-one	189.947	168.366	79.8459	155.938	157.289	114.313	173.247	80.7148	340.965	138.27	128.979	305.999	144.283	194.696	1.3494	0.432316	0.309883	0.687494	unchanged
meta_1246	Furcogenin 3-[2''-glucosyl-6''-arabinosylglucoside]	354.537	335.802	554.99	592.623	1149.47	325.058	833.761	665.925	666.584	452.533	469.119	1814.61	552.079	817.088	1.48002	0.565616	0.308409	0.700454	unchanged
meta_1247	Dezocine	15.3658	30.841	17.6514	13.3864	15.0301	4.00283	14.7769	1.23118	211.701	8.99297	19.5464	19.4983	16.0462	45.9578	2.86408	1.51807	0.411419	0.540005	unchanged
meta_1248	L-Glutamic gamma-semialdehyde	34860.9	29710.1	28221.7	25339.4	26077.7	20633.8	35150.8	51305.3	39729.8	50702.3	44812.4	44497.1	27473.9	44366.3	1.61485	0.6914	0.000454304	1.76723	up
meta_1249	(4R,5S,7R,11x)-11,12-Dihydroxy-1(10)-spirovetiven-2-one 12-glucoside	67.3357	93.8442	92.6711	109.979	93.6417	95.3329	137.511	114.596	107.444	90.6237	87.3697	72.8178	92.1341	101.727	1.10412	0.142895	0.405735	0.509415	unchanged
meta_1250	Aloesol 7-glucoside	37.0855	35.5607	60.4824	30.8509	39.8452	24.5869	89.5634	57.5898	15.3626	61.2526	79.3217	88.5452	38.0686	65.2726	1.7146	0.777875	0.0658119	1.18269	unchanged
meta_1251	N-(1-Deoxy-1-fructosyl)methionine	0	0	2.94835	0	8.05784	0	3.35811	0	0	3.54652	3.79059	9.98425	1.83437	3.44658	1.87889	0.909883	0.439277	0.553383	unchanged
meta_1252	O-b-D-glucopyranosyl-(1->3)-O-2-(acetylamino)-2-deoxy-b-D-glucopyranosyl-(1->3)-O-[6-deoxy-a-L-galactopyranosyl-(1->4)]-O-b-D-galactopyranosyl-(1->4)-O-[6-deoxy-a-L-galactopyranosyl-(1->3)]-D-Glucose	7.84009	28.4083	0	19.3302	52.7247	15.1775	4.87086	0.184649	0	2.17325	0	8.93087	20.5801	2.69327	0.130868	-2.93382	0.064012	1.15515	unchanged
meta_1253	N-(4-Hydroxycinnamoyl)tyrosine	20.9518	23.6812	18.1016	19.501	34.7284	33.2039	6.12127	9.06101	2.07568	10.4932	0	8.8515	25.028	6.10045	0.243745	-2.03656	0.000511609	1.7685	down
meta_1254	Glutamyl-Tryptophan	20.6562	29.3508	23.025	41.1893	43.5518	35.2059	45.0122	36.9263	27.146	49.6835	52.1673	66.6846	32.1632	46.27	1.4386	0.524667	0.0660676	1.15485	unchanged
meta_1255	Lacto-N-tetraose	157.555	107.012	236.855	249.431	217.845	194.143	202.622	159.829	259.701	192.306	163.426	132.771	193.807	185.109	0.955121	-0.0662449	0.765661	0.249571	unchanged
meta_1256	5-Isopropyl-2-(2-methylpropyl)-2-cyclohexen-1-one	317.805	693.981	260.826	176.809	265.262	113.194	289.601	132.753	149.99	135.298	116.056	388.387	304.646	202.014	0.663111	-0.592677	0.31191	0.587499	unchanged
meta_1257	5-O-Feruloylnigrumin	970.958	1047.8	652.81	1020.5	588.424	932.248	770.003	1170.47	911.976	1019.3	1112.32	766.09	868.791	958.359	1.10309	0.141556	0.42137	0.5146	unchanged
meta_1258	Kuwanon Y	509.283	404.051	657.922	542.32	490.03	606.301	771.147	682.262	762.285	568.115	632.316	403.084	534.985	636.535	1.18982	0.250742	0.166442	0.806193	unchanged
meta_1259	Neohesperidin dihydrochalcone	51.0283	34.0547	109.051	74.516	218.842	55.6181	144.993	55.9848	93.81	138.131	101.713	252.73	90.5182	131.227	1.44973	0.535782	0.322831	0.674378	unchanged
meta_1260	(-)-erythro-Anethole glycol 1-glucoside	46.8888	47.8925	24.2412	25.513	18.908	27.2294	59.7155	61.9703	34.5003	58.3201	64.0078	47.735	31.7788	54.3748	1.71104	0.774874	0.00807416	1.48703	up
meta_1261	Indolylacryloylglycine	261.215	233.156	273.789	227.156	185.96	185.174	263.266	423.867	311.867	424.834	353.686	339.417	227.742	352.823	1.54922	0.631545	0.0030673	1.6325	up
meta_1262	Vinaginsenoside R5	58.1363	85.4956	27.0294	19.9158	81.6383	11.5551	31.1003	70.5903	65.1362	103.753	77.3018	167.052	47.2951	85.8223	1.81461	0.859662	0.128152	1.02626	unchanged
meta_1263	PE(20:0/P-18:1(11Z))	1835.3	819.56	24.4842	326.767	117.564	229.297	45.9976	12.2076	52.5634	4.72225	943.468	210.893	558.829	211.642	0.378724	-1.40078	0.306422	0.64529	unchanged
meta_1264	Austalide K	267.375	288.791	584.531	298.423	627.154	43.6817	1229.89	192.454	110.804	239.505	500.769	2180.13	351.659	742.259	2.11073	1.07774	0.301914	0.723593	unchanged
meta_1265	Agavoside A	24.6454	15.8483	20.5182	28.5541	48.6457	7.4762	46.9736	20.7269	24.8193	28.6151	37.9782	110.646	24.2813	44.9598	1.85162	0.88879	0.208044	0.866554	unchanged
meta_1266	(17alpha,23S)-17,23-Epoxy-29-hydroxy-27-norlanosta-1,8-diene-3,15,24-trione	192.436	179.212	93.1906	119.241	120.491	67.0588	187.467	122.39	136.693	106.267	136.67	148.014	128.605	139.584	1.08537	0.118184	0.643429	0.355485	unchanged
meta_1267	Temsirolimus	7.57828	18.9731	44.0247	53.9736	111.899	14.4129	67.3375	4.77763	73.9399	56.6493	57.7865	127.692	41.8102	64.6972	1.5474	0.629848	0.334335	0.662438	unchanged
meta_1268	2,6-Di-tert-butylbenzoquinone	22.2394	19.9762	59.4696	43.8557	97.4754	49.6755	67.2276	16.79	71.0425	74.3496	66.7094	101.319	48.782	66.2396	1.35787	0.441346	0.304706	0.674685	unchanged
meta_1269	Rimexolone	10942.6	7665.58	5387.39	5601.9	3427.87	4891.94	7013.86	13608.5	10618.3	10491.7	7077.27	5060.22	6319.54	8978.31	1.42072	0.506625	0.144488	0.902144	unchanged
meta_1270	Ganoderic acid L	12840.4	5986.05	91441.2	29373.8	77054.9	48104.9	68837.8	22009	30797.7	49927.9	51965.8	73942	44133.5	49580	1.12341	0.167884	0.748304	0.206405	unchanged
meta_1271	PIP(16:1(9Z)/16:1(9Z))	24.1394	10.5527	23.6869	15.8789	0	0	8.74173	0	0	26.2742	0	0	12.3763	5.83599	0.471545	-1.08453	0.315796	0.643871	unchanged
meta_1272	Aurantiumal	0	0	66.4704	11.0313	102.743	28.583	84.8234	0	29.9973	83.9591	33.0367	94.6022	34.8047	54.4031	1.5631	0.644409	0.417053	0.544333	unchanged
meta_1273	2,3-Secoporrigenin	0	0	0	0	3.22887	0	0	0	0	1.1566	0	0	0.538145	0.192766	0.358205	-1.48114	0.566941	0.340889	unchanged
meta_1274	N-Trifluoroacetyladriamycin	0	0	0	0	1.93565	0	0	0	0	16.8277	0	0	0.322608	2.80461	8.69356	3.11995	0.418561	0.554374	unchanged
meta_1275	Deoxycholic acid 3-glucuronide	769.692	724.536	603.727	661.606	538.769	908.228	386.156	447.871	436.224	426.155	562.008	489.168	701.093	457.93	0.653166	-0.614478	0.00432016	1.64122	down
meta_1276	Zanthodioline	2445.79	1711.35	1422.51	1551.23	1073.75	2210.9	3121.3	4549.87	2937.03	2806.89	1907.99	1811.82	1735.92	2855.81	1.64513	0.7182	0.0416558	1.21004	up
meta_1277	Cyanidin 3-O-[b-D-Xylopyranosyl-(1->2)-[b-D-glucopyranosyl-(1->6)]-b-D-galactopyranoside]	0	0	2.71504	0	0	0	0	3.3155	1.69691	0	8.41066	0	0.452507	2.23718	4.94396	2.30567	0.255538	0.749965	unchanged
meta_1278	Acetaminophen cystein	184.876	211.913	178.56	195.336	120.295	152.549	210.237	305.08	257.214	265.798	190.863	183.004	173.922	235.366	1.35329	0.43647	0.030108	1.27967	unchanged
meta_1279	Feruperine	38.9837	37.2068	32.3207	37.2522	28.7851	26.8225	32.1533	48.1638	43.4341	50.3508	42.8779	45.5603	33.5618	43.7567	1.30376	0.382681	0.0122592	1.4497	unchanged
meta_1280	3-cis-Hydroxy-b,e-Caroten-3'-one	5058.43	3346.67	2867.73	3447.33	4572.22	2910.99	3730.17	3945.78	3111	3395.44	2749.84	5179.29	3700.56	3685.25	0.995863	-0.0059807	0.976492	0.0244277	unchanged
meta_1281	4',5-Dihydroxy-7-methoxy-6-methylflavone	1396.64	1521.55	1135.54	1371.04	1317.93	1533.83	1442.76	1645.2	1693.5	1911.45	1647.64	1343.57	1379.42	1614.02	1.17007	0.226596	0.0450217	1.19187	unchanged
meta_1282	N-Acetylserotonin glucuronide	2.39179	42.3084	45.2076	99.6837	118.296	97.049	79.5446	37.093	58.9896	67.5923	120.003	230.808	67.4895	99.0051	1.46697	0.552841	0.378307	0.598426	unchanged
meta_1283	Alpha-Tetrasaccharide	53.2914	68.3489	63.821	40.4276	57.6464	44.6715	58.3623	42.1047	41.1014	21.9277	50.7247	43.3985	54.7011	42.9366	0.78493	-0.349364	0.107977	0.962076	unchanged
meta_1284	Salicylic acid beta-D-glucoside	149.29	102.566	116.827	131.603	102.6	115	158.57	201.994	101.048	158.865	139.218	113.649	119.648	145.557	1.21655	0.282791	0.159179	0.882774	unchanged
meta_1285	N1-(2,4-Dimethoxybenzyl)-n2-(2-(pyridin-2-yl) ethyl)oxalamide	973.505	1130.91	733.656	1028.76	737.5	1114.41	824.758	866.355	901.955	794.027	1179.51	956.139	953.124	920.457	0.965726	-0.050314	0.73098	0.229007	unchanged
meta_1286	3,7,11,15,23-Pentaoxolanost-8-en-26-oic acid	107.792	0	25.1407	0	95.9232	63.4214	56.6186	0	37.659	0	0	12.8755	48.7129	17.8588	0.366614	-1.44767	0.195616	0.858316	unchanged
meta_1287	Lucidenic acid G	102.421	0	61.1147	52.0336	53.5055	69.6911	0	29.0506	11.2944	37.3452	0	12.8051	56.461	15.0825	0.267132	-1.90437	0.0275861	1.37889	down
meta_1288	Lucidone B	0.428362	3.12163	158.803	57.5356	223.865	74.2041	197.95	5.5724	104.833	195.848	127.513	210.869	86.3262	140.431	1.62675	0.701992	0.290555	0.690939	unchanged
meta_1289	2-(a-Hydroxyethyl)thiamine diphosphate	79.1684	69.3732	34.7539	45.323	41.1206	61.951	18.7886	24.1242	51.0423	19.7649	23.7828	34.4454	55.2817	28.658	0.5184	-0.947862	0.0139226	1.41416	down
meta_1290	Ophiopogonin C'	4.47806	14.0241	14.7472	22.0687	19.1918	11.8781	36.7173	15.6549	28.3877	30.3769	35.8735	35.304	14.398	30.3857	2.11041	1.07753	0.00330146	1.59625	up
meta_1291	Fulvestrant	40.4891	26.6642	62.3702	62.3381	76.3896	34.5998	57.6578	48.8302	88.7427	79.4999	81.7047	102.898	50.4752	76.5555	1.5167	0.600932	0.0446993	1.21741	up
meta_1292	1-Hydroxy-1-phenyl-3-octadecanone	4.61941	145.16	69.5241	144.172	91.0814	52.0764	125.259	160.291	279.901	45.9071	127.06	121.413	84.4389	143.305	1.69715	0.763112	0.160399	0.893908	unchanged
meta_1293	Ethyl 3-hydroxytridecanoate	140.382	183.008	0	5.73469	0	10.4567	6.54348	12.1995	3.36809	0	20.8101	4.0179	56.5969	7.82317	0.138226	-2.8549	0.208433	0.800065	unchanged
meta_1294	3-Acetyl-2,5-dimethylfuran	61.9431	50.2156	47.878	51.7816	51.3944	51.6967	71.2276	99.5724	83.4626	88.692	82.0279	78.7602	52.4849	83.9571	1.59964	0.677751	0.000137902	1.85966	up
meta_1295	2'-O-Methyladenosine	374.074	304.405	390.264	300.832	323.044	333.135	461.119	620.266	447.354	602.938	448.975	440.923	337.626	503.596	1.49158	0.576842	0.00321505	1.64533	unchanged
meta_1296	Matricarin	17.5022	2.16063	0	0	13.8582	0	0.00365733	4.84985	0	0	0.0730414	28.9569	5.58683	5.64724	1.01081	0.0155156	0.991828	0.0534081	unchanged
meta_1297	Cyclotricuspidogenin C	5555.83	6697.97	3923.46	4308.52	7170.38	2914.17	6467.64	4085.32	6947.86	5171.06	6246.78	9764.12	5095.06	6447.13	1.26537	0.339559	0.222594	0.845286	unchanged
meta_1298	Antibiotic GR 95647X	64.6318	62.089	277.935	135.434	364.413	227.386	288.276	58.2965	133.474	256.149	208.515	392.307	188.648	222.836	1.18123	0.240285	0.632324	0.323217	unchanged
meta_1299	Melledonal A	226.114	117.13	200.05	116.235	201.537	124.967	213.224	192.658	118.476	210.602	171.769	258.98	164.339	194.285	1.18222	0.2415	0.311198	0.676479	unchanged
meta_1300	Prudomestin	188.667	196.62	262.388	143.337	245.74	313.383	279.039	194.931	244.436	277.155	257.193	103.14	225.023	225.982	1.00427	0.00614122	0.979859	0.0396038	unchanged
meta_1301	Homocarnosine	135.726	683.867	157.281	671.159	347.785	241.372	515.928	537.18	1614.1	401.293	819.742	494.191	372.865	730.406	1.9589	0.970045	0.130864	0.962525	unchanged
meta_1302	(3S,7E,9S)-9-Hydroxy-4,7-megastigmadien-3-one 9-glucoside	368.811	546.062	178.389	292.494	81.7307	419.068	236.434	218.828	145.834	153.976	403.879	160.629	314.426	219.93	0.699465	-0.515675	0.266864	0.719379	unchanged
meta_1303	()-Tembamide	541.948	569.439	376.63	534.702	381.443	507.559	464.444	567.028	458.147	490.044	557.565	414.34	485.287	491.928	1.01369	0.0196096	0.878721	0.0971886	unchanged
meta_1304	Isoorientin 2''-[feruloyl-(->6)-glucoside]	51.5579	49.7218	86.2173	85.5303	83.2387	72.9342	104.534	65.7527	90.7261	93.6448	91.6629	54.4432	71.5334	83.4606	1.16674	0.222479	0.278805	0.655047	unchanged
meta_1305	5-phosphonooxy-L-lysine	1137.03	935.552	1023.76	952.591	990.792	1073.7	1400.58	1668.75	1337.65	1484.64	1389.39	1156.27	1018.9	1406.21	1.38012	0.464797	0.00139278	1.70834	unchanged
meta_1306	Cassiaside B2	1366.39	792.436	1631.24	1680.78	1431.81	1452.14	1769.07	1522.69	1878.4	1483.15	1398.26	1105.9	1392.47	1526.24	1.09607	0.132344	0.454177	0.416499	unchanged
meta_1307	Marmesin galactoside	635.85	829.222	342.453	742.135	261.248	455.782	333.302	804.351	746.78	611.121	428.861	563.535	544.448	581.325	1.06773	0.0945499	0.762143	0.214887	unchanged
meta_1308	Isoeugenitin	82.3049	2.49686	18.0732	5.51864	17.1354	16.8502	11.4732	93.0774	24.7881	23.0316	22.9557	2.94949	23.7299	29.7126	1.25212	0.324369	0.743915	0.195965	unchanged
meta_1309	Sialyllacto-N-tetraose a	123.752	73.1738	113.147	28.3284	33.1598	74.0924	5.3648	23.2811	72.4566	40.8238	7.7252	51.7602	74.2757	33.5686	0.451946	-1.14578	0.0656379	1.14269	unchanged
meta_1310	O-2-(acetylamino)-2-deoxy-a-D-Gal-(1->3)-O-[6-deoxy-a-L-Gal-(1->2)]-O-b-D-Gal-(1->3)-O-2-(acetylamino)-2-deoxy-b-D-Glc-(1->3)-O-b-D-Gal-(1->4)-D-Glucose	5.86326	4.87073	8.70467	5.03844	18.8636	20.641	9.27919	0	4.43207	14.6634	0	7.28048	10.6636	5.94253	0.557271	-0.843548	0.237537	0.78031	unchanged
meta_1311	Stearidonyl carnitine	419.041	598.013	212.726	364.717	264.125	242.917	437.641	565.359	1057.07	428.564	523.093	342.481	350.256	559.035	1.59607	0.674526	0.120702	0.983662	unchanged
meta_1312	25-Azacholesterol	205.673	151.535	65.0265	84.3937	123.347	85.007	96.4016	74.0012	86.6326	62.3111	130.224	82.2106	119.164	88.6302	0.743769	-0.427073	0.23593	0.736784	unchanged
meta_1313	Tuberoside C (Ullucus tuberosus)	35.2259	66.6744	10.4946	2.68344	0.389534	0.607427	8.02032	3.47916	0.036945	2.95816	21.3215	7.58574	19.3459	7.23363	0.373911	-1.41923	0.327048	0.59657	unchanged
meta_1314	Lucyoside Q	239.605	464.688	288.787	957.467	486.777	495.725	219.795	167.635	624.286	492.941	254.775	335.11	488.841	349.09	0.714118	-0.485766	0.297018	0.677727	unchanged
meta_1315	2-Butylfuran	22.0646	11.4055	98.2742	47.4407	145.094	67.524	106.99	31.6894	66.1376	134.319	69.4184	139.029	65.3004	91.264	1.3976	0.482953	0.356567	0.60716	unchanged
meta_1316	Kudzusaponin SA2	33.472	68.5642	0	55.0842	31.2647	44.9501	62.3006	0	37.5172	21.9881	24.3843	35.9717	38.8892	30.3603	0.780688	-0.357182	0.520321	0.408245	unchanged
meta_1317	3-Mercapto-2-butanone	14.3696	13.7243	12.365	9.76186	19.6453	14.122	5.1865	6.77094	4.53427	5.881	5.23465	5.23094	13.998	5.47305	0.390987	-1.35481	0.00103603	1.80001	down
meta_1318	Zileuton O-glucuronide	0.360455	8.79984	27.8322	33.185	61.7835	9.9755	25.7346	26.8494	174.037	27.095	28.487	62.5848	23.6561	57.4647	2.42917	1.28046	0.233565	0.777554	unchanged
meta_1319	Oleoyl glycine	0	0	0	0	0	0	0	0	0	0	0	0	0	0	1	0		0	unchanged
meta_1320	Meperidine	0	1.56649	1.51473	0	18.821	110.558	0.0545031	17.4422	32.8333	44.3684	3.12863	21.3292	22.0767	19.8594	0.899562	-0.152706	0.911752	0.138755	unchanged
meta_1321	o-O-glucuronide rosiglitazone	4940.17	3069.55	3093.28	3037.82	1302.98	3189.57	4844.94	10472.6	4768.96	6508	4125.44	2321.24	3105.56	5506.85	1.77322	0.826374	0.0937722	1.04436	unchanged
meta_1322	(E)-Piperolein A	161.646	175.034	58.5016	113.587	57.0822	121.393	95.5164	95.2472	96.3354	69.6858	121.16	99.2741	114.541	96.2031	0.839904	-0.251704	0.423504	0.520653	unchanged
meta_1323	Sambacin	26.7115	30.8684	27.9194	20.4619	13.0091	34.0476	30.9976	39.3173	38.0434	35.4528	28.2263	18.713	25.503	31.7917	1.24659	0.317984	0.184561	0.783044	unchanged
meta_1324	Valaciclovir	836.043	1115.83	820.845	817.102	884.819	937.764	1060.37	1317.79	1153.36	1160.41	1161.7	914.171	902.067	1127.97	1.25042	0.322418	0.0106779	1.44168	unchanged
meta_1325	3a,7a-Dihydroxycoprostanic acid	14207.2	20347.3	16253.2	15021.5	16922	9282.15	24574.8	23363.9	24022.4	18652.9	19032.9	30981.7	15338.9	23438.1	1.52802	0.611665	0.00684278	1.54141	up
meta_1326	LysoPE(0:0/22:6(4Z,7Z,10Z,13Z,16Z,19Z))	128.768	109.61	1053.59	292.077	1014.21	740.197	889.496	243.391	449.456	799.061	1061.29	1050.49	556.409	748.864	1.34589	0.428558	0.410725	0.5317	unchanged
meta_1327	Yamogenintetroside B	853.899	383.594	383.243	190.144	507.117	326.493	197.367	196.1	92.1889	128.731	56.3112	65.0436	440.748	122.624	0.278217	-1.84572	0.0172245	1.4652	down
meta_1328	3-O-Sulfogalactosylceramide (d18:1/18:0)	19636.3	20403.2	18416.8	22424.3	17090.4	14032.9	34082.4	43210.3	29595.2	35879.7	29137.3	26562.4	18667.3	33077.9	1.77197	0.825352	0.00105295	1.7479	up
meta_1329	(+)-Pinoresinol 4-O-[beta-D-Glucopyranosyl-(1->2)-[beta-D-glucopyranosyl-(1->6)]-beta-D-glucopyranoside]	247.805	631.739	5.54795	330.44	1.4771	44.8891	5.05624	362.763	415.572	21.6378	111.618	786.185	210.316	283.805	1.34942	0.432341	0.654187	0.34362	unchanged
meta_1330	Ethylphosphate	226.484	198.234	231.525	207.177	237.064	221.276	269.022	345.466	256.604	318.252	250.753	246.019	220.293	281.019	1.27566	0.351243	0.013343	1.47976	unchanged
meta_1331	3-Hydroxynonyl acetate	44.1916	51.3826	78.914	47.2346	66.7229	53.5146	64.2773	77.9527	78.5488	38.3403	82.4208	75.1011	56.9934	69.4402	1.21839	0.284976	0.180556	0.847942	unchanged
meta_1332	Spectinomycin	158.975	160.074	128.786	95.7683	99.7973	131.95	206.243	258.729	179.489	304.905	179.759	68.8936	129.225	199.67	1.54513	0.627729	0.0881625	1.08109	unchanged
meta_1333	LysoPC(22:2(13Z,16Z))	1.61188	29.8135	57.3436	85.1939	401.805	279.228	148.721	73.0425	1.52096	0.118164	2.91129	1.14005	142.499	37.909	0.266029	-1.91034	0.183609	0.883038	unchanged
meta_1334	LysoPE(0:0/24:0)	36.8125	150.814	33.2277	180.138	121.728	72.9157	20.2791	4.05958	106.393	109.03	63.9526	62.637	99.2727	61.0585	0.615058	-0.701205	0.242081	0.711532	unchanged
meta_1335	Alantolactone	17.4624	19.2388	67.1895	55.1486	75.898	65.9407	68.4164	25.0833	108.367	149.389	110.661	94.3404	50.1463	92.7095	1.84878	0.886573	0.066905	1.12227	unchanged
meta_1336	Epsilon-(gamma-Glutamyl)-lysine	20.6242	0	44.5448	20.5521	67.9858	14.0603	55.9679	15.5396	30.0763	78.6189	30.5103	58.8757	27.9612	44.9315	1.60692	0.6843	0.246645	0.756492	unchanged
meta_1337	10-Acetylpanaxytriol	0	0	0	0	0.000130036	0	0	0	0	0	0	0	2.16726e-05	0	0	#DIV/0!	0.363217	0.572915	unchanged
meta_1338	4-Methylphenyl dodecanoate	118.549	80.234	159.425	75.3521	153.82	156.659	125.547	145.586	63.2735	191.277	42.1121	77.5698	124.006	107.561	0.867382	-0.20526	0.57103	0.401251	unchanged
meta_1339	Kiwiionoside	31.0157	48.5229	13.2973	33.2858	4.33138	19.1333	6.43008	17.1047	22.0193	7.40699	28.639	6.91701	24.9311	14.7528	0.591745	-0.756953	0.211985	0.781969	unchanged
meta_1340	Pinostilbenoside	196.93	159.084	98.8899	124.008	34.7168	65.8695	11.6069	37.1917	22.2691	42.2631	17.35	1.18687	113.25	21.978	0.194066	-2.36538	0.0121919	1.52227	down
meta_1341	Ptelatoside B	194.586	172.899	109.857	122.159	96.8016	132.654	108.077	156.767	169.285	113.665	117.402	160.239	138.159	137.573	0.995753	-0.00614081	0.976133	0.00950368	unchanged
meta_1342	Luteolin 3'-(3''-acetylglucuronide)	125.246	22.6129	72.3196	86.556	47.4964	80.1972	240.528	194.573	207.785	218.797	41.4319	39.5613	72.4046	157.113	2.16993	1.11765	0.0756189	1.08436	unchanged
meta_1343	()-Glycerol 1,2-diacetate	82.4151	69.4487	63.2795	102.754	65.6795	64.0911	59.974	126.268	67.8539	85.5107	76.6173	75.9298	74.6113	82.0256	1.09937	0.136681	0.533426	0.414063	unchanged
meta_1344	4-Hydroxy duloxetine glucuronide	55.2978	122.739	15.8339	117.932	4.94717	1.94392	7.65132	138.704	122.605	75.0735	5.7117	65.2979	53.1156	69.1739	1.30233	0.381093	0.627835	0.34322	unchanged
meta_1345	1-(9Z,12Z,15Z-octadecatrienoyl)-glycero-3-phosphate	284.764	322.965	343.982	345.461	467.733	293.916	546.671	403.112	561.06	479.507	444.124	643.605	343.137	513.013	1.49507	0.580211	0.00403344	1.5864	unchanged
meta_1346	Goyaglycoside c	11529.4	12525.1	14123.8	14201.8	14154.2	11050.3	17438.7	19423.6	22873.9	16770	12515	15466	12930.8	17414.5	1.34675	0.429481	0.0249118	1.36192	unchanged
meta_1347	Rubrofusarin 6-[glucosyl-(1->3)-glucosyl-(1->6)-glucoside]	231.983	158.971	109.003	62.8667	45.6044	139.408	146.731	259.227	173.979	247.59	205.487	194.804	124.639	204.636	1.64183	0.715304	0.0395547	1.23696	up
meta_1348	Alfuzosin	942.886	1307.07	557.153	822.611	397.377	936.572	666.28	751.449	744.024	593.094	1099.93	606.723	827.279	743.584	0.898831	-0.153878	0.595432	0.343443	unchanged
meta_1349	All-trans-hexaprenyl diphosphate	19.1131	4.62448	159.794	30.3685	143.609	58.9085	191.018	30.0849	67.8159	133.224	107.437	180.753	69.403	118.389	1.70581	0.770461	0.219298	0.784707	unchanged
meta_1350	13'-Hydroxy-gamma-tocopherol	0	0	4.55199	0	0	1.75936	5.14792	0	0	0	0.0584538	0	1.05189	0.867728	0.824922	-0.277671	0.875206	0.149253	unchanged
meta_1351	2-Hydroxy-p-mentha-1,8-dien-6-one	79.1011	52.3745	181.239	94.0464	162.762	135.23	188.867	139.737	150.477	212.739	160.738	181.814	117.459	172.395	1.46771	0.553566	0.0478325	1.19539	unchanged
meta_1352	LysoPE(22:1(13Z)/0:0)	266.872	373.756	179.448	449.775	379.21	75.937	309.129	545.995	139.004	120.361	349	987.662	287.5	408.525	1.42096	0.506865	0.429231	0.580108	unchanged
meta_1353	Thaumatin b, recombinant	569.524	606.192	529.474	478.099	350.573	379.681	681.479	889.897	690.971	843.996	612.968	464.203	485.591	697.252	1.43588	0.52194	0.0219603	1.3433	unchanged
meta_1354	Epinephrine glucuronide	539.574	353.035	162.289	544.229	258.148	271.809	630.599	647.013	2383.77	1060.31	581.188	154.243	354.847	909.522	2.56314	1.35791	0.142902	0.943948	unchanged
meta_1355	Dihydroceramide	75.3081	72.4138	30.8282	26.9654	45.174	26.9183	43.7806	29.7097	34.3588	30.3135	43.9102	49.4715	46.268	38.5907	0.83407	-0.261759	0.45957	0.430898	unchanged
meta_1356	DG(16:1n7/0:0/20:4n3)	19160	62929.2	38436.4	71992.4	42658.7	12778.3	30639.9	43785.7	31394.7	38060.7	24055.9	48374.8	41325.8	36051.9	0.872383	-0.196967	0.623014	0.26331	unchanged
meta_1357	LysoPC(24:1(15Z))	0	48.6388	49.0817	354.646	180.689	44.9248	108.507	155.291	365.063	111.431	97.6994	207.675	112.997	174.278	1.54232	0.625107	0.393167	0.556312	unchanged
meta_1358	Nepetalactam	21.5235	22.3196	49.1894	35.1516	47.1872	20.0889	42.8138	36.3775	49.7893	37.3139	40.7859	74.8578	32.5767	46.9897	1.44243	0.528504	0.102479	1.03579	unchanged
meta_1359	3-Hydroxy-cis-5-tetradecenoylcarnitine	1314.8	1199.71	1355.53	1171.89	1042.08	952.938	2008.3	1551.18	1518.76	1736.1	1878.08	1502.89	1172.82	1699.22	1.44883	0.534886	0.000764471	1.71497	unchanged
meta_1360	1,2,4-Nonadecanetriol	0.640888	4.86308	2.1929	2.19198	2.70779	0	1.38397	3.61993	5.60914	0	2.8121	8.33862	2.09944	3.62729	1.72774	0.78889	0.309996	0.714972	unchanged
meta_1361	Kudzusaponin SA3	422.978	373.861	395.32	411.682	515.006	399.426	602.028	533.41	548.283	586.273	486.61	624.88	419.712	563.581	1.34278	0.425221	0.000558065	1.72934	unchanged
meta_1362	3-hydroxyicosanoic Acid	1303	2532.48	543.755	251.088	273.567	349.891	912.782	450.773	372.941	292.697	434.09	302.053	875.631	460.889	0.526351	-0.925903	0.319472	0.619224	unchanged
meta_1363	Matesaponin 3	170.59	214.509	242.559	336.187	641.442	138.518	504.674	131.984	729.896	332.735	554.87	1397.29	290.635	608.575	2.09395	1.06623	0.146233	0.975643	unchanged
meta_1364	Cholestenone	42.2984	43.2747	46.6268	42.9294	43.2611	50.604	49.0779	78.9849	54.9689	51.0201	47.3153	45.5833	44.8324	54.4917	1.21545	0.281496	0.117769	0.995181	unchanged
meta_1365	LysoPE(0:0/20:3(8Z,11Z,14Z))	60.6255	93.4156	74.9475	117.27	111.937	94.994	79.3856	29.5484	143.79	99.4943	137.437	151.883	92.1982	106.923	1.15971	0.213763	0.508957	0.460118	unchanged
meta_1366	Etamiphylline	1.59723	3.30031	7.48681	10.2035	12.7818	11.1149	12.4177	1.67557	49.3496	54.3142	39.2968	31.9232	7.74742	31.4962	4.06538	2.02339	0.0371577	1.33298	up
meta_1367	(3b,9R)-5-Megastigmene-3,9-diol 9-[apiosyl-(1->6)-glucoside]	253.822	188.305	1164.16	496.294	1258.35	757.641	1784.52	388.508	915.162	1422.99	1116.44	1825.4	686.428	1242.17	1.80961	0.85568	0.0868284	1.05259	unchanged
meta_1368	7-Methylguanosine 5'-phosphate	0	0	0	0	0	0	0	0.929193	0	0	0	0	0	0.154865	#DIV/0!	#DIV/0!	0.363217	0.607637	unchanged
meta_1369	FADH	0	0	0	0	0	0	5.08697	0	0.863999	4.24568	0	0	0	1.69944	#DIV/0!	#DIV/0!	0.135053	0.981058	unchanged
meta_1370	2-Amino-4-oxo-4-alpha-hydroxy-6-(erythro-1',2',3'-trihydroxypropyl)-5,6,7,8-tetrahydroxypterin	150.909	144.468	175.637	159.776	268.496	131.673	282.128	294.246	271.561	247.897	224.835	324.353	171.827	274.17	1.59562	0.674118	0.00256657	1.6409	up
meta_1371	Ustiloxin D	306.071	284.318	228.7	471.658	412.131	404.491	553.646	407.114	304.595	442.354	521.698	599.333	351.228	471.457	1.34231	0.424717	0.0657843	1.12236	unchanged
meta_1372	Patuletin 3-gentiobioside	3308.63	1119.54	1476.78	1712.16	1072.66	1649.95	2389.33	4831.46	2487.21	3766.06	2022.91	1541.44	1723.29	2839.74	1.64786	0.720595	0.0976502	1.00351	unchanged
meta_1373	3-(4-Hydroxybenzoyl)epicatechin	863.922	544.248	483.973	531.957	421.003	501.28	455.752	932.949	547.583	776.962	365.258	331.65	557.73	568.359	1.01906	0.0272346	0.929534	0.0424048	unchanged
meta_1374	4,6-Heptadiyne-1,3-diol	484.055	481.657	494.737	478.459	528.522	506.875	631.652	777.588	579.881	683.517	623.867	563.84	495.717	643.391	1.2979	0.376178	0.00487272	1.65809	unchanged
meta_1375	6''-Malonylapiin	133.635	155.711	78.7305	110.025	69.843	77.9781	94.9992	243.859	130.377	189.526	88.7895	112.121	104.32	143.279	1.37345	0.457803	0.21241	0.818165	unchanged
meta_1376	Betanin	219	232.567	284.617	378.708	414.302	414.115	174.633	249.553	306.356	353.937	306.972	300.553	323.885	282.001	0.870683	-0.199781	0.371865	0.59583	unchanged
meta_1377	Glucosamine	453.539	381.966	530.678	442.578	530.75	530.714	646.092	831.69	538.054	874.822	562.507	653.188	478.371	684.392	1.43067	0.516694	0.0130948	1.45967	unchanged
meta_1378	Uridine diphosphate-N-acetylgalactosamine	223.062	180	158.168	156.782	172.843	160.837	238.013	376.859	203.094	278.829	239.241	185.937	175.282	253.662	1.44717	0.53323	0.0369852	1.301	unchanged
meta_1379	cis-Ferulic acid [arabinosyl-(1->3)-[glucosyl-(1->6)]-glucosyl] ester	1388.2	984.846	1854.56	2345.14	1536.4	1525.71	2473.07	1571.92	2485.31	1601.16	1955.67	1498.71	1605.81	1930.97	1.20249	0.266026	0.244995	0.692135	unchanged
meta_1380	L-cis-4-(Hydroxymethyl)-2-pyrrolidinecarboxylic acid	80.6809	115.543	82.7284	81.3407	101.015	98.2565	135.976	193.085	144.876	167.021	172.817	166.701	93.2606	163.413	1.75222	0.809181	7.38234e-05	1.86818	up
meta_1381	UDP-D-apiose	98.3073	59.8968	80.6984	56.6312	60.6976	61.7617	93.7132	171.462	118.98	100.104	104.194	86.7649	69.6655	112.536	1.61538	0.691875	0.0179067	1.38609	up
meta_1382	5-Hydroxy-2-(5-methyl-1-oxo-4-hexenyl)benzofuran	41.4031	21.8439	38.7633	48.5802	74.6954	64.1238	49.0759	42.2243	34.6929	62.1162	55.3834	79.0061	48.2349	53.7498	1.11433	0.156181	0.594661	0.349589	unchanged
meta_1383	Corchorusoside B	41.6703	120.532	56.9339	52.81	5.42658	52.4844	28.2212	25.6666	34.7555	32.8392	69.2002	25.6676	54.9762	36.0584	0.655891	-0.608472	0.294091	0.66464	unchanged
meta_1384	N-Palmitoyl GABA	39.9728	44.8279	43.1718	40.0401	50.4989	40.0858	61.8091	67.7385	46.588	46.3971	46.9223	68.9016	43.0996	56.3927	1.30843	0.387837	0.0299229	1.36876	unchanged
meta_1385	Hydroxydestruxin B	95.597	175.522	81.2288	52.1693	42.3193	2.61393	58.1857	77.7346	98.3979	127.943	155.929	203.431	74.9084	120.27	1.60556	0.683081	0.193896	0.893393	unchanged
meta_1386	Jasmine ketolactone	131.952	51.8662	68.8319	52.9734	58.3416	65.8361	74.2185	124.105	96.816	97.2045	76.8468	89.9406	71.6336	93.1885	1.30091	0.379516	0.172075	0.85348	unchanged
meta_1387	N-Desmethylrosuvastatin	377.417	298.765	97.2456	128.079	87.4178	93.0579	170.107	155.646	109.012	75.6477	171.352	82.3137	180.33	127.346	0.706184	-0.501883	0.365443	0.575086	unchanged
meta_1388	1alpha,3beta,22R-Trihydroxyergosta-5,24E-dien-26-oic acid 3-O-b-D-glucoside 26-O-b-D-glucosyl ester	0	0	0	0	225.712	0	16.7586	0	0	0	0	431.184	37.6187	74.657	1.98457	0.988828	0.659003	0.341559	unchanged
meta_1389	Sphingosine 1-phosphate (d19:1-P)	47.1467	48.4166	23.0841	23.4438	32.4262	64.3753	55.39	38.3732	24.7233	24.4655	24.1007	62.4161	39.8155	38.2448	0.960551	-0.0580655	0.873746	0.118757	unchanged
meta_1390	Coprocholic acid	1205.77	541.155	490.047	648.805	458.873	448.922	909.189	1263.58	659.847	1005.55	508.922	610.918	632.263	826.333	1.30695	0.3862	0.269418	0.695492	unchanged
meta_1391	1alpha,3beta,22R-Trihydroxyergosta-5,24E-dien-26-oic acid 3-O-b-D-glucoside 26-O-[b-D-glucosyl-(1->2)-b-D-glucosyl] ester	189.273	155.896	260.414	111.243	109.492	173.641	221.002	564.54	250.309	367.86	207.263	91.256	166.66	283.705	1.7023	0.767486	0.14727	0.920122	unchanged
meta_1392	12S-HHT	30.6462	74.063	46.0328	159.265	153.679	119.667	195.933	27.715	125.984	121.74	204.161	173.377	97.2255	141.485	1.45523	0.541244	0.234734	0.763358	unchanged
meta_1393	PI(18:3(6Z,9Z,12Z)/22:3(10Z,13Z,16Z))	666.023	510.067	555.861	437.972	527.982	674.001	119.781	127.581	145.882	162.107	49.4883	115.538	561.984	120.063	0.213641	-2.22674	1.73566e-05	1.96813	down
meta_1394	Ziziphin	68.9637	56.6338	52.5158	47.858	70.2209	0	28.3665	20.8059	0	0	0	19.4707	49.3654	11.4405	0.231752	-2.10935	0.0136287	1.40322	down
meta_1395	Ornithokinin	30.4798	0	0	42.4862	13.5674	39.0415	0	9.72293	34.3826	0	0	0	20.9291	7.35092	0.351229	-1.50952	0.190619	0.888967	unchanged
meta_1396	3-Hydroxy-9Z-octadecenoylcarnitine	0	0	0	0	0	0.175923	0	0	0	0	0	0	0.0293205	0	0	#DIV/0!	0.363217	0.686026	unchanged
meta_1397	Adipostatin A	692.462	678.644	533.241	521.408	288.091	566.845	383.439	352.003	364.486	324.382	452.655	314.599	546.782	365.261	0.668019	-0.582039	0.0273022	1.38138	unchanged
meta_1398	Thymidine	6993.51	6890.5	5817.18	9833.97	5318.38	6668.14	5277.37	10843.5	10033.9	12026.4	6035.2	8936.82	6920.28	8858.87	1.28013	0.356293	0.165588	0.879841	unchanged
meta_1399	Fludrocortisone	1.27125	26.6842	585.364	92.8147	499.581	141.258	493.898	72.1974	22.8466	72.0232	173.476	698.781	224.495	255.537	1.13827	0.186846	0.843138	0.149535	unchanged
meta_1400	Pelargonidin 3-O-[b-D-Glucopyranosyl-(1->2)-[4-hydroxycinnamoyl-(->6)]-b-D-glucopyranoside](E-) 5-O-b-D-glucopyranoside	393.15	140.59	112.761	267.395	10.6126	89.6981	0	440.471	414.674	216.37	21.9879	325.481	169.034	236.497	1.39911	0.484505	0.501635	0.43397	unchanged
meta_1401	Chrysoeriol 7-[feruloyl-(->2)-glucuronyl-(1->2)-glucuronide]	0	0	0	54.2575	50.0378	6.91739	15.4603	0	20.0543	40.3223	20.0863	4.53593	18.5355	16.7432	0.903307	-0.146712	0.8867	0.0804107	unchanged
meta_1402	Cyanidin 3-O-(2"-xylosyl-6"-(6"'-sinapoyl-glucosyl)-galactoside)	62.7948	23.9434	85.319	89.5842	89.0657	116.714	52.1773	66.8723	79.6018	91.9647	96.278	17.5231	77.9034	67.4028	0.86521	-0.208878	0.563576	0.44329	unchanged
meta_1403	4-Hydroxyretinoic acid glucuronide	686.258	863.239	441.383	630.602	647.827	654.305	428.7	394.89	488.305	273.266	689.828	881.207	653.936	526.033	0.804411	-0.313996	0.260034	0.67895	unchanged
meta_1404	25-Hydroxyvitamin D3-26,23-lactol	142.833	214.511	18.8504	37.753	32.6442	23.7046	27.3313	16.8046	36.5398	8.82147	72.9308	63.991	78.3828	37.7365	0.481439	-1.05458	0.286804	0.647533	unchanged
[truncated: 2,330 more rows]

## Sheet: Figure S6_all_metabolites_neg
Figure S6c'
#ID	name	Seg-1	Seg-2	Seg-3	Seg-4	Seg-5	Seg-6	ISM-1	ISM-2	ISM-3	ISM-4	ISM-5	ISM-6	Seg_Mean	ISM_Mean	Fold_change	log2FC	Pvalue	VIP	regulated
[truncated: 2,620 more rows]
